# Supplementary material for: Integrative analysis of long non-coding RNA and mRNA in broilers with valgus-varus deformity
Source: PLoS One. 2020 Sep 24;15(9):e0239450. doi: 10.1371/journal.pone.0239450 (PMC7514040; doi:10.1371/journal.pone.0239450)
Supplement: S1 Table — (XLSX) [file pone.0239450.s003.xlsx]

## Sheet: Sheet1
	Table S6 Primers of lncRNAs and mRNAs used in qPCR validation
	Gene	Primer sequence (5'→3')				Length (bp)
	XLOC_068551	F: 5'-AGCACCGCTACGCCTTATCA-3'				350
		R: 5'-TCTGGTCGCTTGGGAAAACA-3'
	ALDBGALG0000000649	F: 5'-GTCACGCTTCAGATGACCCA-3'				164
		R: 5'-GGGAACTGAGCGAGTCTGAG-3'
	XLOC_037307	F: 5'-CCAATCTGCTTGTCCTATCGC-3'				231
		R: 5'-ACACTGCTGTTAGCTGGGTC-3'
	XLOC_015443	F: 5'-GCCCCTGCCCCATAGATTGT-3'				129
		R: 5'-GCGTTACGGGGCTCTATGG-3'
	XLOC_031206	F: 5'-GCTATTTGCACAGAAGCCCG-3'				201
		R: 5'-TCCCTGGCGTCAATCATCTG-3'
	XLOC_043086	F: 5'-AAAGGTTCCTGACCCTCCCT-3'				221
		R: 5'-GGCGTCTGCAACAATTCAGTT-3'
	XLOC_089730	F: 5'-TCAATTCCTTTGACCCGCCA-3'				148
		R: 5'-GTTACTCGTGCTTTGCCACG-3'
	XLOC_064330	F: 5'-CTTGGGTACTTGAGGGCTGG-3'				293
		R: 5'-GCCTGGAAGGCCAACTGTAT-3'
	MACF1	F: 5'-TGACCGTGTTGCTGTGTGAT-3'				206
		R: 5'-GGGACAAACACCTCCAACCT-3'
	MYO1B	F: 5'-CTGGTTGATGGACAGAGGTCA-3'				121
		R: 5'-GGCCATTTCCTTCTACTCACA-3'
	NNT	F: 5‘-CAAGTTCCACGGGTCACCAT-3’				183
		R: 5‘-AGAACCCAGAATTGCTTCAGT-3’
	FKBP5	F: 5‘-GAAAAGCTTTGAGAAGTCATGGGA-3’				227
		R: 5‘-ACATGGCCAGGTTGAGGAAG-3’
	TNS1	F: 5‘-CTTCCTTCCTTCTCCGGGCTTG-3’				208
		R: 5‘-CTTCCGAAATCCATCCGGGG-3’
	JCHAIN	F: 5‘-ATGCTCTCCACTCACATTCTTCA-3’				286
		R: 5‘-TCTGAGTGGGGATGTGGGAT-3’
	IFI6	F: 5‘-ATAGGGTATAAAGGGGGTGGCT-3’				163
		R: 5‘-CGCCTCCCCCAAAGGATTTT-3’
	SEC61G	F: 5‘-CTGGACGCAGGAAAAGGCG-3’				102
		R: 5‘-CTACCAGCTACTCCGCCAGA-3’
	GAPDH	F: 5‘-TGCTGCCCAGAACATCATCC-3’				142
		R: 5‘-ACGGCAGGTCAGGTCAACAA-3’
