# Supplementary material for: Integrative analysis of long non-coding RNA and mRNA in broilers with valgus-varus deformity
Source: PLoS One. 2020 Sep 24;15(9):e0239450. doi: 10.1371/journal.pone.0239450 (PMC7514040; doi:10.1371/journal.pone.0239450)
Supplement: S2 Table — (XLSX) [file pone.0239450.s004.xlsx]

## Sheet: Sheet1
Table S1 Summary of RNA-seq data and reads mapped to the Gallus gallus reference genome
Sample name	Raw reads	Clean reads	clean bases	Error rate(%)	Q20(%)	Q30(%)	GC content(%)	Total mapped	Uniquely mapped	Multiple mapped
B1	78514056	78514056	11.78G	0.02	96.69	91.82	48.44	70973496 (90.4%)	67634085 (86.14%)	3339411 (4.25%)
B2	103359250	103359250	15.5G	0.02	96.77	92.35	45.72	93786393 (90.74%)	90844643 (87.89%)	2941750 (2.85%)
B3	91277836	91277836	13.69G	0.02	96.62	91.63	46.64	84232084 (92.28%)	80504416 (88.2%)	3727668 (4.08%)
J1	80227346	80227346	12.03G	0.02	96.95	92.31	48.44	74275830 (92.58%)	68214301 (85.03%)	6061529 (7.56%)
J2	84402572	84402572	12.66G	0.02	96.91	92.24	46.91	77912269 (92.31%)	73946327 (87.61%)	3965942 (4.7%)
J3	85295326	85295326	12.79G	0.02	97.02	92.46	47.85	79369486 (93.05%)	73929829 (86.68%)	5439657 (6.38%)
