# Supplementary material for: Integrative analysis of long non-coding RNA and mRNA in broilers with valgus-varus deformity
Source: PLoS One. 2020 Sep 24;15(9):e0239450. doi: 10.1371/journal.pone.0239450 (PMC7514040; doi:10.1371/journal.pone.0239450)
Supplement: S3 Table — (XLSX) [file pone.0239450.s005.xlsx]

## Sheet: 30252mRNAs
mRNA_ID	mRNA_Gene_ID	mRNA_Gene_Name	mRNA_Gene_Description	Gene_Type	Status	Chromosome	Start	End	Strand	Exon_number	Length	ORF
ENSGALT00000005443	ENSGALG00000003435	PGC	Gastricsin||Aspartic peptidase domain||Aspartic peptidase, active site||Aspartic peptidase, N-terminal||Peptidase family A1 domain||Aspartic peptidase A1 family	protein_coding	mRNA	chr26	4946918	4950939	-	9	1515	389
ENSGALT00000005447	ENSGALG00000003439	PLEKHM2	RUN domain||Pleckstrin homology domain||PH domain-like	protein_coding	mRNA	chr21	4198318	4217429	+	20	3036	1011
ENSGALT00000013873	ENSGALG00000008518	-	Glutamine synthetase, glycine-rich site||Glutamine synthetase, N-terminal conserved site||Glutamine synthetase, beta-Grasp domain||Glutamine synthetase, catalytic domain||Glutamine synthetase/guanido kinase, catalytic domain	protein_coding	mRNA	chr17	2429856	2435388	+	6	1554	374
ENSGALT00000013871	ENSGALG00000008517	MCTS1	Uncharacterised domain CHP00451||PUA domain||MCT-1/Tma20||PUA-like domain	protein_coding	mRNA	chr4	16449974	16457382	-	6	2276	181
ENSGALT00000013870	ENSGALG00000008516	CPO	Proteinase propeptide inhibitor||Peptidase M14, carboxypeptidase A||Carboxypeptidase, activation peptide	protein_coding	mRNA	chr7	12407009	12420281	-	11	1359	452
ENSGALT00000058006	ENSGALG00000007971	SUMO2	Rad60/SUMO-like domain||Ubiquitin-related domain||Small ubiquitin-related modifier, chordates||Ubiquitin domain	protein_coding	mRNA	chr18	10765476	10777000	-	5	1209	99
ENSGALT00000058009	ENSGALG00000010313	MAST2	Microtubule-associated serine/threonine-protein kinase 2||Microtubule-associated serine/threonine-protein kinase, pre-PK domain||Microtubule-associated serine/threonine-protein kinase, domain||Protein kinase-like domain||Serine/threonine-protein kinase, active site||AGC-kinase, C-terminal||Protein kinase domain||PDZ domain	protein_coding	mRNA	chr8	21372982	21490422	+	28	5873	1848
ENSGALT00000058008	ENSGALG00000025810	CCNB3	Cyclin-like||Cyclin B3, G2/mitotic-specific||Cyclin, C-terminal domain||Cyclin, N-terminal	protein_coding	mRNA	chr4	1848485	1851726	+	11	1251	322
ENSGALT00000088129	ENSGALG00000046253	-	--	protein_coding	mRNA	chr26	4692010	4693406	-	3	342	113
ENSGALT00000088128	ENSGALG00000045568	-	Immunoglobulin-like fold||Immunoglobulin subtype||Immunoglobulin-like domain	protein_coding	mRNA	AADN04005842.1	7231	9409	+	5	834	277
ENSGALT00000088125	ENSGALG00000007153	DYL1	Dynein light chain, type 1/2, conserved site||Dynein light chain, type 1/2	protein_coding	mRNA	chr15	9322897	9325382	-	3	934	89
ENSGALT00000088124	ENSGALG00000000581	DDX42	DEAD/DEAH box helicase domain||ATP-dependent RNA helicase DEAD-box, conserved site||-||RNA helicase, DEAD-box type, Q motif||Helicase superfamily 1/2, ATP-binding domain||Helicase, C-terminal||P-loop containing nucleoside triphosphate hydrolase	protein_coding	mRNA	chr27	2989798	2991854	+	3	658	129
ENSGALT00000088127	ENSGALG00000041013	TNS1	PTB/PI domain||C2 domain||PH domain-like||Tensin phosphatase, C2 domain||SH2 domain||Protein-tyrosine phosphatase, catalytic||Tensin phosphatase, lipid phosphatase domain||Tensin/EPS8 phosphotyrosine-binding domain||Protein-tyrosine phosphatase-like	protein_coding	mRNA	chr7	22734389	22773149	+	31	6360	1744
ENSGALT00000088126	ENSGALG00000045165	C1orf109	Casein Kinase 2 substrate	protein_coding	mRNA	chr23	3665108	3666326	+	4	645	214
ENSGALT00000088121	ENSGALG00000010026	PPP1CB	Serine/threonine-specific protein phosphatase/bis(5-nucleosyl)-tetraphosphatase||Calcineurin-like phosphoesterase domain, ApaH type||Metallo-dependent phosphatase-like||Serine-threonine protein phosphatase, N-terminal	protein_coding	mRNA	chr3	27282725	27301769	-	7	2587	167
ENSGALT00000088120	ENSGALG00000046326	IL1R2	Interleukin-1 receptor family||Immunoglobulin||Immunoglobulin-like fold||Immunoglobulin-like domain||Interleukin-1 receptor type I/II||Immunoglobulin subtype||Interleukin-1 receptor type II	protein_coding	mRNA	chr1	133825648	133835138	+	8	1164	387
ENSGALT00000088123	ENSGALG00000031203	-	Annexin||Annexin, type IV||Annexin repeat	protein_coding	mRNA	AADN04002667.1	10785	17563	-	6	954	62
ENSGALT00000088122	ENSGALG00000045286	-	Neurabin-1	protein_coding	mRNA	chr2	23851285	23854232	+	5	555	184
ENSGALT00000053547	ENSGALG00000003053	PRDX6	Thioredoxin-like fold||Thioredoxin domain||Alkyl hydroperoxide reductase subunit C/ Thiol specific antioxidant||Peroxiredoxin, C-terminal||Peroxiredoxin, AhpC-type	protein_coding	mRNA	chr8	4327097	4333817	-	5	1252	158
ENSGALT00000085066	ENSGALG00000044326	-	SRCR-like domain||SRCR domain	protein_coding	mRNA	LGE64	640955	713910	-	13	4116	1371
ENSGALT00000085065	ENSGALG00000044377	-	--	protein_coding	mRNA	AADN04003187.1	6902	7270	+	1	369	122
ENSGALT00000085064	ENSGALG00000040833	CDCA7	Cell division cycle-associated protein 7||Zinc-finger domain of monoamine-oxidase A repressor R1	protein_coding	mRNA	chr7	17398533	17404050	-	7	2835	178
ENSGALT00000085062	ENSGALG00000004509	UBB	Ubiquitin-related domain||Ubiquitin domain||Ubiquitin||Ubiquitin conserved site	protein_coding	mRNA	chr19	6586070	6587002	+	1	933	229
ENSGALT00000085061	ENSGALG00000003909	PIGT	GPI transamidase component PIG-T	protein_coding	mRNA	chr20	5240893	5246804	-	12	1960	571
ENSGALT00000085060	ENSGALG00000000802	DHODH	Dihydroorotate dehydrogenase domain||Aldolase-type TIM barrel||Dihydroorotate dehydrogenase, class 2||Dihydroorotate dehydrogenase, conserved site	protein_coding	mRNA	chr11	19961320	19964884	-	8	1631	154
ENSGALT00000085069	ENSGALG00000044665	-	--	protein_coding	mRNA	chr22	4576359	4577267	-	2	705	234
ENSGALT00000085068	ENSGALG00000015663	HSDL2	Short-chain dehydrogenase/reductase SDR||NAD(P)-binding domain||SCP2 sterol-binding domain	protein_coding	mRNA	chrZ	66028174	66036969	+	10	1426	293
ENSGALT00000062022	ENSGALG00000041686	-	--	protein_coding	mRNA	AADN04015528.1	1684	4867	+	2	2820	825
ENSGALT00000078251	ENSGALG00000013102	COBL	Cordon-bleu, ubiquitin-like domain||WH2 domain||Ubiquitin-related domain	protein_coding	mRNA	chr2	81330751	81479436	-	16	4239	1412
ENSGALT00000078253	ENSGALG00000026736	OGN	Leucine-rich repeat domain, L domain-like||Leucine-rich repeat||Leucine-rich repeat, typical subtype||Mimecan||Leucine rich repeat 5	protein_coding	mRNA	chr12	3425171	3434470	+	7	1393	294
ENSGALT00000078255	ENSGALG00000035960	-	Myosin tail||Myosin head, motor domain||IQ motif, EF-hand binding site||P-loop containing nucleoside triphosphate hydrolase||Myosin-like IQ motif-containing domain	protein_coding	mRNA	AADN04004153.1	21	11321	+	17	2856	874
ENSGALT00000078257	ENSGALG00000005894	USP8	Ubiquitin specific protease domain||Ubiquitin specific protease, conserved site||USP8 dimerisation domain||Rhodanese-like domain||Peptidase C19, ubiquitin carboxyl-terminal hydrolase	protein_coding	mRNA	chr10	10830063	10845317	-	19	3351	1116
ENSGALT00000038931	ENSGALG00000020486	-	Fatty acid desaturase domain||Fatty acid desaturase	protein_coding	mRNA	chr5	16700440	16709175	-	11	1131	376
ENSGALT00000085453	ENSGALG00000032420	DPAGT1	Glycosyl transferase, family 4||UDP-GlcNAc-dolichyl-phosphate GlcNAc phosphotransferase	protein_coding	mRNA	chr24	29777	33412	+	5	1166	141
ENSGALT00000061988	ENSGALG00000005079	VCL	Vinculin, conserved site||Vinculin/alpha-catenin	protein_coding	mRNA	chr6	15394778	15448303	-	21	3246	1066
ENSGALT00000061989	ENSGALG00000033705	-	CDC48, N-terminal subdomain||CDC48 domain 2-like||Aspartate decarboxylase-like domain||ATPase, AAA-type, core||CDC48, domain 2||P-loop containing nucleoside triphosphate hydrolase||AAA ATPase, CDC48 family||AAA+ ATPase domain||Vps4 oligomerisation, C-terminal||ATPase, AAA-type, conserved site	protein_coding	mRNA	KQ759511.1	4432	27788	-	17	2808	806
ENSGALT00000061986	ENSGALG00000033717	-	--	protein_coding	mRNA	AADN04016751.1	341	4775	-	2	3791	96
ENSGALT00000061985	ENSGALG00000024077	-	Beta/gamma crystallin||Ricin B, lectin domain||Gamma-crystallin-related	protein_coding	mRNA	chr1	91283928	91330740	+	21	3129	1042
ENSGALT00000061982	ENSGALG00000038678	EPB41L3	Band 4.1 domain||Ubiquitin-related domain||SAB domain||FERM/acyl-CoA-binding protein, 3-helical bundle||FERM central domain||PH domain-like||FERM adjacent (FA)||FERM domain||Ezrin/radixin/moesin-like||FERM, C-terminal PH-like domain||FERM, N-terminal||FERM conserved site||Band 4.1-like protein 3||Band 4.1, C-terminal	protein_coding	mRNA	chr2	100387769	100451706	+	22	3656	1212
ENSGALT00000063118	ENSGALG00000037451	-	--	protein_coding	mRNA	AADN04024238.1	1475	1648	+	1	174	58
ENSGALT00000063113	ENSGALG00000013684	SGCZ	Zeta-sarcoglycan||Sarcoglycan complex subunit protein	protein_coding	mRNA	chr4	64476013	64623112	+	6	798	265
ENSGALT00000063116	ENSGALG00000009520	2020-03-01	E3 ubiquitin-protein ligase MARCH-like||Zinc finger, RING-CH-type||Zinc finger, RING/FYVE/PHD-type	protein_coding	mRNA	chr4	23589759	23673573	-	6	4679	287
ENSGALT00000058916	ENSGALG00000004966	NYAP2	Neuronal tyrosine-phosphorylated phosphoinositide-3-kinase adapter 2||Neuronal tyrosine-phosphorylated phosphoinositide-3-kinase adapter 1/2||Neuronal tyrosine-phosphorylated phosphoinositide-3-kinase adapter, C-terminal domain	protein_coding	mRNA	chr9	8727389	8822014	+	6	3345	485
ENSGALT00000026305	ENSGALG00000030829	-	--	protein_coding	mRNA	chrZ	68096127	68099027	-	9	972	323
ENSGALT00000026304	ENSGALG00000016304	LRRC1	Leucine-rich repeat||Leucine-rich repeat domain, L domain-like||Erbin||Leucine-rich repeat, typical subtype	protein_coding	mRNA	chr3	88395313	88456575	-	14	2006	524
ENSGALT00000032933	ENSGALG00000011058	LEPR	Immunoglobulin C2-set-like, ligand-binding||Leptin receptor||Fibronectin type III||Long hematopoietin receptor, Gp130 family 2, conserved site||Immunoglobulin-like fold	protein_coding	mRNA	chr8	28434800	28465001	+	20	4005	1148
ENSGALT00000084335	ENSGALG00000031966	TIMM9	Tim10/DDP family zinc finger	protein_coding	mRNA	chr5	55338613	55344634	+	4	725	89
ENSGALT00000084336	ENSGALG00000004529	VPS29	Metallo-dependent phosphatase-like||Phosphodiesterase MJ0936/Vps29||Calcineurin-like phosphoesterase domain, lpxH type	protein_coding	mRNA	chr15	5981683	5983444	-	2	1450	87
ENSGALT00000084330	ENSGALG00000046182	-	Rho GTPase-activating protein domain||Rho GTPase activation protein	protein_coding	mRNA	AADN04008552.1	2328	3160	+	3	426	141
ENSGALT00000084331	ENSGALG00000034473	PARP4	Poly [ADP-ribose] polymerase 4||BRCT domain||VIT domain||Poly(ADP-ribose) polymerase, regulatory domain||Poly(ADP-ribose) polymerase, catalytic domain||von Willebrand factor, type A	protein_coding	mRNA	chr1	179302075	179307959	-	5	903	187
ENSGALT00000084332	ENSGALG00000012153	METTL15	S-adenosyl-L-methionine-dependent methyltransferase||S-adenosyl-L-methionine-dependent methyltransferase, MraW, recognition domain||Ribosomal RNA small subunit methyltransferase H	protein_coding	mRNA	chr5	3879142	3984664	+	6	1308	280
ENSGALT00000084333	ENSGALG00000008063	NOX5	NADPH oxidase 5||Ferredoxin reductase-type FAD-binding domain||Riboflavin synthase-like beta-barrel||EF-hand domain pair||EF-hand domain||FAD-binding 8||Ferric reductase, NAD binding domain||Ferric reductase transmembrane component-like domain||EF-Hand 1, calcium-binding site||Cytochrome b245, heavy chain	protein_coding	mRNA	chr10	19302363	19308218	+	19	2274	749
ENSGALT00000084339	ENSGALG00000046036	-	--	protein_coding	mRNA	chr9	16032818	16034533	+	2	1263	420
ENSGALT00000016963	ENSGALG00000010419	-	P-loop containing nucleoside triphosphate hydrolase||Multidrug resistance-associated protein 7||ABC transporter, conserved site||ABC transporter-like	protein_coding	mRNA	chr3	31071330	31074768	-	5	1077	188
ENSGALT00000079128	ENSGALG00000013174	RECQL	Helicase superfamily 1/2, ATP-binding domain||Helicase, C-terminal||P-loop containing nucleoside triphosphate hydrolase||Winged helix-turn-helix DNA-binding domain||ATP-dependent DNA helicase RecQ, zinc-binding domain||DNA helicase, ATP-dependent, RecQ type||DEAD/DEAH box helicase domain	protein_coding	mRNA	chr1	65371366	65384904	-	14	1890	629
ENSGALT00000043420	ENSGALG00000017139	-	TRASH domain||Protein of unknown function DUF3504||Zinc finger, MYM-type	protein_coding	mRNA	chr1	179051034	179094239	-	17	2388	795
ENSGALT00000043422	ENSGALG00000026692	NRAS	Small GTP-binding protein domain||Small GTPase superfamily, Ras type||Small GTPase superfamily||P-loop containing nucleoside triphosphate hydrolase	protein_coding	mRNA	chr26	3906425	3912847	-	5	4844	189
ENSGALT00000066061	ENSGALG00000032198	HIST2H4B	TATA box binding protein associated factor (TAF)||Histone H4, conserved site||Histone-fold||Histone H4	protein_coding	mRNA	chr1	48119243	48119554	+	1	312	103
ENSGALT00000066062	ENSGALG00000040550	-	Sperm-tail PG-rich repeat	protein_coding	mRNA	AADN04004167.1	4129	9513	-	10	1657	180
ENSGALT00000066063	ENSGALG00000006078	PALB2	WD40/YVTN repeat-like-containing domain||WD40-repeat-containing domain||Partner and localiser of BRCA2, WD40 domain	protein_coding	mRNA	chr14	6919383	6928668	-	10	4269	1188
ENSGALT00000079125	ENSGALG00000030256	-	BAT2, N-terminal||Protein PRRC2	protein_coding	mRNA	chr17	6650694	6657396	+	7	981	326
ENSGALT00000023875	ENSGALG00000014789	MRPS36	-	protein_coding	mRNA	chrZ	21917334	21924549	+	4	502	107
ENSGALT00000023876	ENSGALG00000014790	CDK7	Protein kinase-like domain||Serine/threonine-protein kinase, active site||Protein kinase domain||Protein kinase, ATP binding site	protein_coding	mRNA	chrZ	21927643	21950370	+	12	1329	343
ENSGALT00000047730	ENSGALG00000032880	-	--	protein_coding	mRNA	AADN04004463.1	9335	9745	+	1	411	136
ENSGALT00000047733	ENSGALG00000041625	LSM5	LSM domain, eukaryotic/archaea-type||LSM domain	protein_coding	mRNA	chr2	48282240	48286549	+	5	1063	62
ENSGALT00000047732	ENSGALG00000034493	DCLK3	Doublecortin domain||Protein kinase-like domain||Protein kinase domain||Serine/threonine-protein kinase, active site||Calcium/calmodulin-dependent/calcium-dependent protein kinase||Protein kinase, ATP binding site	protein_coding	mRNA	chr2	46064049	46075692	-	4	2627	693
ENSGALT00000015703	ENSGALG00000009641	COL1A2	Fibrillar collagen, C-terminal||-||Collagen triple helix repeat	protein_coding	mRNA	chr2	23601205	23640175	+	51	5051	1363
ENSGALT00000015701	ENSGALG00000009640	CHRM5	G protein-coupled receptor, rhodopsin-like||Muscarinic acetylcholine receptor M5||Muscarinic acetylcholine receptor family||GPCR, rhodopsin-like, 7TM	protein_coding	mRNA	chr5	30084838	30086424	-	1	1587	528
ENSGALT00000015707	ENSGALG00000009645	ESRRG	Zinc finger, nuclear hormone receptor-type||Nuclear hormone receptor, ligand-binding domain||Nuclear hormone receptor||Zinc finger, NHR/GATA-type||Oestrogen receptor/oestrogen-related receptor||Oestrogen-related receptor	protein_coding	mRNA	chr3	20136452	20358337	+	8	1479	435
ENSGALT00000015704	ENSGALG00000009642	AVEN	Cell death regulator Aven	protein_coding	mRNA	chr5	30090917	30175827	+	6	1395	352
ENSGALT00000001353	ENSGALG00000000919	PIGR	Immunoglobulin-like domain||Immunoglobulin subtype||Immunoglobulin V-set domain||Immunoglobulin-like fold	protein_coding	mRNA	chr26	2579726	2590284	-	11	2585	648
ENSGALT00000001352	ENSGALG00000000918	-	Dynein attachment factor, N-terminal||RNA-polymerase II-associated protein 3-like, C-terminal domain	protein_coding	mRNA	chr27	1458650	1462141	+	3	767	244
ENSGALT00000013876	ENSGALG00000008519	NR2C2	Zinc finger, NHR/GATA-type||Zinc finger, nuclear hormone receptor-type||Nuclear hormone receptor||Nuclear hormone receptor, ligand-binding domain||Transcription factor COUP	protein_coding	mRNA	chr12	19784684	19809996	-	14	1914	629
ENSGALT00000043399	ENSGALG00000027512	C5orf30	UNC119-binding protein	protein_coding	mRNA	chrZ	49956074	49965412	-	2	1410	207
ENSGALT00000043394	ENSGALG00000029023	DMRTB1	DM DNA-binding domain||DMRT/protein doublesex/protein male abnormal 3	protein_coding	mRNA	chr8	24948379	24953399	+	4	1007	290
ENSGALT00000043393	ENSGALG00000027374	KLF9	Zinc finger, C2H2||Zinc finger, C2H2-like||Zinc finger C2H2-type/integrase DNA-binding domain	protein_coding	mRNA	chrZ	35021468	35033830	-	2	904	235
ENSGALT00000043390	ENSGALG00000025842	TPM2	Tropomyosin	protein_coding	mRNA	chrZ	9207194	9221258	+	9	5230	283
ENSGALT00000085455	ENSGALG00000046024	-	Immunoglobulin-like fold||Immunoglobulin subtype||Immunoglobulin-like domain||Immunoglobulin V-set domain	protein_coding	mRNA	chr27	445204	450393	-	3	375	124
ENSGALT00000059652	ENSGALG00000039758	-	Protein kinase-like domain||AGC-kinase, C-terminal||Serine/threonine-protein kinase, active site||Protein kinase domain||Microtubule-associated serine/threonine-protein kinase 1	protein_coding	mRNA	AADN04005683.1	1552	8906	-	10	4165	448
ENSGALT00000082466	ENSGALG00000029408	BAZ1B	WHIM1 domain||WSTF/Acf1/Cbp146||Zinc finger, PHD-type, conserved site||Bromodomain||DDT domain||Zinc finger, PHD-finger||WHIM2 domain||Zinc finger, RING-type||Zinc finger, RING/FYVE/PHD-type||Zinc finger, PHD-type||Zinc finger, FYVE/PHD-type	protein_coding	mRNA	chr19	212309	260052	+	20	4821	1606
ENSGALT00000067914	ENSGALG00000017304	PGM2L1	Alpha-D-phosphohexomutase, alpha/beta/alpha domain II||Alpha-D-phosphohexomutase, alpha/beta/alpha domain III||Alpha-D-phosphohexomutase, alpha/beta/alpha domain I||Alpha-D-phosphohexomutase, alpha/beta/alpha I/II/III||Alpha-D-phosphohexomutase, C-terminal	protein_coding	mRNA	chr1	196014741	196038983	+	7	720	239
ENSGALT00000067912	ENSGALG00000021225	CDCA9	Cell division protein borealin||Borealin, N-terminal	protein_coding	mRNA	chr11	7850378	7856535	-	10	1450	287
ENSGALT00000067911	ENSGALG00000029760	NRBP2	Protein kinase-like domain	protein_coding	mRNA	chr2	149473719	149487419	-	16	1458	485
ENSGALT00000019954	ENSGALG00000012218	CBY1	Homeodomain-like||Chibby family	protein_coding	mRNA	chr1	50881482	50883895	-	4	1165	126
ENSGALT00000067919	ENSGALG00000042836	KCNH2	Ion transport domain||Potassium channel, voltage-dependent, EAG/ELK/ERG||Potassium voltage-gated channel subfamily H member 6||Potassium channel, voltage-dependent, ERG	protein_coding	mRNA	chr2	322430	330338	+	5	1107	368
ENSGALT00000046065	ENSGALG00000026974	TMEM213	TMEM213 family	protein_coding	mRNA	chr1	56374719	56374886	-	1	168	55
ENSGALT00000013018	ENSGALG00000008023	TMEM94	-||P-type ATPase, transmembrane domain	protein_coding	mRNA	chr18	10888731	10927259	+	31	5033	1360
ENSGALT00000013014	ENSGALG00000008021	RNF114	Zinc finger, RING/FYVE/PHD-type||Zinc finger, RING-type||Drought induced 19 protein type, zinc-binding domain||RING-type zinc-finger, LisH dimerisation motif||Zinc finger, RING-type, conserved site	protein_coding	mRNA	chr20	14014462	14019559	-	6	2535	225
ENSGALT00000013010	ENSGALG00000008018	SNAI1	Zinc finger, C2H2||Zinc finger, C2H2-like||Zinc finger C2H2-type/integrase DNA-binding domain	protein_coding	mRNA	chr20	14008762	14012148	-	3	1737	256
ENSGALT00000076342	ENSGALG00000003466	AKR1B1L	Aldo/keto reductase||Aldo/keto reductase/potassium channel subunit beta||Aldo/keto reductase, conserved site||NADP-dependent oxidoreductase domain	protein_coding	mRNA	chr1	62199914	62220741	-	9	2038	277
ENSGALT00000076343	ENSGALG00000039349	DISC1	Disrupted in schizophrenia 1	protein_coding	mRNA	chr3	39594353	39768545	-	14	2194	512
ENSGALT00000076344	ENSGALG00000005379	SGSM1	RUN domain||Rab-GTPase-TBC domain	protein_coding	mRNA	chr15	6959394	6984189	+	24	3150	1049
ENSGALT00000076346	ENSGALG00000032887	CHIR-B3	Immunoglobulin-like domain||Immunoglobulin subtype||Immunoglobulin-like fold||Immunoglobulin	protein_coding	mRNA	AADN04001138.1	12852	14668	+	8	963	321
ENSGALT00000076347	ENSGALG00000035100	EDMTF3	-	protein_coding	mRNA	chr25	2001002	2001371	+	1	370	76
ENSGALT00000025020	ENSGALG00000015519	ROBO2	Immunoglobulin-like fold||Fibronectin type III||Immunoglobulin subtype||Immunoglobulin I-set||Immunoglobulin V-set domain||Roundabout homologue 2||Immunoglobulin subtype 2||Immunoglobulin-like domain	protein_coding	mRNA	chr1	96895939	97052466	-	26	4202	1080
ENSGALT00000075925	ENSGALG00000006013	ZNF512B	Zinc finger, C2H2||Zinc finger, C2H2-like	protein_coding	mRNA	chr20	9662733	9686342	+	13	2114	663
ENSGALT00000075924	ENSGALG00000033709	LTA4H	Peptidase M1, membrane alanine aminopeptidase, N-terminal||Peptidase M1, leukotriene A4 hydrolase/aminopeptidase C-terminal||Armadillo-type fold||Peptidase M1, alanine aminopeptidase/leukotriene A4 hydrolase||Leukotriene A4 hydrolase	protein_coding	mRNA	chr1	45704068	45718296	-	18	1821	606
ENSGALT00000030399	ENSGALG00000015473	ADPRH	ADP-ribosylarginine hydrolase||ADP-ribosylation/Crystallin J1	protein_coding	mRNA	chr1	92237349	92247857	-	4	2184	385
ENSGALT00000030391	ENSGALG00000019202	-	Nucleotide-binding alpha-beta plait domain||RNA recognition motif domain	protein_coding	mRNA	chr1	98038778	98038975	+	1	198	65
ENSGALT00000030640	ENSGALG00000019336	CEP83	Centrosomal protein of 83kDa	protein_coding	mRNA	chr1	45134394	45152813	-	15	2154	717
ENSGALT00000001864	ENSGALG00000001229	SKI	SAND domain-like||Transcription regulator SKI/SnoN||Putative DNA-binding domain||Ski oncogene||Transforming protein Ski||c-SKI SMAD4-binding domain	protein_coding	mRNA	chr21	1663140	1753291	-	8	2253	750
ENSGALT00000020012	ENSGALG00000012254	KCNJ4	Potassium channel, inwardly rectifying, Kir2.3||Potassium channel, inwardly rectifying, Kir||Potassium channel, inwardly rectifying, Kir, N-terminal||Potassium channel, inwardly rectifying, Kir, cytoplasmic||Immunoglobulin E-set	protein_coding	mRNA	chr1	50948357	50950627	+	3	1323	440
ENSGALT00000020015	ENSGALG00000012256	UTRN	Spectrin/alpha-actinin||Zinc finger, ZZ-type||Actinin-type actin-binding domain, conserved site||WW domain||Spectrin repeat||EF-hand domain, type 2||EF-hand domain pair||Calponin homology domain||EF-hand domain, type 1	protein_coding	mRNA	chr3	46068880	46415545	+	74	10468	3463
ENSGALT00000014542	ENSGALG00000008944	FBXO11	F-box domain||Parallel beta-helix repeat||Parallel beta-helix repeat-2||Pectin lyase fold/virulence factor||Carbohydrate-binding/sugar hydrolysis domain||Pectin lyase fold||Zinc finger, UBR-type||F-box only protein 11||Periplasmic copper-binding protein NosD, beta helix domain	protein_coding	mRNA	chr3	8785742	8848882	-	23	3075	886
ENSGALT00000014546	ENSGALG00000008946	NHLRC2	Six-bladed beta-propeller, TolB-like||Thioredoxin-like fold||Thioredoxin domain||NHL repeat	protein_coding	mRNA	chr6	27592399	27623494	+	12	2905	727
ENSGALT00000014545	ENSGALG00000008945	NEXN	Immunoglobulin-like fold||Immunoglobulin I-set||Immunoglobulin subtype||Immunoglobulin-like domain	protein_coding	mRNA	chr8	18974849	18990974	-	12	2044	662
ENSGALT00000064332	ENSGALG00000038754	-	CDC48, domain 2||CDC48 domain 2-like	protein_coding	mRNA	AADN04010109.1	4447	7640	-	3	1979	108
ENSGALT00000056472	ENSGALG00000033091	RUNX1T1	Protein CBFA2T1||CBFA2T family||TAFH/NHR1||NHR2-like||Zinc finger, MYND-type	protein_coding	mRNA	chr2	125596933	125683912	-	11	1764	587
ENSGALT00000024772	ENSGALG00000015351	CBLB	Adaptor protein Cbl, N-terminal helical||Adaptor protein Cbl, EF hand-like||Adaptor protein Cbl, PTB domain||SH2 domain||Ubiquitin-associated domain||Zinc finger, RING-type, conserved site||Adaptor protein Cbl||EF-hand domain pair||Zinc finger, RING/FYVE/PHD-type||Zinc finger, RING-type||Adaptor protein Cbl, SH2-like domain||UBA-like	protein_coding	mRNA	chr1	86647126	86769237	-	18	2787	928
ENSGALT00000024770	ENSGALG00000015349	PIGG	Alkaline phosphatase-like, alpha/beta/alpha||Alkaline-phosphatase-like, core domain||Type I phosphodiesterase/nucleotide pyrophosphatase/phosphate transferase	protein_coding	mRNA	chrZ	53222477	53335831	-	12	2832	943
ENSGALT00000024777	ENSGALG00000015353	BBX	HMG box transcription factor BBX, domain of unknown function DUF2028	protein_coding	mRNA	chr1	87305099	87349328	+	13	2355	784
ENSGALT00000024775	ENSGALG00000015352	GAK	Tensin phosphatase, lipid phosphatase domain||Serine/threonine-protein kinase, active site||DnaJ domain||Protein kinase-like domain||Protein-tyrosine phosphatase-like||C2 domain||Protein kinase domain||Tensin phosphatase, C2 domain	protein_coding	mRNA	chrZ	53372518	53437529	-	29	3909	1302
ENSGALT00000056477	ENSGALG00000042503	HSPBP1	Armadillo||Armadillo-type fold||Armadillo-like helical	protein_coding	mRNA	AADN04001595.1	21065	24701	+	7	2315	330
ENSGALT00000012869	ENSGALG00000007926	ATP5PD	ATPase, F0 complex, subunit D, mitochondrial	protein_coding	mRNA	chr18	10720628	10723312	-	6	662	161
ENSGALT00000012861	ENSGALG00000007920	PRR5L	TORC2 component Bit61/PRR5	protein_coding	mRNA	chr5	19446690	19474414	+	8	1101	366
ENSGALT00000012860	ENSGALG00000007919	EIF4E2	Translation Initiation factor eIF- 4e-like||Translation Initiation factor eIF- 4e||Eukaryotic translation initiation factor 4E (eIF-4E), conserved site	protein_coding	mRNA	chr9	15660339	15678778	-	7	1201	234
ENSGALT00000012866	ENSGALG00000007924	STK17B	Protein kinase-like domain||Protein kinase domain||Serine/threonine-protein kinase, active site	protein_coding	mRNA	chr7	9799342	9818083	-	8	3635	372
ENSGALT00000047890	ENSGALG00000043025	EPS8L2	PH domain-like||PTB/PI domain||Tensin/EPS8 phosphotyrosine-binding domain||SH3 domain	protein_coding	mRNA	chr5	461779	479990	-	14	1464	487
ENSGALT00000047891	ENSGALG00000012731	TBC1D7	Rab-GTPase-TBC domain	protein_coding	mRNA	chr2	62416160	62427185	+	8	1136	228
ENSGALT00000077433	ENSGALG00000033194	-	Syntaxin-3||t-SNARE||Syntaxin, N-terminal domain	protein_coding	mRNA	AADN04001190.1	3	2626	-	10	705	235
ENSGALT00000047893	ENSGALG00000041791	DPP6	Alpha/Beta hydrolase fold||Peptidase S9, prolyl oligopeptidase, catalytic domain||Dipeptidylpeptidase IV, N-terminal domain	protein_coding	mRNA	chr2	7516223	7668515	+	26	2319	772
ENSGALT00000077435	ENSGALG00000043245	-	Ankyrin repeat||Ankyrin repeat-containing domain	protein_coding	mRNA	chr8	26430953	26433431	-	3	1707	568
ENSGALT00000077437	ENSGALG00000014931	RAB28	Small GTPase superfamily||P-loop containing nucleoside triphosphate hydrolase||Small GTP-binding protein domain	protein_coding	mRNA	chr4	78013326	78074270	+	7	837	222
ENSGALT00000047899	ENSGALG00000033118	FAM83H	Protein of unknown function DUF1669	protein_coding	mRNA	chr2	149292424	149297861	-	4	3402	1133
ENSGALT00000045000	ENSGALG00000025844	AMT	Glycine cleavage T-protein-like, N-terminal||Aminomethyltransferase/Dimethylsulfonioproprionate demethylase DmdA||Glycine cleavage T-protein/YgfZ, C-terminal domain||Glycine cleavage system T protein||Glycine cleavage T-protein, C-terminal barrel domain||GTP-binding protein TrmE/Glycine cleavage system T protein, domain 1	protein_coding	mRNA	chr12	2412853	2415010	-	8	1225	391
ENSGALT00000045003	ENSGALG00000025804	CLCN2	Chloride channel, voltage gated||Chloride channel ClC-2||Chloride channel, core||CBS domain	protein_coding	mRNA	chr9	15969989	15979634	-	24	2743	885
ENSGALT00000023090	ENSGALG00000014276	CIR1	CBF1-interacting co-repressor CIR, N-terminal domain	protein_coding	mRNA	chr7	16979747	17000681	+	10	2283	460
ENSGALT00000023091	ENSGALG00000014277	-	Small GTP-binding protein domain||P-loop containing nucleoside triphosphate hydrolase||Small GTPase superfamily	protein_coding	mRNA	chr4	69427436	69428011	-	1	576	191
ENSGALT00000023094	ENSGALG00000014280	AICDA	Cytidine deaminase-like||Cytidine and deoxycytidylate deaminases, zinc-binding||APOBEC-like, N-terminal||APOBEC/CMP deaminase, zinc-binding	protein_coding	mRNA	chr1	75956434	75960413	-	5	814	198
ENSGALT00000023095	ENSGALG00000014281	-	P-loop containing nucleoside triphosphate hydrolase||Smr domain||Domain of unknown function DUF1771	protein_coding	mRNA	chr4	69455922	69474246	-	15	3984	1255
ENSGALT00000079974	ENSGALG00000017084	UBL3	Ubiquitin domain||Membrane-anchored ubiquitin-fold protein||Ubiquitin-related domain	protein_coding	mRNA	chr1	175389749	175397789	+	4	2102	77
ENSGALT00000079973	ENSGALG00000017362	HAVCR1	Immunoglobulin-like domain||Immunoglobulin subtype||Immunoglobulin V-set domain||Immunoglobulin-like fold	protein_coding	mRNA	chr13	11459253	11468309	+	8	3705	275
ENSGALT00000031518	ENSGALG00000013101	-	--	protein_coding	mRNA	chr16	245788	249541	-	24	982	176
ENSGALT00000073439	ENSGALG00000034782	-	Spectrin repeat	protein_coding	mRNA	KQ759674.1	1141	5963	-	4	4148	678
ENSGALT00000073434	ENSGALG00000003197	RPL7A	Ribosomal protein L7Ae/L8/Nhp2 family||Ribosomal protein L7Ae/L30e/S12e/Gadd45||50S ribosomal protein L30e-like||-||Ribosomal protein L7A/L8||Ribosomal protein L7Ae conserved site	protein_coding	mRNA	chr17	7341190	7344694	+	8	961	268
ENSGALT00000080158	ENSGALG00000002576	ASL2	Fumarase/histidase, N-terminal||Fumarate lyase family||Fumarate lyase, N-terminal||L-Aspartase-like||Argininosuccinate lyase, C-terminal||Argininosuccinate lyase	protein_coding	mRNA	chr19	4919234	4928185	-	17	1604	466
ENSGALT00000080159	ENSGALG00000006205	GTF2B	Transcription factor TFIIB, conserved site||Transcription factor TFIIB||Zinc finger, TFIIB-type||Cyclin-like||Transcription factor TFIIB, cyclin-like domain	protein_coding	mRNA	chr8	15196033	15213431	+	8	1242	312
ENSGALT00000080153	ENSGALG00000038678	EPB41L3	Band 4.1 domain||Ubiquitin-related domain||SAB domain||FERM/acyl-CoA-binding protein, 3-helical bundle||FERM central domain||PH domain-like||FERM adjacent (FA)||FERM domain||Ezrin/radixin/moesin-like||FERM, C-terminal PH-like domain||FERM, N-terminal||FERM conserved site||Band 4.1-like protein 3||Band 4.1, C-terminal	protein_coding	mRNA	chr2	100387769	100451706	+	22	3389	1123
ENSGALT00000009562	ENSGALG00000005944	ZNF639	Zinc finger C2H2-type/integrase DNA-binding domain||Zinc finger, C2H2-like||Zinc finger, C2H2	protein_coding	mRNA	chr9	17582513	17586539	-	6	1680	482
ENSGALT00000009566	ENSGALG00000005948	RPL27A	Ribosomal protein L15, conserved site||Ribosomal protein L15||Ribosomal protein L18e/L15P	protein_coding	mRNA	chr5	9732163	9735182	+	4	466	111
ENSGALT00000044355	ENSGALG00000025712	DEF8	Multihaem cytochrome||Putative zinc-RING and/or ribbon||Protein kinase C-like, phorbol ester/diacylglycerol-binding domain	protein_coding	mRNA	chr11	19089858	19093054	+	8	1691	526
ENSGALT00000009569	ENSGALG00000005951	VPS29L	Phosphodiesterase MJ0936/Vps29||Calcineurin-like phosphoesterase domain, lpxH type||Metallo-dependent phosphatase-like	protein_coding	mRNA	chr15	8000035	8002344	-	4	889	181
ENSGALT00000022329	ENSGALG00000013740	SLC20A1	Phosphate transporter	protein_coding	mRNA	chr22	4596586	4604739	+	10	3325	674
ENSGALT00000022327	ENSGALG00000013738	OPTN	Optineurin||NF-kappa-B essential modulator NEMO, N-terminal||NF-kappa-B essential modulator NEMO, CC2-LZ domain	protein_coding	mRNA	chr1	6691790	6711192	+	14	2544	556
ENSGALT00000022325	ENSGALG00000013737	TMEM181	-	protein_coding	mRNA	chr3	52197369	52221690	+	17	1567	477
ENSGALT00000046851	ENSGALG00000041348	-	Receptor, ligand binding region||Periplasmic binding protein-like I||Ionotropic glutamate receptor, L-glutamate and glycine-binding domain||Ionotropic glutamate receptor	protein_coding	mRNA	chr1	48520716	48659867	-	7	1866	621
ENSGALT00000046850	ENSGALG00000013200	GABBR2	GPCR family 3, gamma-aminobutyric acid receptor, type B2||GPCR family 3, GABA-B receptor||Receptor, ligand binding region||Periplasmic binding protein-like I||GPCR, family 3, conserved site||GPCR, family 3||GPCR family 3, C-terminal	protein_coding	mRNA	chr2	88215971	88673271	+	19	2811	936
ENSGALT00000046857	ENSGALG00000036418	ANXA13	Annexin repeat||Annexin, type XIII||Annexin repeat, conserved site||Annexin	protein_coding	mRNA	chr2	138238171	138261577	-	11	1203	317
ENSGALT00000046856	ENSGALG00000010005	EPAS1	Hypoxia-inducible factor, alpha subunit||PAS fold-3||Myc-type, basic helix-loop-helix (bHLH) domain||PAS domain||Nuclear translocator||HIF-1 alpha, transactivation domain, C-terminal||PAC motif	protein_coding	mRNA	chr3	26625940	26700750	+	16	2629	867
ENSGALT00000032098	ENSGALG00000020151	NMU	Neuromedin U, C-terminal||Neuromedin U, amidation site	protein_coding	mRNA	chr4	65450209	65461844	+	10	920	181
ENSGALT00000032094	ENSGALG00000013804	SRD5A3	3-oxo-5-alpha-steroid 4-dehydrogenase, C-terminal	protein_coding	mRNA	chr4	65542343	65548565	-	5	1928	310
ENSGALT00000078751	ENSGALG00000021213	UBE2D1	Ubiquitin-conjugating enzyme/RWD-like||Ubiquitin-conjugating enzyme, active site||Ubiquitin-conjugating enzyme E2	protein_coding	mRNA	chr6	5222463	5238165	-	7	1504	124
ENSGALT00000078750	ENSGALG00000042767	LPAR2	Lysophosphatidic acid receptor EDG-2||Lysophosphatidic acid receptor||GPCR, rhodopsin-like, 7TM||G protein-coupled receptor, rhodopsin-like	protein_coding	mRNA	AADN04000744.1	51975	60607	-	3	1387	362
ENSGALT00000078753	ENSGALG00000009554	KLHL2	Galactose oxidase, beta-propeller||BTB-kelch protein||Kelch repeat type 1||BTB/Kelch-associated||BTB/POZ domain||SKP1/BTB/POZ domain	protein_coding	mRNA	chr4	23969904	24029764	+	16	2092	558
ENSGALT00000078752	ENSGALG00000020419	LIN52	Protein LIN52	protein_coding	mRNA	chr5	37788400	37791851	+	6	792	97
ENSGALT00000075103	ENSGALG00000012620	PTCH1	Protein patched/dispatched||Sterol-sensing domain||Transmembrane receptor, patched	protein_coding	mRNA	chrZ	41800008	41834815	-	13	4627	581
ENSGALT00000078754	ENSGALG00000002412	GBA2	Glycosyl-hydrolase family 116, N-terminal||Six-hairpin glycosidase-like||Glycosyl-hydrolase family 116, catalytic region||Beta-glucosidase GBA2-type	protein_coding	mRNA	chrZ	9126402	9135403	+	17	2803	796
ENSGALT00000075101	ENSGALG00000030081	SKAP2	Pleckstrin homology domain||SH3 domain||PH domain-like	protein_coding	mRNA	chr2	32479947	32559896	-	10	4320	275
ENSGALT00000054808	ENSGALG00000034725	BRD4	NET domain||Bromodomain, conserved site||Bromodomain protein 4, C-terminal||Bromodomain	protein_coding	mRNA	AADN04000659.1	5286	43520	-	20	8981	1474
ENSGALT00000054807	ENSGALG00000036491	DRAM2	Frag1/DRAM/Sfk1||DNA damage-regulated autophagy modulator protein 2	protein_coding	mRNA	chr26	1057415	1065658	+	8	1311	266
ENSGALT00000078758	ENSGALG00000008532	NELFB	Cofactor of BRCA1	protein_coding	mRNA	chr17	2393650	2404787	+	12	1987	545
ENSGALT00000054805	ENSGALG00000039999	FZD8	Frizzled protein||GPCR, family 2-like||Frizzled/secreted frizzled-related protein||Frizzled domain	protein_coding	mRNA	chr2	12831430	12833440	+	4	1902	633
ENSGALT00000054804	ENSGALG00000003891	ZNF423	Zinc finger, RING/FYVE/PHD-type||Zinc finger C2H2-type/integrase DNA-binding domain||Zinc finger, C2H2||Zinc finger, C2H2-like	protein_coding	mRNA	chr11	6939565	7014901	+	4	931	79
ENSGALT00000002480	ENSGALG00000001624	CWC25	CBF1-interacting co-repressor CIR, N-terminal domain||Pre-mRNA splicing factor	protein_coding	mRNA	chr27	4451019	4455696	-	10	2043	416
ENSGALT00000002482	ENSGALG00000001626	UTS2R	G protein-coupled receptor, rhodopsin-like||Urotensin II receptor||GPCR, rhodopsin-like, 7TM	protein_coding	mRNA	chr18	3697635	3702015	-	2	1935	382
ENSGALT00000075108	ENSGALG00000023347	PTCHD3	Protein patched/dispatched||Sterol-sensing domain	protein_coding	mRNA	chr2	15869935	15923124	+	4	2628	875
ENSGALT00000070162	ENSGALG00000037821	-	Zinc finger C2H2-type/integrase DNA-binding domain||Zinc finger, C2H2-like||Zinc finger, C2H2	protein_coding	mRNA	AADN04002959.1	6114	7859	+	3	1269	202
ENSGALT00000019889	ENSGALG00000012181	RRH	Visual pigments (opsins) retinal binding site||GPCR, rhodopsin-like, 7TM||Peropsin||G protein-coupled receptor, rhodopsin-like||Visual pigment-like receptor peropsin	protein_coding	mRNA	chr4	58473460	58484571	-	7	1242	334
ENSGALT00000070165	ENSGALG00000031835	TMEM68	Phospholipid/glycerol acyltransferase	protein_coding	mRNA	chr2	111365444	111385132	-	7	3279	332
ENSGALT00000082790	ENSGALG00000008942	FOXN2	Fork head domain||Winged helix-turn-helix DNA-binding domain||Fork head domain conserved site 2||Fork head domain conserved site1	protein_coding	mRNA	chr3	8927092	8928353	+	2	543	180
ENSGALT00000082791	ENSGALG00000037487	WBP1	WW domain-binding protein 1-like	protein_coding	mRNA	KQ759550.1	3049	4835	+	4	1407	389
ENSGALT00000019883	ENSGALG00000012176	LYPD1	-	protein_coding	mRNA	chr7	29921061	29935624	-	3	429	142
ENSGALT00000019884	ENSGALG00000012177	NCKAP5	Nck-associated protein 5-like||Nck-associated protein 5, C-terminal	protein_coding	mRNA	chr7	29985589	29994987	-	3	3909	1302
ENSGALT00000019885	ENSGALG00000012178	PDGFB	PDGF/VEGF domain||Cystine-knot cytokine||Platelet-derived growth factor, conserved site||Platelet-derived growth factor, N-terminal	protein_coding	mRNA	chr1	50759960	50771537	+	7	1098	251
ENSGALT00000019886	ENSGALG00000012179	SOCS4	Suppressor of cytokine signalling 4||SH2 domain||SOCS4/SOCS5 domain||SOCS box domain	protein_coding	mRNA	chr5	56427943	56436093	-	2	1922	436
ENSGALT00000082797	ENSGALG00000009145	-	START domain||START-like domain	protein_coding	mRNA	chr5	25827771	25835329	+	9	1413	470
ENSGALT00000037609	ENSGALG00000015691	SMC2	Structural maintenance of chromosomes protein||SMCs flexible hinge||P-loop containing nucleoside triphosphate hydrolase||Structural maintenance of chromosomes Smc2||RecF/RecN/SMC, N-terminal	protein_coding	mRNA	chrZ	66464325	66488192	-	25	4129	1189
ENSGALT00000037601	ENSGALG00000028537	NDUFB1	NADH:ubiquinone oxidoreductase, MNLL subunit	protein_coding	mRNA	chr5	44628442	44630940	-	3	714	58
ENSGALT00000037607	ENSGALG00000012304	NFKB1	Immunoglobulin-like fold||Nuclear factor NF-kappa-B, p105 subunit||NF-kappa-B/Dorsal||IPT domain||Death domain||Rel homology dimerisation domain||Ankyrin repeat||Ankyrin repeat-containing domain||Rel homology domain, conserved site||Death-like domain||p53-like transcription factor, DNA-binding||Immunoglobulin E-set||Rel homology domain (RHD), DNA-binding domain	protein_coding	mRNA	chr4	61175918	61232957	+	24	4027	983
ENSGALT00000087317	ENSGALG00000046319	-	--	protein_coding	mRNA	AADN04005968.1	8406	9053	-	3	447	148
ENSGALT00000087315	ENSGALG00000001540	SF3A3	Domain of unknown function DUF3449||Splicing factor 3A subunit 3||Splicing factor SF3a60 binding domain||SF3A3 domain||Zinc finger, C2H2-type matrin	protein_coding	mRNA	chr23	3523198	3529739	+	15	1622	451
ENSGALT00000087313	ENSGALG00000011294	THRB	Zinc finger, nuclear hormone receptor-type||Nuclear hormone receptor, ligand-binding domain||Nuclear hormone receptor||Thyroid hormone receptor||Zinc finger, NHR/GATA-type	protein_coding	mRNA	chr2	37403159	37554300	-	9	1599	369
ENSGALT00000087312	ENSGALG00000003196	RNASE6	Pancreatic ribonuclease||Ribonuclease A, active site||Ribonuclease A-domain	protein_coding	mRNA	chr6	9290990	9292291	-	2	816	139
ENSGALT00000087311	ENSGALG00000036876	TMEM230	Protein of unknown function DUF872, transmembrane	protein_coding	mRNA	chr22	346938	352140	+	4	1616	120
ENSGALT00000034558	ENSGALG00000004237	PRKAR1A	RmlC-like jelly roll fold||Cyclic nucleotide-binding-like||Cyclic nucleotide-binding domain||cAMP-dependent protein kinase regulatory subunit||cAMP-dependent protein kinase regulatory subunit, dimerization-anchoring domain||Cyclic nucleotide-binding, conserved site	protein_coding	mRNA	chr18	7927304	7943491	+	12	3554	382
ENSGALT00000065706	ENSGALG00000032243	-	--	protein_coding	mRNA	AADN04002813.1	11589	17386	+	2	222	73
ENSGALT00000087319	ENSGALG00000046549	-	Immunoglobulin-like domain||Immunoglobulin subtype||Immunoglobulin-like fold	protein_coding	mRNA	AADN04000790.1	15057	16030	-	3	375	124
ENSGALT00000087318	ENSGALG00000007462	CTSZ	Cathepsin X||Peptidase C1A||Peptidase C1A, papain C-terminal||Cysteine peptidase, asparagine active site	protein_coding	mRNA	chr20	11099443	11102231	+	4	1406	163
ENSGALT00000026517	ENSGALG00000016438	MELK	Serine/threonine-protein kinase, active site||Protein kinase domain||Kinase associated domain 1 (KA1)||Protein kinase, ATP binding site||KA1 domain/Ssp2, C-terminal||Protein kinase-like domain	protein_coding	mRNA	chrZ	81980862	82003287	-	18	2379	657
ENSGALT00000047070	ENSGALG00000041189	-	Serine/threonine-protein kinase, active site||Protein kinase domain||Protein kinase-like domain	protein_coding	mRNA	AADN04018306.1	1684	4013	+	2	823	97
ENSGALT00000063895	ENSGALG00000011046	SNX10	Phox homologous domain	protein_coding	mRNA	chr2	32275230	32307274	+	7	1635	201
ENSGALT00000069647	ENSGALG00000031565	-	Nebulin repeat	protein_coding	mRNA	chr2	18298149	18490934	+	16	1533	485
ENSGALT00000006336	ENSGALG00000003977	TWF2	ADF-H/Gelsolin-like domain||Twinfilin||Actin-depolymerising factor homology domain	protein_coding	mRNA	chr12	2935766	2954190	-	9	2964	349
ENSGALT00000072456	ENSGALG00000026287	IRS2	PH domain-like||-||IRS-type PTB domain||Pleckstrin homology domain	protein_coding	mRNA	chr1	138649358	138651471	-	2	321	106
ENSGALT00000049925	ENSGALG00000028301	TRIM47	Concanavalin A-like lectin/glucanase domain||B30.2/SPRY domain||Butyrophylin-like	protein_coding	mRNA	chr18	4688727	4692190	+	4	1254	417
ENSGALT00000049922	ENSGALG00000000906	RALGPS1	Pleckstrin homology domain||Ras guanine-nucleotide exchange factors catalytic domain||Ras guanine nucleotide exchange factor domain||PH domain-like	protein_coding	mRNA	chr17	10772205	10853814	+	20	2730	582
ENSGALT00000072453	ENSGALG00000015889	PHIP	WD40 repeat, conserved site||WD40-repeat-containing domain||WD40 repeat||Bromodomain||WD40/YVTN repeat-like-containing domain||PH-interacting protein||Bromodomain, conserved site||G-protein beta WD-40 repeat	protein_coding	mRNA	chr3	79785429	79839191	+	16	1569	522
ENSGALT00000072458	ENSGALG00000030518	-	Postacrosomal sheath WW domain-binding protein||PH domain-like||GRAM domain	protein_coding	mRNA	AADN04014569.1	273	2429	+	4	804	267
ENSGALT00000049928	ENSGALG00000014186	MPPED1	Calcineurin-like phosphoesterase||Calcineurin-like phosphoesterase domain, ApaH type||Metallo-dependent phosphatase-like	protein_coding	mRNA	chr1	68880469	68940537	+	5	826	188
ENSGALT00000083546	ENSGALG00000044504	-	--	protein_coding	mRNA	chr20	13622914	13623560	-	2	351	116
ENSGALT00000083547	ENSGALG00000034584	-	HECT domain||WW domain||C2 domain	protein_coding	mRNA	chrZ	721432	742150	+	16	1738	471
ENSGALT00000083544	ENSGALG00000015069	B4GALT4	Beta-1,4-galactosyltransferase||Nucleotide-diphospho-sugar transferases||Galactosyltransferase, C-terminal||Galactosyltransferase, N-terminal	protein_coding	mRNA	chr1	80609017	80621090	+	6	1795	355
ENSGALT00000083545	ENSGALG00000001630	DHX33	DNA/RNA helicase, ATP-dependent, DEAH-box type, conserved site||Helicase, C-terminal||Helicase-associated domain||Helicase superfamily 1/2, ATP-binding domain||P-loop containing nucleoside triphosphate hydrolase||Domain of unknown function DUF1605	protein_coding	mRNA	chr19	3394140	3402980	+	14	2449	142
ENSGALT00000083542	ENSGALG00000044128	-	Zinc finger, RING/FYVE/PHD-type||Zinc finger, PHD-type||Zinc finger, FYVE/PHD-type	protein_coding	mRNA	chrZ	66135667	66137584	+	5	1047	348
ENSGALT00000083543	ENSGALG00000046242	-	SUN domain	protein_coding	mRNA	chrZ	34403612	34408439	-	10	843	280
ENSGALT00000083540	ENSGALG00000002055	HES4	Myc-type, basic helix-loop-helix (bHLH) domain||Orange domain	protein_coding	mRNA	chr21	2797518	2799502	+	4	1210	248
ENSGALT00000083541	ENSGALG00000014496	PROM1	Prominin	protein_coding	mRNA	chr4	77077463	77100364	+	3	2805	101
ENSGALT00000083548	ENSGALG00000046602	-	Shisa family	protein_coding	mRNA	chr4	11656925	11658250	-	2	750	249
ENSGALT00000083549	ENSGALG00000044317	-	--	protein_coding	mRNA	AADN04006116.1	7354	8367	+	4	339	112
ENSGALT00000006480	ENSGALG00000004074	KCNS1	Potassium channel, voltage dependent, Kv9||Ion transport domain||Voltage-gated potassium channel||Voltage-dependent channel, four helix bundle domain||SKP1/BTB/POZ domain||Potassium channel, voltage dependent, Kv||BTB/POZ domain||Potassium channel tetramerisation-type BTB domain	protein_coding	mRNA	chr20	5324346	5328102	+	2	1436	469
ENSGALT00000006484	ENSGALG00000004078	-	Zinc finger, RING/FYVE/PHD-type||Zinc finger, RING-type||PUA-like domain||RING-type zinc-finger, LisH dimerisation motif||Zinc finger, RING-type, conserved site||Tetratricopeptide repeat-containing domain||ATP-dependent protease La (LON), substrate-binding domain||Tetratricopeptide-like helical domain||Tetratricopeptide repeat	protein_coding	mRNA	chr13	12296423	12305351	+	12	1976	607
ENSGALT00000006485	ENSGALG00000004079	ENOX2	Nucleotide-binding alpha-beta plait domain||RNA recognition motif domain	protein_coding	mRNA	chr4	1544019	1567852	-	15	3312	677
ENSGALT00000006487	ENSGALG00000004081	TMCO4	Alpha/Beta hydrolase fold||Protein of unknown function DUF726	protein_coding	mRNA	chr21	4782259	4816741	-	12	1905	634
ENSGALT00000005687	ENSGALG00000003595	SARM1	Sterile alpha motif/pointed domain||Sterile alpha motif domain||Armadillo-like helical||Armadillo-type fold||Toll/interleukin-1 receptor homology (TIR) domain	protein_coding	mRNA	chr19	5648058	5653116	+	9	2148	715
ENSGALT00000060456	ENSGALG00000035096	-	Protein SON||G-patch domain||Double-stranded RNA-binding domain	protein_coding	mRNA	chr1	105406560	105430638	+	10	2763	622
ENSGALT00000005683	ENSGALG00000003594	ANK1	ZU5 domain||Death domain||Ankyrin repeat-containing domain||Death-like domain||Ankyrin repeat	protein_coding	mRNA	chr22	2643819	2666293	-	41	5547	1848
ENSGALT00000005688	ENSGALG00000003596	TRRAP	Phosphatidylinositol 3-/4-kinase, catalytic domain||Tetratricopeptide-like helical domain||Armadillo-type fold||Transcription-associated protein 1||PIK-related kinase, FAT||PIK-related kinase||FATC domain||Protein kinase-like domain	protein_coding	mRNA	chr14	1319982	1397532	+	70	16506	3837
ENSGALT00000080938	ENSGALG00000034369	-	Olfactory receptor||GPCR, rhodopsin-like, 7TM||G protein-coupled receptor, rhodopsin-like	protein_coding	mRNA	KQ759404.1	334251	382869	+	2	993	330
ENSGALT00000050619	ENSGALG00000031789	-	BTB/POZ domain||SKP1/BTB/POZ domain||BTB/Kelch-associated	protein_coding	mRNA	AADN04006237.1	1773	9689	+	10	2729	420
ENSGALT00000080936	ENSGALG00000030587	-	Pleckstrin homology domain, spectrin-type||PH domain-like||Pleckstrin homology domain||Spectrin repeat||Spectrin/alpha-actinin	protein_coding	mRNA	chr3	30388737	30402788	-	32	6281	2013
ENSGALT00000050617	ENSGALG00000040465	ZEB2	Zinc finger C2H2-type/integrase DNA-binding domain||Homeodomain-like||Drought induced 19 protein type, zinc-binding domain||Zinc finger, C2H2-like||Homeobox domain||Zinc finger, C2H2	protein_coding	mRNA	chr7	33480906	33588820	-	11	4148	1214
ENSGALT00000080935	ENSGALG00000037557	-	Ryanodine receptor-related||Ryanodine receptor 1||RyR/IP3R Homology associated domain	protein_coding	mRNA	AADN04004883.1	425	14262	-	24	2832	848
ENSGALT00000080932	ENSGALG00000043130	-	Annexin||Annexin, type IV||Annexin repeat	protein_coding	mRNA	AADN04001700.1	2912	11589	+	6	987	62
ENSGALT00000080930	ENSGALG00000008045	SLC9A8	Na+/H+ exchanger, isoform 8||Cation/H+ exchanger, CPA1 family||-||Na+/H+ exchanger||Cation/H+ exchanger	protein_coding	mRNA	chr20	14047659	14065786	-	13	1252	388
ENSGALT00000049214	ENSGALG00000033517	VSX2	Homeobox domain||CVC domain||OAR domain||Homeodomain-like||Homeobox, conserved site	protein_coding	mRNA	chr5	37868348	37887786	+	6	2189	376
ENSGALT00000060455	ENSGALG00000041700	GNAI3	Guanine nucleotide binding protein (G-protein), alpha subunit||G protein alpha subunit, helical insertion||G-protein alpha subunit, group I||P-loop containing nucleoside triphosphate hydrolase	protein_coding	mRNA	chr26	1230160	1242790	+	9	2163	354
ENSGALT00000049217	ENSGALG00000030436	ND3	NADH:ubiquinone/plastoquinone oxidoreductase, chain 3	protein_coding	mRNA	chrMT	10776	11126	+	1	351	115
ENSGALT00000049211	ENSGALG00000007167	CLEC16A	Uncharacterised protein family FPL	protein_coding	mRNA	chr14	9040484	9102868	-	22	3033	1010
ENSGALT00000044892	ENSGALG00000027138	-	Ets domain||ETS translocation variant 3||Winged helix-turn-helix DNA-binding domain	protein_coding	mRNA	chr25	1353701	1355957	+	5	1119	372
ENSGALT00000075483	ENSGALG00000007057	LRRC28	-||Leucine-rich repeat||Leucine-rich repeat domain, L domain-like||Leucine-rich repeat, typical subtype	protein_coding	mRNA	chr10	16917716	16966857	+	9	1787	213
ENSGALT00000075480	ENSGALG00000003256	ATP6V0A1	ATPase, V0 complex, subunit 116kDa, eukaryotic||V-type ATPase, V0 complex, 116kDa subunit family	protein_coding	mRNA	chr27	5353178	5381707	+	22	4198	863
ENSGALT00000002308	ENSGALG00000001518	ZNF750	-	protein_coding	mRNA	chr18	3349986	3352796	+	2	2359	717
ENSGALT00000075484	ENSGALG00000003324	PRRX1	Homeobox domain||OAR domain||Homeodomain-like||Homeobox, conserved site	protein_coding	mRNA	chr8	4848550	4880648	-	5	1696	208
ENSGALT00000075485	ENSGALG00000034461	TOPBP1	BRCT domain||Secretoglobin||DNA topoisomerase 2-binding protein 1	protein_coding	mRNA	chr2	42806135	42828794	-	26	4546	1512
ENSGALT00000075489	ENSGALG00000002929	TRIP12	WWE domain, subgroup||WWE domain||Armadillo-like helical||Armadillo-type fold||HECT domain	protein_coding	mRNA	chr9	10054638	10117917	-	43	6193	2034
ENSGALT00000085265	ENSGALG00000004825	HDAC8	Histone deacetylase domain||Histone deacetylase superfamily||Histone deacetylase	protein_coding	mRNA	chr4	1894152	1902635	+	11	1416	337
ENSGALT00000085264	ENSGALG00000017330	RPS3	K homology domain, prokaryotic type||Ribosomal protein S3, conserved site||K homology domain-like, alpha/beta||K Homology domain, type 2||Ribosomal protein S3, C-terminal||Ribosomal protein S3, eukaryotic/archaeal	protein_coding	mRNA	chr1	195218091	195225393	-	7	1119	149
ENSGALT00000056515	ENSGALG00000013726	PAICS	SAICAR synthetase, conserved site||ATP-grasp fold, subdomain 2||SAICAR synthetase/ADE2, N-terminal||PurE domain||Class II PurE	protein_coding	mRNA	chr4	65146509	65153878	-	9	2398	426
ENSGALT00000041028	ENSGALG00000001364	CSNK1A1	Protein kinase, ATP binding site||Serine/threonine-protein kinase, active site||Protein kinase domain||Protein kinase-like domain	protein_coding	mRNA	chr13	8450288	8481381	+	10	1878	337
ENSGALT00000085261	ENSGALG00000002192	PTPRC	PTP type protein phosphatase||Protein-tyrosine phosphatase-like||Tyrosine specific protein phosphatases domain||Immunoglobulin-like fold||Receptor-type tyrosine-protein phosphatase C||Protein-tyrosine phosphatase, catalytic||Protein-tyrosine phosphatase, active site||Fibronectin type III	protein_coding	mRNA	chr8	2037631	2095076	-	34	3966	1236
ENSGALT00000085260	ENSGALG00000008881	RGS3	RGS, subdomain 1||RGS domain||PDZ domain||PH domain-like	protein_coding	mRNA	chr17	1878307	1913106	-	11	1575	272
ENSGALT00000056511	ENSGALG00000037953	TUBA1A	Tubulin, C-terminal||Tubulin/FtsZ, 2-layer sandwich domain||Tubulin||Tubulin/FtsZ, C-terminal||Tubulin, conserved site||Tubulin/FtsZ, GTPase domain||Alpha tubulin	protein_coding	mRNA	chr33	587659	591466	-	4	1621	451
ENSGALT00000056510	ENSGALG00000008482	STAG2	Armadillo-type fold||STAG||Stromalin conservative domain	protein_coding	mRNA	chr4	15639413	15674995	-	32	3791	1229
ENSGALT00000085269	ENSGALG00000034225	DEAF1	SAND domain||Zinc finger, MYND-type||SAND domain-like||Transcription factor DEAF-1	protein_coding	mRNA	chr5	500596	507834	+	9	1348	416
ENSGALT00000085268	ENSGALG00000012041	ACTR10	Actin-related protein 10||Actin family	protein_coding	mRNA	chr5	55416125	55423631	-	12	1298	292
ENSGALT00000041024	ENSGALG00000024288	-	--	protein_coding	mRNA	chr6	9258588	9260621	+	2	1581	336
ENSGALT00000010139	ENSGALG00000008538	GINS1	GINS complex||GINS complex, subunit Psf1	protein_coding	mRNA	chr3	16405920	16408877	+	7	1055	195
ENSGALT00000010138	ENSGALG00000006273	MYLK2	Protein kinase-like domain||Calcium/calmodulin-dependent/calcium-dependent protein kinase||Protein kinase, ATP binding site||Protein kinase domain||Serine/threonine-protein kinase, active site	protein_coding	mRNA	chr20	10252718	10259735	+	12	3864	825
ENSGALT00000010137	ENSGALG00000006272	-	Endothelin-converting enzyme 2||Peptidase M13||Peptidase M13, C-terminal domain||Metallopeptidase, catalytic domain||Peptidase M13, N-terminal domain	protein_coding	mRNA	chr9	15930201	15936984	-	19	2567	769
ENSGALT00000010134	ENSGALG00000006270	SCNN1G	Na+ channel, amiloride-sensitive||Na+ channel, amiloride-sensitive, conserved site||Epithelial sodium channel	protein_coding	mRNA	chr14	7019086	7028500	-	13	2049	650
ENSGALT00000004228	ENSGALG00000002683	DECR2	NAD(P)-binding domain||Short-chain dehydrogenase/reductase SDR	protein_coding	mRNA	chr14	13060629	13066420	+	9	2171	348
ENSGALT00000004226	ENSGALG00000002682	BRD3	Bromodomain, conserved site||NET domain||Bromodomain	protein_coding	mRNA	chr17	7634707	7650589	-	11	2169	722
ENSGALT00000051056	ENSGALG00000032545	NKX6-1	Homeodomain-like||Homeobox, conserved site||Homeodomain, metazoa||Homeobox domain||Helix-turn-helix motif||Homeobox protein NKX-6.1	protein_coding	mRNA	chr4	47115931	47116966	-	3	864	287
ENSGALT00000051055	ENSGALG00000041750	ADAMTS9	ADAM-TS Spacer 1||Thrombospondin type-1 (TSP1) repeat||Metallopeptidase, catalytic domain||Peptidase M12B, ADAM/reprolysin||Peptidase M12B, GON-ADAMTSs||Peptidase M12B, propeptide||Peptidase M12B, ADAM-TS	protein_coding	mRNA	chr12	13758522	13821336	-	39	6168	2025
ENSGALT00000051053	ENSGALG00000029597	-	HIT-like domain	protein_coding	mRNA	AADN04002626.1	925	13440	+	2	1088	115
ENSGALT00000004220	ENSGALG00000002678	CSPG4	Laminin G domain||Concanavalin A-like lectin/glucanase domain	protein_coding	mRNA	chr10	2637608	2655172	-	10	7038	2345
ENSGALT00000011214	ENSGALG00000006919	POF1B	Protein POF1B	protein_coding	mRNA	chr4	8696586	8709990	+	13	1456	484
ENSGALT00000080783	ENSGALG00000039631	-	SKP1/BTB/POZ domain||BTB/POZ domain	protein_coding	mRNA	AADN04005824.1	1655	12872	+	6	4523	214
ENSGALT00000001768	ENSGALG00000001168	POLR2C	DNA-directed RNA polymerase, insert domain||DNA-directed RNA polymerase, RpoA/D/Rpb3-type||DNA-directed RNA polymerase, 30-40kDa subunit, conserved site||DNA-directed RNA polymerase, RBP11-like dimerisation domain	protein_coding	mRNA	chr11	606282	613985	-	9	1551	275
ENSGALT00000085880	ENSGALG00000045257	-	Armadillo-type fold	protein_coding	mRNA	AADN04003988.1	1405	5457	-	11	1380	459
ENSGALT00000085883	ENSGALG00000044876	-	Immunoglobulin||Immunoglobulin-like fold||Immunoglobulin subtype 2||Immunoglobulin subtype||Immunoglobulin-like domain	protein_coding	mRNA	AADN04002305.1	7147	8727	+	4	525	174
ENSGALT00000085882	ENSGALG00000030313	RAD51	DNA recombination and repair protein RecA-like, ATP-binding domain||P-loop containing nucleoside triphosphate hydrolase||AAA+ ATPase domain||DNA recombination and repair protein Rad51-like, C-terminal||DNA recombination and repair protein RecA, monomer-monomer interface||DNA recombination and repair protein, RecA-like||DNA recombination/repair protein Rad51||DNA repair Rad51/transcription factor …	protein_coding	mRNA	chr5	907527	914989	+	10	1755	109
ENSGALT00000085885	ENSGALG00000021365	DCTN3	Dynactin subunit p22	protein_coding	mRNA	chrZ	7914091	7921662	-	7	919	185
ENSGALT00000085884	ENSGALG00000046666	-	Zinc finger, RING/FYVE/PHD-type||Zinc finger, RING-type||Zinc finger, FYVE/PHD-type||Zinc finger, PHD-type||Zinc finger, PHD-type, conserved site	protein_coding	mRNA	AADN04001182.1	641	2858	-	8	906	301
ENSGALT00000085887	ENSGALG00000045163	APH1A	Gamma-secretase subunit Aph-1	protein_coding	mRNA	chr25	2391546	2394670	-	7	798	265
ENSGALT00000085886	ENSGALG00000012823	TRIM24	Bromodomain, conserved site||Bromodomain||Zinc finger, RING-type, conserved site||B-box, C-terminal||Zinc finger, PHD-type, conserved site||Zinc finger, PHD-type||Zinc finger, FYVE/PHD-type||Zinc finger, RING-type||Zinc finger, RING/FYVE/PHD-type||Zinc finger, PHD-finger||B-box-type zinc finger	protein_coding	mRNA	chr1	56435003	56439299	-	4	1234	218
ENSGALT00000085889	ENSGALG00000011570	ILF2	DZF domain||2-5-oligoadenylate synthetase, N-terminal	protein_coding	mRNA	chr25	1701064	1705561	+	14	1449	390
ENSGALT00000085888	ENSGALG00000007350	-	Thioredoxin domain||Thioredoxin-like fold	protein_coding	mRNA	chr5	16975014	16977323	-	7	1248	155
ENSGALT00000001764	ENSGALG00000001165	PANK4	Type II pantothenate kinase||Pantothenate kinase, acetyl-CoA regulated, two-domain type||Domain of unknown function DUF89	protein_coding	mRNA	chr21	1419597	1441414	+	19	4497	770
ENSGALT00000001767	ENSGALG00000001167	KCNJ1	Potassium channel, inwardly rectifying, Kir1.1||Potassium channel, inwardly rectifying, Kir||Potassium channel, inwardly rectifying, Kir, cytoplasmic||Immunoglobulin E-set	protein_coding	mRNA	chr24	1068729	1069844	-	1	1116	371
ENSGALT00000026143	ENSGALG00000016217	-	Lysine-specific demethylase 6A (UTX)||Tetratricopeptide repeat-containing domain||Tetratricopeptide repeat||JmjC domain||Tetratricopeptide-like helical domain	protein_coding	mRNA	chr1	110835497	110980821	-	30	4411	1462
ENSGALT00000088455	ENSGALG00000046165	-	SPRY-associated||Butyrophylin-like||SPRY domain||Concanavalin A-like lectin/glucanase domain||B30.2/SPRY domain	protein_coding	mRNA	LGE64	315519	322697	+	4	1257	418
ENSGALT00000088454	ENSGALG00000019215	ARL6	P-loop containing nucleoside triphosphate hydrolase||Small GTPase superfamily, ARF/SAR type||Small GTP-binding protein domain||Small GTPase superfamily, ARF type	protein_coding	mRNA	chr1	91211079	91229743	+	8	1320	186
ENSGALT00000084138	ENSGALG00000034380	C7orf26	Protein of unknown function DUF4507	protein_coding	mRNA	chr14	12373646	12378772	+	4	1513	314
ENSGALT00000084139	ENSGALG00000044607	-	G protein-coupled receptor, rhodopsin-like||Olfactory receptor||GPCR, rhodopsin-like, 7TM	protein_coding	mRNA	AADN04000541.1	115278	116243	+	1	966	321
ENSGALT00000088451	ENSGALG00000044044	-	--	protein_coding	mRNA	AADN04008222.1	8263	8430	+	1	168	55
ENSGALT00000088450	ENSGALG00000046271	-	G protein-coupled receptor, rhodopsin-like||Olfactory receptor||GPCR, rhodopsin-like, 7TM	protein_coding	mRNA	AADN04003130.1	7703	9472	-	3	954	317
ENSGALT00000057642	ENSGALG00000008787	-	Spectrin/alpha-actinin||A-kinase anchor protein 6/Centrosomal protein of 68kDa	protein_coding	mRNA	chr3	9969192	9972878	+	2	2871	588
ENSGALT00000084132	ENSGALG00000009470	SERPINI1	Serpin, conserved site||Serpin domain||Serpin family	protein_coding	mRNA	chr9	20661328	20700348	-	9	1969	414
ENSGALT00000084133	ENSGALG00000044851	ITIH6	Inter-alpha-trypsin inhibitor heavy chain, C-terminal||von Willebrand factor, type A||VIT domain	protein_coding	mRNA	AADN04000849.1	26946	31104	-	13	2871	956
ENSGALT00000084131	ENSGALG00000001332	RBL1	Retinoblastoma-associated protein, B-box||Retinoblastoma-associated protein, C-terminal||Retinoblastoma-like protein 1||Retinoblastoma protein family||Retinoblastoma-associated protein, N-terminal||Retinoblastoma-associated protein, A-box||Cyclin-like	protein_coding	mRNA	chr20	663124	682116	-	23	3147	1048
ENSGALT00000084136	ENSGALG00000000329	AHCYL1	S-adenosyl-L-homocysteine hydrolase, NAD binding domain||NAD(P)-binding domain||S-adenosyl-L-homocysteine hydrolase, conserved site||Adenosylhomocysteinase	protein_coding	mRNA	chr26	1297157	1305886	+	16	1610	483
ENSGALT00000088458	ENSGALG00000039101	ASIP	Agouti||Agouti domain	protein_coding	mRNA	chr20	1631068	1651750	-	4	603	139
ENSGALT00000059226	ENSGALG00000008275	-	Myc-type, basic helix-loop-helix (bHLH) domain	protein_coding	mRNA	chr10	20020799	20022277	+	3	780	259
ENSGALT00000084135	ENSGALG00000016993	SUCLA2	ATP-grasp fold, subdomain 1||Succinyl-CoA synthetase-like||ATP-grasp fold, succinyl-CoA synthetase-type||ATP-citrate lyase/succinyl-CoA ligase||Succinyl-CoA synthetase, beta subunit, conserved site||ATP-grasp fold, subdomain 2||ATP-grasp fold||Succinyl-CoA synthetase, beta subunit	protein_coding	mRNA	chr1	168646191	168660300	-	6	708	199
ENSGALT00000063218	ENSGALG00000031143	DCPS	Histidine triad, conserved site||Scavenger mRNA decapping enzyme DcpS/DCS2||HIT-like domain||Scavenger mRNA decapping enzyme, N-terminal	protein_coding	mRNA	chr24	437330	438920	+	2	946	156
ENSGALT00000003943	ENSGALG00000002500	GMPPB	Hexapeptide transferase, conserved site||Nucleotidyl transferase domain||-||Hexapeptide repeat||Nucleotide-diphospho-sugar transferases	protein_coding	mRNA	chr12	2360212	2362343	-	8	1169	360
ENSGALT00000003946	ENSGALG00000002503	SFTPA2	C-type lectin||C-type lectin-like||C-type lectin, conserved site||C-type lectin fold	protein_coding	mRNA	chr6	4483868	4489399	-	5	933	222
ENSGALT00000003947	ENSGALG00000002504	TROVE2	TROVE domain||von Willebrand factor, type A	protein_coding	mRNA	chr8	3508644	3515464	-	8	1850	538
ENSGALT00000003944	ENSGALG00000002501	VKORC1L1	Vitamin K epoxide reductase	protein_coding	mRNA	chr19	4892456	4902579	+	3	1251	176
ENSGALT00000052504	ENSGALG00000040325	EMC2	Tetratricopeptide repeat||Tetratricopeptide-like helical domain||Tetratricopeptide repeat-containing domain	protein_coding	mRNA	chr2	132373991	132385971	+	7	1015	184
ENSGALT00000052505	ENSGALG00000015058	PTPRD	PTP type protein phosphatase||Immunoglobulin subtype 2||Protein-tyrosine phosphatase-like||Tyrosine specific protein phosphatases domain||Immunoglobulin-like domain||Immunoglobulin-like fold||Protein-tyrosine phosphatase, catalytic||Protein-tyrosine phosphatase, active site||Immunoglobulin I-set||Immunoglobulin subtype||Fibronectin type III	protein_coding	mRNA	chrZ	28784850	29057103	-	34	5828	1914
ENSGALT00000055735	ENSGALG00000010246	OSBPL8	Pleckstrin homology domain||Oxysterol-binding protein, conserved site||PH domain-like||Oxysterol-binding protein	protein_coding	mRNA	chr1	38038565	38089440	-	23	2735	890
ENSGALT00000063214	ENSGALG00000011609	-	Histone-fold	protein_coding	mRNA	chr5	18562338	18648374	-	3	2689	412
ENSGALT00000063215	ENSGALG00000035223	NDUFA6	-||Complex 1 LYR protein||NADH dehydrogenase [ubiquinone] (complex I), alpha subcomplex, subunit 6	protein_coding	mRNA	chr1	49452440	49454008	+	3	536	122
ENSGALT00000063216	ENSGALG00000005332	CACNA1D	Ion transport domain||Voltage-dependent channel, four helix bundle domain||Voltage-gated calcium channel subunit alpha, C-terminal||Voltage-dependent calcium channel, alpha-1 subunit||Voltage-dependent calcium channel, L-type, alpha-1 subunit||Voltage-dependent calcium channel, L-type, alpha-1D subunit||Voltage-dependent L-type calcium channel, IQ-associated domain||Voltage-dependent calcium chan…	protein_coding	mRNA	chr12	7053449	7157621	+	16	2802	774
ENSGALT00000065685	ENSGALG00000035671	-	--	protein_coding	mRNA	AADN04012479.1	21	7205	+	2	6235	758
ENSGALT00000065684	ENSGALG00000041844	DERL2	Derlin	protein_coding	mRNA	chr19	3389391	3393485	+	7	1526	239
ENSGALT00000065686	ENSGALG00000010740	YIPF1	Yip1 domain||-	protein_coding	mRNA	chr8	25179116	25184305	-	10	1327	277
ENSGALT00000065681	ENSGALG00000005476	PTH1R	GPCR, family 2, secretin-like||GPCR, family 2, secretin-like, conserved site||GPCR, family 2, extracellular hormone receptor domain||GPCR, family 2-like||GPCR, family 2, parathyroid hormone receptor	protein_coding	mRNA	chr2	3598942	3704886	+	13	1587	528
ENSGALT00000065682	ENSGALG00000002663	ATR	UME domain||FATC domain||Protein kinase-like domain||Armadillo-type fold||PIK-related kinase, FAT||Phosphatidylinositol 3/4-kinase, conserved site||PIK-related kinase||Armadillo-like helical||HEAT, type 2||Phosphatidylinositol 3-/4-kinase, catalytic domain||Tetratricopeptide-like helical domain	protein_coding	mRNA	chr9	10472558	10504721	-	43	7500	2197
ENSGALT00000065689	ENSGALG00000010118	MIPOL1	Mirror-image polydactyly gene 1 protein	protein_coding	mRNA	chr5	37091319	37188796	+	5	552	183
ENSGALT00000042831	ENSGALG00000028236	PRRX2	Homeodomain-like||Homeobox, conserved site||OAR domain||Homeobox domain	protein_coding	mRNA	chr17	6120498	6136674	+	4	2883	247
ENSGALT00000089261	ENSGALG00000044980	-	--	protein_coding	mRNA	AADN04000890.1	10898	15092	-	7	1050	349
ENSGALT00000042833	ENSGALG00000027778	-	Small GTPase superfamily||P-loop containing nucleoside triphosphate hydrolase||Small GTP-binding protein domain||Small GTPase superfamily, Ras type	protein_coding	mRNA	chr5	1377321	1383994	-	4	1947	237
ENSGALT00000042834	ENSGALG00000026153	FOXO6	FOXO protein, KIX-binding domain||Fork head domain||FOXO protein, transactivation domain||Winged helix-turn-helix DNA-binding domain||Fork head domain conserved site 2	protein_coding	mRNA	chr23	1195139	1234686	-	2	1596	483
ENSGALT00000042836	ENSGALG00000027960	GRPR	GPCR, rhodopsin-like, 7TM||G protein-coupled receptor, rhodopsin-like||Gastrin-releasing peptide receptor||Bombesin receptor-like	protein_coding	mRNA	chr1	121714896	121737453	-	3	2284	387
ENSGALT00000042838	ENSGALG00000015386	RNF170	Protein of unknown function DUF1232||RING-type zinc-finger, LisH dimerisation motif||Zinc finger, RING-type, conserved site||Zinc finger, RING/FYVE/PHD-type||Zinc finger, RING-type	protein_coding	mRNA	chrZ	53671719	53685268	-	6	1087	256
ENSGALT00000019412	ENSGALG00000011894	CYP2D6	Cytochrome P450, conserved site||Cytochrome P450||Cytochrome P450, E-class, group I, CYP2D-like||Cytochrome P450, E-class, group I	protein_coding	mRNA	chr1	49442475	49451655	+	9	2810	502
ENSGALT00000089262	ENSGALG00000002299	RGR	GPCR, rhodopsin-like, 7TM||G protein-coupled receptor, rhodopsin-like||Retinal pigment epithelium GPCR	protein_coding	mRNA	chr6	2981028	2994801	-	7	1175	165
ENSGALT00000019419	ENSGALG00000011898	PHETA2	Pleckstrin homology domain||PH domain-like	protein_coding	mRNA	chr1	49460280	49461035	-	1	756	251
ENSGALT00000019418	ENSGALG00000011897	SMDT1	Essential MCU regulator, mitochondrial	protein_coding	mRNA	chr1	49454792	49456765	-	2	1606	94
ENSGALT00000011661	ENSGALG00000007205	COX6A1	Cytochrome c oxidase, subunit VIa, conserved site||-||Cytochrome c oxidase, subunit VIa	protein_coding	mRNA	chr15	9341606	9342858	-	3	534	95
ENSGALT00000023343	ENSGALG00000014457	ING4	Zinc finger, PHD-finger||ING family||Zinc finger, PHD-type||Zinc finger, FYVE/PHD-type||Inhibitor of growth protein 4||Inhibitor of growth protein, N-terminal histone-binding||Zinc finger, RING/FYVE/PHD-type||Zinc finger, PHD-type, conserved site	protein_coding	mRNA	chr1	77069090	77083835	-	8	1592	249
ENSGALT00000021491	ENSGALG00000013160	CHMP5	Snf7 family	protein_coding	mRNA	chr2	85916370	85924996	-	8	1238	219
ENSGALT00000089267	ENSGALG00000046031	-	Rho GTPase-activating protein domain||Rho GTPase activation protein	protein_coding	mRNA	chrZ	75935959	75937918	+	5	603	200
ENSGALT00000056953	ENSGALG00000042851	PPARGC1A	Nucleotide-binding alpha-beta plait domain||RNA recognition motif domain	protein_coding	mRNA	chr4	74532279	74593998	+	13	2388	795
ENSGALT00000081784	ENSGALG00000037633	WIPF2	WH2 domain||WAS/WASL-interacting protein family member 2	protein_coding	mRNA	chr27	4817671	4819797	+	4	1105	350
ENSGALT00000046518	ENSGALG00000041956	-	Uso1/p115-like vesicle tethering protein, C-terminal||Vesicle tethering protein p115-like	protein_coding	mRNA	AADN04008557.1	4755	10060	+	10	1836	326
ENSGALT00000000419	ENSGALG00000000313	TNNI1	Troponin	protein_coding	mRNA	chr26	779000	784453	+	8	1016	166
ENSGALT00000000410	ENSGALG00000000309	LAD1	-	protein_coding	mRNA	chr26	789839	794797	+	9	1248	415
ENSGALT00000000413	ENSGALG00000000311	-	Armadillo-type fold||Dedicator of cytokinesis, C-terminal||Dedicator of cytokinesis, N-terminal domain||Dedicator of cytokinesis||DHR-1 domain||DHR-2 domain||SH3 domain	protein_coding	mRNA	chr22	844644	915617	-	52	5634	1877
ENSGALT00000082758	ENSGALG00000038533	-	Homeodomain, metazoa||Homeodomain-like||Homeobox, conserved site||Homeobox domain	protein_coding	mRNA	KQ759405.1	9608	10770	+	3	477	158
ENSGALT00000087831	ENSGALG00000029968	GADD45B	Growth arrest and DNA damage-inducible protein GADD45||Ribosomal protein L7Ae/L30e/S12e/Gadd45||50S ribosomal protein L30e-like	protein_coding	mRNA	chr28	3324935	3327985	-	4	516	171
ENSGALT00000050937	ENSGALG00000033791	-	Serine-threonine/tyrosine-protein kinase catalytic domain||Serine/threonine-protein kinase, active site||Protein kinase domain||Protein kinase-like domain	protein_coding	mRNA	AADN04017155.1	1207	4367	+	6	891	296
ENSGALT00000017540	ENSGALG00000010785	ACOT11	START domain||START-like domain||Hotdog acyl-CoA thioesterase (ACOT)-type domain||Thioesterase domain||HotDog domain	protein_coding	mRNA	chr8	25308308	25317589	+	17	2367	611
ENSGALT00000017547	ENSGALG00000010789	PARS2	Aminoacyl-tRNA synthetase, class II||Aminoacyl-tRNA synthetase, class II (G/ P/ S/T)||Anticodon-binding||Prolyl-tRNA synthetase, class IIa, bacterial-type||Proline-tRNA ligase, class IIa	protein_coding	mRNA	chr8	25325760	25327414	-	1	1655	470
ENSGALT00000003210	ENSGALG00000002062	SRP68	Signal recognition particle subunit SRP68	protein_coding	mRNA	chr18	4578849	4592330	+	16	2685	602
ENSGALT00000062161	ENSGALG00000034352	MRPL43	Ribosomal protein/NADH dehydrogenase domain||Thioredoxin-like fold	protein_coding	mRNA	chr6	23088996	23089672	+	3	521	150
ENSGALT00000062167	ENSGALG00000017075	FRY	Cell morphogenesis protein C-terminal||Cell morphogenesis central region||Armadillo-type fold||Cell morphogenesis protein N-terminal||-	protein_coding	mRNA	chr1	174603425	174606844	-	4	576	191
ENSGALT00000062166	ENSGALG00000038054	FAM175B	FAM175 family, BRISC complex, Abro1 subunit||FAM175 family	protein_coding	mRNA	chr6	32204515	32221629	+	10	3013	347
ENSGALT00000053364	ENSGALG00000008154	SRPK2	Protein kinase-like domain||Protein kinase, ATP binding site||Serine/threonine-protein kinase, active site||Protein kinase domain	protein_coding	mRNA	chr1	13820584	13864047	-	15	2064	687
ENSGALT00000053361	ENSGALG00000039455	-	Vesicle-associated membrane protein-associated protein A||Major sperm protein (MSP) domain||PapD-like||Vesicle-associated membrane-protein-associated protein	protein_coding	mRNA	chr2	98575875	98605242	-	6	1421	249
ENSGALT00000023879	ENSGALG00000014791	WDR3	WD40 repeat, conserved site||WD40-repeat-containing domain||Small-subunit processome, Utp12||-||Anaphase-promoting complex subunit 4, WD40 domain||G-protein beta WD-40 repeat||WD40 repeat||WD40/YVTN repeat-like-containing domain	protein_coding	mRNA	chr1	79097779	79119285	-	26	3458	939
ENSGALT00000053369	ENSGALG00000023787	-	Rieske [2Fe-2S] iron-sulphur domain||Reductase, C-terminal||Pyridine nucleotide-disulphide oxidoreductase, class-II||FAD/NAD(P)-binding domain||Pyridine nucleotide-disulphide oxidoreductase, dimerisation domain||FAD/NAD-linked reductase, dimerisation domain	protein_coding	mRNA	chr19	5372655	5377988	+	16	1485	494
ENSGALT00000004321	ENSGALG00000002742	TMEM132B	Transmembrane protein TMEM132, C-terminal||Transmembrane protein TMEM132, N-terminal||Transmembrane protein family 132, middle domain||Transmembrane protein 132	protein_coding	mRNA	chr15	4295448	4471780	-	9	3460	1086
ENSGALT00000023871	ENSGALG00000014787	SLC30A5	Cation efflux protein||Cation efflux protein transmembrane domain	protein_coding	mRNA	chrZ	21885833	21906289	+	16	2742	770
ENSGALT00000051730	ENSGALG00000030378	RPL11	Ribosomal protein L5 domain||Ribosomal protein L5, C-terminal||Ribosomal protein L5||Ribosomal protein L5, N-terminal||Ribosomal protein L5, conserved site	protein_coding	mRNA	chr23	5580629	5583462	+	6	579	192
ENSGALT00000051736	ENSGALG00000010301	EIF2B2	Initiation factor 2B-related	protein_coding	mRNA	chr5	38169376	38175718	+	8	1314	294
ENSGALT00000051737	ENSGALG00000040031	SLC35G2	EamA domain	protein_coding	mRNA	chr9	902922	908827	+	3	1952	411
ENSGALT00000066064	ENSGALG00000033245	SMPD2	Endonuclease/exonuclease/phosphatase	protein_coding	mRNA	chr26	32035	35477	-	11	1558	410
ENSGALT00000004324	ENSGALG00000002744	PCDH15	Cadherin||Protocadherin-15||Cadherin-like||Cadherin conserved site||-	protein_coding	mRNA	chr6	6330204	6628545	+	36	6679	2192
ENSGALT00000066065	ENSGALG00000043212	-	Trinucleotide repeat-containing gene 6B protein||TNRC6, PABC binding domain	protein_coding	mRNA	AADN04005942.1	8815	12664	-	5	711	236
ENSGALT00000070809	ENSGALG00000030437	-	--	protein_coding	mRNA	AADN04023835.1	24	1038	+	2	870	172
ENSGALT00000079127	ENSGALG00000032602	-	Immunoglobulin-like domain||MHC class I-like antigen recognition-like||Immunoglobulin C1-set||Immunoglobulin/major histocompatibility complex, conserved site||MHC class I alpha chain, alpha1 alpha2 domains||MHC classes I/II-like antigen recognition protein||Immunoglobulin-like fold	protein_coding	mRNA	chr16	466034	467799	+	5	1095	364
ENSGALT00000059940	ENSGALG00000041121	SLIT2	Leucine-rich repeat, typical subtype||EGF-like domain||EGF-like, conserved site||Follistatin-like, N-terminal||Cystine knot, C-terminal||Leucine-rich repeat domain, L domain-like||Leucine-rich repeat||EGF-like calcium-binding, conserved site||Laminin G domain||Cysteine-rich flanking region, C-terminal||EGF-like calcium-binding domain||Concanavalin A-like lectin/glucanase domain||Leucine-rich repe…	protein_coding	mRNA	chr4	75488838	75766194	-	36	4563	1520
ENSGALT00000057703	ENSGALG00000032108	TMEM136-1	TRAM/LAG1/CLN8 homology domain	protein_coding	mRNA	chr24	3788080	3791070	-	3	2344	244
ENSGALT00000059944	ENSGALG00000000302	TNNT2	Troponin T||Troponin	protein_coding	mRNA	chr26	796120	806432	+	16	1276	219
ENSGALT00000038351	ENSGALG00000015053	GLDC	Glycine dehydrogenase (decarboxylating)||Pyridoxal phosphate-dependent transferase||Pyridoxal phosphate-dependent transferase, major region, subdomain 1||Glycine cleavage system P protein||Aromatic amino acid beta-eliminating lyase/threonine aldolase	protein_coding	mRNA	chrZ	28030127	28068146	-	25	3509	1004
ENSGALT00000038350	ENSGALG00000009967	LRPPRC	Tetratricopeptide-like helical domain||Pentatricopeptide repeat||Leucine-rich PPR motif-containing protein	protein_coding	mRNA	chr3	25396319	25411162	-	6	615	204
ENSGALT00000038352	ENSGALG00000017395	-	Putative DNA-binding domain||Protein of unknown function DUF4584||Transforming protein Ski	protein_coding	mRNA	chr2	18064334	18066838	+	3	1641	546
ENSGALT00000051888	ENSGALG00000029672	ABCB6	Mitochondrial ABC-transporter, N-terminal five TM domain||P-loop containing nucleoside triphosphate hydrolase||AAA+ ATPase domain||ABC transporter, conserved site||ABC transporter-like||ABC transporter type 1, transmembrane domain	protein_coding	mRNA	chr7	22353813	22358548	+	19	2724	907
ENSGALT00000051889	ENSGALG00000039772	RGS7	Winged helix-turn-helix DNA-binding domain||G-protein gamma-like domain||RGS domain||RGS, subdomain 1||DEP domain	protein_coding	mRNA	chr3	36010698	36240970	+	17	1911	506
ENSGALT00000038357	ENSGALG00000011207	DUSP6	Dual specificity phosphatase, catalytic domain||Tyrosine specific protein phosphatases domain||Rhodanese-like domain||Protein-tyrosine phosphatase-like||Mitogen-activated protein (MAP) kinase phosphatase||Dual specificity protein phosphatase domain||Dual specificity phosphatase	protein_coding	mRNA	chr1	43288467	43292808	-	3	2506	382
ENSGALT00000051884	ENSGALG00000032709	-	Domain of unknown function DUF1086||Chromodomain-helicase-DNA-binding protein 5	protein_coding	mRNA	AADN04009201.1	37	1620	+	2	952	313
ENSGALT00000038358	ENSGALG00000006968	HNF1A	Hepatocyte nuclear factor 1, N-terminal||Lambda repressor-like, DNA-binding domain||Homeodomain-like||Hepatocyte nuclear factor 1, alpha isoform C-terminal||Hepatocyte nuclear factor 1, beta isoform, C-terminal||Hepatocyte nuclear factor 1, dimerisation domain||Homeobox domain	protein_coding	mRNA	chr15	9151125	9164836	-	11	1830	609
ENSGALT00000051880	ENSGALG00000013980	SLC2A12	Sugar/inositol transporter||Sugar transporter, conserved site||Major facilitator superfamily domain||Major facilitator, sugar transporter-like	protein_coding	mRNA	chr3	56396037	56423108	+	3	3833	536
ENSGALT00000051881	ENSGALG00000041343	-	Aminopeptidase O||Peptidase M1, alanine aminopeptidase/leukotriene A4 hydrolase||Peptidase M1, membrane alanine aminopeptidase, N-terminal	protein_coding	mRNA	chrZ	41475923	41504741	+	3	3061	334
ENSGALT00000025556	ENSGALG00000015851	RWDD2A	Ubiquitin-conjugating enzyme/RWD-like||Domain of unknown function DUF1115||RWD domain||Uncharacterised conserved protein UCP038021, RWD	protein_coding	mRNA	chr3	78198448	78201615	-	2	2353	291
ENSGALT00000025551	ENSGALG00000015847	PRSS35	Serine proteases, trypsin family, histidine active site||Peptidase S1, PA clan||Serine proteases, trypsin domain	protein_coding	mRNA	chr3	78000086	78001876	-	1	1791	413
ENSGALT00000025553	ENSGALG00000015849	ME1	Malic oxidoreductase||Malic enzyme, conserved site||Malic enzyme, NAD-binding||NAD(P)-binding domain||Malic enzyme, N-terminal domain	protein_coding	mRNA	chr3	78041071	78198472	+	15	2470	576
ENSGALT00000052283	ENSGALG00000042657	WNT3A	Wnt-3 protein||Wnt||Wnt protein, conserved site	protein_coding	mRNA	chr2	2498228	2581084	-	4	1151	376
ENSGALT00000025559	ENSGALG00000015854	PGM3	Alpha-D-phosphohexomutase, alpha/beta/alpha domain I||Alpha-D-phosphohexomutase, conserved site||Alpha-D-phosphohexomutase, C-terminal||Alpha-D-phosphohexomutase, alpha/beta/alpha I/II/III||Phosphoacetylglucosamine mutase	protein_coding	mRNA	chr3	78202202	78210827	+	13	1719	572
ENSGALT00000052286	ENSGALG00000043033	EYA1	Eyes absent family||Eyes absent homologue 1||EYA domain	protein_coding	mRNA	chr2	117353437	117429681	-	18	4752	598
ENSGALT00000065300	ENSGALG00000033847	-	Immunoglobulin-like domain||Immunoglobulin subtype||Immunoglobulin-like fold||Immunoglobulin||Immunoglobulin subtype 2	protein_coding	mRNA	AADN04009641.1	1738	8427	+	6	1502	364
ENSGALT00000065303	ENSGALG00000042469	PRKDC	Armadillo-type fold||PIK-related kinase, FAT||Phosphatidylinositol 3/4-kinase, conserved site||PIK-related kinase||FATC domain||Protein kinase-like domain||NUC194||Phosphatidylinositol 3-/4-kinase, catalytic domain	protein_coding	mRNA	chr2	108254312	108338281	-	85	12396	4131
ENSGALT00000068152	ENSGALG00000036957	-	Peptidase C54	protein_coding	mRNA	AADN04020544.1	267	1358	-	5	534	178
ENSGALT00000068153	ENSGALG00000040672	IGFBP4	Insulin-like growth factor binding protein, N-terminal, Cys-rich conserved site||Growth factor receptor cysteine-rich domain||Insulin-like growth factor binding protein||Insulin-like growth factor-binding protein family 1-6, chordata||Insulin-like growth factor-binding protein, IGFBP||Thyroglobulin type-1||Insulin-like growth factor-binding protein 4	protein_coding	mRNA	chr27	4865485	4870779	+	5	1801	257
ENSGALT00000068150	ENSGALG00000001475	STMN1	Stathmin, conserved site||Stathmin family	protein_coding	mRNA	chr23	3247777	3252160	+	5	1000	148
ENSGALT00000065307	ENSGALG00000042005	-	Phosphoribosyltransferase-like||Uridine kinase-like||P-loop containing nucleoside triphosphate hydrolase||Phosphoribulokinase/uridine kinase	protein_coding	mRNA	chr3	105003479	105008961	-	12	1437	478
ENSGALT00000055938	ENSGALG00000043675	ANTXR2	Anthrax toxin receptor, extracellular||von Willebrand factor, type A||Anthrax toxin receptor, C-terminal	protein_coding	mRNA	chr4	45520827	45620890	-	17	1797	598
ENSGALT00000032642	ENSGALG00000008569	CHP1	EF-Hand 1, calcium-binding site||EF-hand domain pair||EF-hand domain	protein_coding	mRNA	chr5	24528083	24545033	+	7	2560	195
ENSGALT00000068158	ENSGALG00000001602	NUTF2	Nuclear transport factor 2, eukaryote||Nuclear transport factor 2||NTF2-like domain	protein_coding	mRNA	chr11	949338	971783	+	5	1424	127
ENSGALT00000083419	ENSGALG00000044145	-	--	protein_coding	mRNA	AADN04002820.1	6457	7091	+	2	456	152
ENSGALT00000066648	ENSGALG00000040992	C1QL2	Tumour necrosis factor-like domain||C1q domain	protein_coding	mRNA	chr7	28589901	28590859	+	2	819	272
ENSGALT00000023259	ENSGALG00000014395	DHX15	Domain of unknown function DUF1605||DEAD/DEAH box helicase domain||DNA/RNA helicase, ATP-dependent, DEAH-box type, conserved site||P-loop containing nucleoside triphosphate hydrolase||Helicase superfamily 1/2, ATP-binding domain||Helicase-associated domain||Helicase, C-terminal	protein_coding	mRNA	chr4	74195915	74237108	+	14	2877	762
ENSGALT00000024208	ENSGALG00000015012	STX18	Syntaxin/epimorphin, conserved site||SNARE-complex protein Syntaxin-18, N-terminal	protein_coding	mRNA	chr4	79189247	79244141	-	11	1058	333
ENSGALT00000024209	ENSGALG00000015013	MSX1	Homeobox domain||Helix-turn-helix motif||Homeobox, conserved site||Homeodomain-like||Homeodomain, metazoa	protein_coding	mRNA	chr4	79398826	79401315	+	2	1312	288
ENSGALT00000066640	ENSGALG00000039458	GDF8	Transforming growth factor beta, conserved site||Transforming growth factor-beta, N-terminal||Growth/differentiation factor 8||Cystine-knot cytokine||Transforming growth factor-beta, C-terminal||Transforming growth factor-beta-related	protein_coding	mRNA	chr7	218083	223575	+	3	1128	375
ENSGALT00000089192	ENSGALG00000015328	TRMT10C	tRNA (guanine-N1-)-methyltransferase, eukaryotic||tRNA methyltransferase TRMD/TRM10-type domain||Mitochondrial ribonuclease P protein 1||tRNA methyltransferase TRM10-type domain	protein_coding	mRNA	chr1	85306274	85309260	+	2	1495	414
ENSGALT00000066642	ENSGALG00000008378	SRGAP3	Rho GTPase activation protein||FCH domain||SH3 domain||Rho GTPase-activating protein domain||Variant SH3 domain||F-BAR domain	protein_coding	mRNA	chr12	19385913	19441288	-	15	1686	561
ENSGALT00000066643	ENSGALG00000036589	GFRA4	Glial cell line-derived neurotrophic factor receptor, alpha 1/2||Glial cell line-derived neurotrophic factor receptor||GDNF/GAS1	protein_coding	mRNA	chr4	89905279	89970771	-	8	1296	431
ENSGALT00000089197	ENSGALG00000009621	ACTB	Actin family||Actin, conserved site||Actin/actin-like conserved site	protein_coding	mRNA	chr14	4191301	4194554	-	5	1741	281
ENSGALT00000089196	ENSGALG00000045963	-	Zinc finger, RING/FYVE/PHD-type||Zinc finger, PHD-type||Zinc finger, FYVE/PHD-type	protein_coding	mRNA	chrZ	66144783	66145851	+	4	765	254
ENSGALT00000066646	ENSGALG00000037246	RAMP3	Receptor activity modifying protein	protein_coding	mRNA	chr2	54647576	54695947	+	3	468	155
ENSGALT00000024205	ENSGALG00000015010	NSG1	Calcyon neuron-specific vesicular protein	protein_coding	mRNA	chr4	79167085	79187671	+	5	1769	185
ENSGALT00000008851	ENSGALG00000005517	KIF9	P-loop containing nucleoside triphosphate hydrolase||Kinesin motor domain, conserved site||Kinesin motor domain||Kinesin-like protein	protein_coding	mRNA	chr2	3971607	3992312	-	19	2364	787
ENSGALT00000083417	ENSGALG00000006110	PLK1	Serine/threonine-protein kinase, active site||Protein kinase domain||POLO box domain||Protein kinase, ATP binding site||Protein kinase-like domain	protein_coding	mRNA	chr14	6936514	6941976	+	10	2039	418
ENSGALT00000086218	ENSGALG00000044941	-	Immunoglobulin-like fold||Immunoglobulin||Immunoglobulin subtype||Immunoglobulin-like domain	protein_coding	mRNA	AADN04002470.1	14914	15887	+	3	669	222
ENSGALT00000086215	ENSGALG00000038635	-	DJBP, EF-hand domain||EF-Hand 1, calcium-binding site||EF-hand domain pair||EF-hand domain	protein_coding	mRNA	chr2	101132152	101138655	-	5	2241	172
ENSGALT00000086214	ENSGALG00000016555	HADHB	Thiolase, N-terminal||Thiolase, acyl-enzyme intermediate active site||Thiolase-like||Thiolase, active site||Thiolase||Thiolase, C-terminal||Thiolase, conserved site	protein_coding	mRNA	chr3	105429916	105432915	+	7	1063	186
ENSGALT00000086217	ENSGALG00000029449	RFC2	AAA+ ATPase domain||Replication factor C, C-terminal||P-loop containing nucleoside triphosphate hydrolase||DNA polymerase III, clamp loader complex, gamma/delta/delta subunit, C-terminal||ATPase, AAA-type, core	protein_coding	mRNA	chr19	2823890	2829765	+	9	1348	206
ENSGALT00000086216	ENSGALG00000040910	COA7	Tetratricopeptide-like helical domain||Sel1-like repeat	protein_coding	mRNA	chr8	24582583	24584074	-	3	897	231
ENSGALT00000086211	ENSGALG00000045625	-	--	protein_coding	mRNA	AADN04003913.1	14988	15622	-	2	456	152
ENSGALT00000086213	ENSGALG00000004583	NPLOC4	Nuclear pore localisation protein Npl4, ubiquitin-like domain||Zinc finger, RanBP2-type||Nuclear pore localisation protein NPL4, C-terminal||Nuclear protein localization protein 4||NPL4, zinc-binding putative||Ubiquitin-related domain	protein_coding	mRNA	chr18	9251657	9265945	+	8	1077	217
ENSGALT00000055931	ENSGALG00000040332	-	Poly(ADP-ribose) polymerase, catalytic domain	protein_coding	mRNA	chr1	75333290	75335460	+	2	471	156
ENSGALT00000067802	ENSGALG00000032655	-	Cell division protein borealin	protein_coding	mRNA	AADN04001318.1	267	3260	+	7	748	195
ENSGALT00000008855	ENSGALG00000005519	TLL2	Bone morphogenetic protein 1/tolloid-like protein||Peptidase M12A, astacin||EGF-like, conserved site||EGF-like domain||EGF-like calcium-binding, conserved site||Metallopeptidase, catalytic domain||CUB domain||Peptidase, metallopeptidase||EGF-type aspartate/asparagine hydroxylation site||EGF-like calcium-binding domain	protein_coding	mRNA	chr6	16594013	16673810	-	22	3330	1109
ENSGALT00000027951	ENSGALG00000017296	KLHL42	SKP1/BTB/POZ domain||Kelch repeat type 1||Kelch-type beta propeller	protein_coding	mRNA	chr1	72420206	72430748	+	3	1512	503
ENSGALT00000014155	ENSGALG00000008696	WDR63	WD40-repeat-containing domain||WD40 repeat||WD40/YVTN repeat-like-containing domain	protein_coding	mRNA	chr8	16413009	16435031	-	22	2706	860
ENSGALT00000014157	ENSGALG00000008698	MGME1	Mitochondrial genome maintenance exonuclease 1	protein_coding	mRNA	chr3	15470055	15476133	-	6	1440	342
ENSGALT00000014156	ENSGALG00000008697	RBM20	Zinc finger, C2H2-type matrin||Nucleotide-binding alpha-beta plait domain||Zinc finger, U1-type||RNA recognition motif domain	protein_coding	mRNA	chr6	26073320	26142996	+	14	3522	1173
ENSGALT00000077732	ENSGALG00000042125	AP2B1	Armadillo||AP complex subunit beta||Clathrin/coatomer adaptor, adaptin-like, N-terminal||AP-1, 2,4 complex subunit beta||Clathrin adaptor, alpha/beta/gamma-adaptin, appendage, Ig-like subdomain||Clathrin adaptor, beta-adaptin, appendage, Ig-like subdomain||Coatomer/clathrin adaptor appendage, Ig-like subdomain||Beta2-adaptin/TBP, C-terminal domain||Beta-adaptin appendage, C-terminal subdomain||Ar…	protein_coding	mRNA	chr19	4367119	4427244	-	21	2877	951
ENSGALT00000077733	ENSGALG00000040351	-	PH domain-like||Arf GTPase activating protein||Ankyrin repeat-containing domain||Pleckstrin homology domain||Ankyrin repeat	protein_coding	mRNA	AADN04000710.1	55202	63180	-	10	2141	486
ENSGALT00000077730	ENSGALG00000012607	ZCCHC6	PAP/25A-associated||Zinc finger, CCHC-type	protein_coding	mRNA	chrZ	40831434	40861091	-	27	4570	1512
ENSGALT00000014159	ENSGALG00000008700	PDCD4	Armadillo-type fold||MIF4G-like domain||Initiation factor eIF-4 gamma, MA3	protein_coding	mRNA	chr6	26163035	26172354	+	11	1398	465
ENSGALT00000077738	ENSGALG00000042976	-	High mobility group box domain||High mobility group box domain 5	protein_coding	mRNA	AADN04001028.1	1569	11861	+	20	2370	789
ENSGALT00000077739	ENSGALG00000026055	PALM	Paralemmin	protein_coding	mRNA	chr28	2779438	2789996	+	7	2842	342
ENSGALT00000089449	ENSGALG00000006216	MYOD1	Myogenic determination factor 5||Myogenic basic muscle-specific protein||Myc-type, basic helix-loop-helix (bHLH) domain	protein_coding	mRNA	chr5	12184436	12187655	+	5	1463	298
ENSGALT00000089448	ENSGALG00000012628	HABP4	Intracellular hyaluronan-binding protein 4, N-terminal domain||Hyaluronan/mRNA-binding protein	protein_coding	mRNA	chrZ	42179864	42201818	+	7	2003	232
ENSGALT00000043978	ENSGALG00000028517	EIF1	SUI1 domain||Eukaryotic translation initiation factor SUI1	protein_coding	mRNA	chr27	5064906	5066718	+	4	1199	113
ENSGALT00000089445	ENSGALG00000046000	ICE2	Little elongation complex subunit 2 , C-terminal	protein_coding	mRNA	chr10	4985150	5009161	+	15	3177	1058
ENSGALT00000089444	ENSGALG00000045725	-	Zinc finger, RING/FYVE/PHD-type||Zinc finger, RING-type||Zinc finger, FYVE/PHD-type||Zinc finger, PHD-type||Zinc finger, PHD-type, conserved site	protein_coding	mRNA	chr1	1869646	1871841	+	8	879	292
ENSGALT00000089447	ENSGALG00000045590	-	Immunoglobulin-like fold||Immunoglobulin-like domain||Immunoglobulin V-set domain	protein_coding	mRNA	chr27	348939	349602	-	3	372	123
ENSGALT00000008764	ENSGALG00000005460	SLCO4A1	Kazal domain||Major facilitator superfamily domain||Organic anion transporter polypeptide OATP	protein_coding	mRNA	chr20	8371293	8396614	+	12	4142	713
ENSGALT00000089441	ENSGALG00000004818	RPL6	Ribosomal protein L6, N-terminal||Translation protein SH3-like domain||60S ribosomal protein L6E||Ribosomal protein L2 domain 2	protein_coding	mRNA	chr15	6438192	6440959	-	6	934	298
ENSGALT00000089440	ENSGALG00000044257	-	--	protein_coding	mRNA	chr25	1920233	1921429	-	1	1197	398
ENSGALT00000089443	ENSGALG00000002558	ASL1	L-Aspartase-like||Argininosuccinate lyase||Argininosuccinate lyase, C-terminal||Fumarase/histidase, N-terminal||Fumarate lyase family||Fumarate lyase, N-terminal	protein_coding	mRNA	chr19	4932057	4939807	-	16	1331	265
ENSGALT00000043970	ENSGALG00000014509	BST1	ADP-ribosyl cyclase (CD38/157)||NAD(P)-binding domain	protein_coding	mRNA	chr4	77208280	77222604	-	9	1116	316
ENSGALT00000047809	ENSGALG00000007839	NCAM1	Neural cell adhesion molecule 1||Immunoglobulin-like fold||Neural cell adhesion||Immunoglobulin subtype||Fibronectin type III||Immunoglobulin I-set||Immunoglobulin subtype 2||Immunoglobulin-like domain	protein_coding	mRNA	chr24	5781649	5862536	-	19	6974	1109
ENSGALT00000090061	ENSGALG00000041031	-	Immunoglobulin-like fold||Fibrinogen, alpha/beta/gamma chain, C-terminal globular, subdomain 2||Fibrinogen, alpha/beta/gamma chain, C-terminal globular, subdomain 1||Fibrinogen, conserved site||EGF-like, conserved site||Fibronectin type III||Fibrinogen, alpha/beta/gamma chain, C-terminal globular domain	protein_coding	mRNA	chr16	30439	52195	+	21	5245	1726
ENSGALT00000090060	ENSGALG00000011570	ILF2	DZF domain||2-5-oligoadenylate synthetase, N-terminal	protein_coding	mRNA	chr25	1701025	1702386	+	4	418	75
ENSGALT00000090063	ENSGALG00000013627	SLC7A2	Amino acid/polyamine transporter I||Cationic amino acid transporter, C-terminal||Cationic amino acid transport permease	protein_coding	mRNA	chr4	63455031	63461233	-	2	1553	133
ENSGALT00000090062	ENSGALG00000015821	CCT8	Chaperonin Cpn60/TCP-1 family||Chaperonin TCP-1, conserved site||Chaperone tailless complex polypeptide 1 (TCP-1)||TCP-1-like chaperonin intermediate domain||T-complex protein 1, theta subunit||GroEL-like equatorial domain||GroEL-like apical domain	protein_coding	mRNA	chr1	104009937	104015081	-	9	1178	328
ENSGALT00000090065	ENSGALG00000008818	IDH1	Isocitrate/isopropylmalate dehydrogenase, conserved site||Isopropylmalate dehydrogenase-like domain||Isocitrate dehydrogenase NADP-dependent	protein_coding	mRNA	chr7	13851496	13858193	-	6	1544	126
ENSGALT00000090067	ENSGALG00000044170	-	--	protein_coding	mRNA	chr3	110178600	110179200	-	2	297	98
ENSGALT00000090066	ENSGALG00000046522	-	GC-rich sequence DNA-binding factor	protein_coding	mRNA	chrZ	77123956	77125219	-	4	510	169
ENSGALT00000090069	ENSGALG00000037283	CUTC	Copper homeostasis CutC domain||Copper homeostasis protein CutC	protein_coding	mRNA	chr6	22085381	22088304	-	6	872	174
ENSGALT00000090068	ENSGALG00000032234	2020-03-05	E3 ubiquitin-protein ligase MARCH-like||Zinc finger, RING/FYVE/PHD-type||Zinc finger, RING-CH-type	protein_coding	mRNA	chr6	20815897	20836497	-	6	1100	271
ENSGALT00000022129	ENSGALG00000013602	PCM1	Pericentriolar material 1 protein||Pericentriolar material 1 protein, C-terminal	protein_coding	mRNA	chr4	63220812	63258683	-	36	6176	1904
ENSGALT00000062948	ENSGALG00000038688	ADAMTS17	ADAM-TS Spacer 1||Thrombospondin type-1 (TSP1) repeat||Metallopeptidase, catalytic domain||ADAM, cysteine-rich||Peptidase M12B, ADAM/reprolysin||Peptidase M12B, propeptide||PLAC||Zinc finger, C2H2||Peptidase M12B, ADAM-TS	protein_coding	mRNA	chr10	17119378	17280787	-	24	3524	1133
ENSGALT00000062943	ENSGALG00000016575	GPM6B	Myelin proteolipid protein PLP, conserved site||Myelin proteolipid protein PLP	protein_coding	mRNA	chr1	122903368	122930191	+	7	978	265
ENSGALT00000022120	ENSGALG00000013594	PARD6G	PB1 domain||PDZ domain	protein_coding	mRNA	chr2	90091922	90150000	-	3	2946	384
ENSGALT00000062941	ENSGALG00000043374	-	Immunoglobulin-like fold||Immunoglobulin V-set domain||Immunoglobulin-like domain	protein_coding	mRNA	chr27	668377	668862	-	1	486	161
ENSGALT00000077084	ENSGALG00000032830	SEPT7	Septin||Septin 7||Septin-type guanine nucleotide-binding (G) domain||P-loop containing nucleoside triphosphate hydrolase	protein_coding	mRNA	chr2	47075445	47130510	-	13	1251	416
ENSGALT00000022124	ENSGALG00000013598	SCGN	EF-Hand 1, calcium-binding site||EF-hand domain pair||EF-hand domain	protein_coding	mRNA	chr2	90193630	90216054	-	11	822	273
ENSGALT00000022126	ENSGALG00000013600	-	TFIIEalpha/SarR/Rpc3 HTH domain||Transcription factor TFE/TFIIEalpha HTH domain||Transcription initiation factor IIE subunit alpha, N-terminal||Transcription factor TFIIE alpha subunit, C-terminal||Zinc finger, RING/FYVE/PHD-type	protein_coding	mRNA	chr4	63214032	63216773	+	4	1269	422
ENSGALT00000077483	ENSGALG00000014740	IPO11	Importin-beta, N-terminal domain||Armadillo-like helical||Armadillo-type fold	protein_coding	mRNA	chrZ	19546957	19563300	+	5	853	166
ENSGALT00000085743	ENSGALG00000044152	-	GC-rich sequence DNA-binding factor||GC-rich sequence DNA-binding factor domain	protein_coding	mRNA	chrZ	76444473	76445665	+	3	414	137
ENSGALT00000085740	ENSGALG00000012569	FBXO7	PI31 proteasome regulator, N-terminal||Ubiquitin-related domain||F-box domain||-	protein_coding	mRNA	chr1	53278297	53280034	-	2	1525	115
ENSGALT00000085741	ENSGALG00000008530	EIF4A3	P-loop containing nucleoside triphosphate hydrolase||RNA helicase, DEAD-box type, Q motif||Helicase superfamily 1/2, ATP-binding domain||Helicase, C-terminal||ATP-dependent RNA helicase DEAD-box, conserved site||DEAD/DEAH box helicase domain	protein_coding	mRNA	chr3	16427134	16431860	+	8	1027	279
ENSGALT00000085746	ENSGALG00000043650	GFI1	Zinc finger protein Gfi-1/1b||Zinc finger C2H2-type/integrase DNA-binding domain||Zinc finger, C2H2||Zinc finger, C2H2-like	protein_coding	mRNA	chr8	14182289	14191786	+	9	1161	386
ENSGALT00000085747	ENSGALG00000003815	RPN2	Dolichyl-diphosphooligosaccharide--protein glycosyltransferase subunit Swp1	protein_coding	mRNA	chr20	5171228	5186452	+	12	1681	479
ENSGALT00000085744	ENSGALG00000005295	BCAS3	WD40-repeat-containing domain||Breast carcinoma amplified sequence 3||WD40/YVTN repeat-like-containing domain||-||WD40 repeat	protein_coding	mRNA	chr19	7659287	7677610	-	2	1047	81
ENSGALT00000085745	ENSGALG00000015233	ATP1B1	Sodium/potassium-transporting ATPase subunit beta||Sodium/potassium-transporting ATPase subunit beta, chordates	protein_coding	mRNA	chr1	83773214	83774582	-	1	1369	79
ENSGALT00000087780	ENSGALG00000002490	UQCRC2	Peptidase M16, C-terminal||Peptidase M16 domain||Metalloenzyme, LuxS/M16 peptidase-like||Peptidase M16, N-terminal	protein_coding	mRNA	chr14	15001576	15012996	+	14	1635	457
ENSGALT00000085748	ENSGALG00000037072	CCDC90B	Coiled-coil domain-containing protein 90-like	protein_coding	mRNA	chr1	189212790	189221019	-	9	2126	110
ENSGALT00000085749	ENSGALG00000004274	TWIST2	Myc-type, basic helix-loop-helix (bHLH) domain	protein_coding	mRNA	chr7	6127472	6157943	+	2	1468	160
ENSGALT00000087782	ENSGALG00000005922	RPL5	Ribosomal protein L5 eukaryotic/L18 archaeal||Ribosomal protein L5 eukaryotic/L18 archaeal, C-terminal	protein_coding	mRNA	chr8	14082532	14104087	-	8	1030	297
ENSGALT00000078197	ENSGALG00000039391	ZC3H12B	Ribonuclease Zc3h12a-like, NYN domain||Zinc finger, CCCH-type	protein_coding	mRNA	chr4	72832	80536	+	5	2684	837
ENSGALT00000067275	ENSGALG00000002389	ITGB4	Integrin beta subunit||Integrin beta subunit, tail||Na-Ca exchanger/integrin-beta4||Immunoglobulin-like fold||Fibronectin type III||EGF-like, conserved site||von Willebrand factor, type A||Integrin beta N-terminal||Integrin beta subunit, VWA domain||Integrin beta-4 subunit	protein_coding	mRNA	chr18	4776921	4789122	-	21	3072	1023
ENSGALT00000078193	ENSGALG00000008537	EPHB3	Protein kinase domain||Immunoglobulin-like fold||Tyrosine-protein kinase ephrin type A/B receptor-like||Galactose-binding domain-like||Sterile alpha motif/pointed domain||Ephrin receptor type-A /type-B||Tyrosine-protein kinase, catalytic domain||Fibronectin type III||Serine-threonine/tyrosine-protein kinase catalytic domain||Tyrosine-protein kinase, active site||Ephrin receptor, transmembrane dom…	protein_coding	mRNA	chr9	16012725	16023253	-	14	3003	1000
ENSGALT00000078199	ENSGALG00000041392	-	EGF-like, conserved site||EGF-like domain||Trypsin Inhibitor-like, cysteine rich domain||VWFC domain||Concanavalin A-like lectin/glucanase domain||MAM domain||Uncharacterised domain, cysteine-rich||von Willebrand factor, type D domain||TILa domain	protein_coding	mRNA	chr9	13180214	13211601	-	27	5253	1750
ENSGALT00000067279	ENSGALG00000043065	-	Chemokine interleukin-8-like domain	protein_coding	mRNA	chr19	4780024	4781242	-	3	795	91
ENSGALT00000088712	ENSGALG00000019042	ALG8	Glycosyl transferase, ALG6/ALG8	protein_coding	mRNA	chr1	192915394	192925768	+	13	1967	210
ENSGALT00000088713	ENSGALG00000045406	-	Immunoglobulin-like domain||Immunoglobulin-like fold||Immunoglobulin	protein_coding	mRNA	AADN04002348.1	3503	5659	-	5	720	239
ENSGALT00000088710	ENSGALG00000045046	-	--	protein_coding	mRNA	AADN04003863.1	5089	5247	+	1	159	52
ENSGALT00000088716	ENSGALG00000040263	-	Ribosomal protein L22/L17, conserved site||Ribosomal protein L22/L17||Ribosomal protein L22/L17, eukaryotic/archaeal	protein_coding	mRNA	chrW	2003124	2003721	+	2	224	60
ENSGALT00000059144	ENSGALG00000001522	PHF20	Zinc finger, RING/FYVE/PHD-type||Tudor domain||Zinc finger, FYVE/PHD-type||Zinc finger, PHD-type, conserved site||Zinc finger, C2H2||Protein of unknown function DUF3776	protein_coding	mRNA	chr20	907736	959757	-	18	2910	969
ENSGALT00000088714	ENSGALG00000044298	-	Ribonuclease H-like domain||Integrase, N-terminal zinc-binding domain||Integrase, N-terminal zinc-binding domain-like||Ribonuclease H domain||Integrase, catalytic core	protein_coding	mRNA	chr5	5790040	5791347	+	1	1308	435
ENSGALT00000088715	ENSGALG00000038292	TMEM258	Transmembrane protein 258	protein_coding	mRNA	chr5	223295	225171	-	4	474	79
ENSGALT00000088718	ENSGALG00000046206	-	Immunoglobulin-like fold||Immunoglobulin subtype||Immunoglobulin-like domain	protein_coding	mRNA	AADN04009605.1	3749	5756	-	6	657	218
ENSGALT00000088719	ENSGALG00000046559	-	Immunoglobulin-like fold||Immunoglobulin-like domain||Immunoglobulin subtype||Immunoglobulin V-set domain	protein_coding	mRNA	chr9	14937512	14942524	-	6	831	276
ENSGALT00000000243	ENSGALG00000000186	MTCH1	Mitochondrial carrier domain||Mitochondrial substrate/solute carrier	protein_coding	mRNA	chr26	1661083	1667786	-	12	978	325
ENSGALT00000044744	ENSGALG00000026214	LRTM2	Leucine-rich repeat, typical subtype||Cysteine-rich flanking region, C-terminal||Leucine-rich repeat domain, L domain-like||Leucine-rich repeat||Leucine-rich repeat N-terminal domain	protein_coding	mRNA	chr1	61076893	61086163	+	5	1383	460
ENSGALT00000044740	ENSGALG00000026846	JMJD7	JmjC domain	protein_coding	mRNA	chr5	25132338	25138831	+	8	1250	317
ENSGALT00000032871	ENSGALG00000020569	DIMT1	Ribosomal RNA adenine dimethylase||Ribosomal RNA adenine methylase transferase, conserved site||Ribosomal RNA adenine methylase transferase, N-terminal||Ribosomal RNA adenine methyltransferase KsgA/Erm||S-adenosyl-L-methionine-dependent methyltransferase	protein_coding	mRNA	chrZ	19481322	19488852	-	12	1721	307
ENSGALT00000071364	ENSGALG00000007191	TK1	Thymidine kinase, conserved site||P-loop containing nucleoside triphosphate hydrolase||Thymidine kinase	protein_coding	mRNA	chr18	9953853	9956586	+	6	1922	186
ENSGALT00000068970	ENSGALG00000029476	XPO1	Exportin-1/Importin-beta-like||Importin-beta, N-terminal domain||Armadillo-type fold||Armadillo-like helical||CRM1 C-terminal domain	protein_coding	mRNA	chr3	2356977	2398915	-	25	6523	1071
ENSGALT00000068971	ENSGALG00000035749	-	MOZART2 family	protein_coding	mRNA	chr10	769088	777282	-	3	432	143
ENSGALT00000068972	ENSGALG00000005922	RPL5	Ribosomal protein L5 eukaryotic/L18 archaeal||Ribosomal protein L5 eukaryotic/L18 archaeal, C-terminal	protein_coding	mRNA	chr8	14082531	14104087	-	8	1031	247
ENSGALT00000068973	ENSGALG00000039086	-	--	protein_coding	mRNA	AADN04008582.1	5235	8853	-	4	1558	479
ENSGALT00000068974	ENSGALG00000011289	NKIRAS1	Small GTPase superfamily, Ras type||Small GTP-binding protein domain||Small GTPase superfamily||P-loop containing nucleoside triphosphate hydrolase	protein_coding	mRNA	chr2	37318200	37327051	-	4	776	186
ENSGALT00000062853	ENSGALG00000001658	RPL19	Ribosomal protein L19/L19e, domain 3||Ribosomal protein L19/L19e conserved site||Ribosomal protein L19/L19e, domain 1||Ribosomal protein L19/L19e	protein_coding	mRNA	chr27	4534596	4536931	+	5	495	134
ENSGALT00000067893	ENSGALG00000033760	-	Glutathione S-transferase, N-terminal||Glutaredoxin active site||Glutathione S-transferase, C-terminal-like||Thioredoxin-like fold||Glutaredoxin	protein_coding	mRNA	chr17	5642747	5646623	+	7	840	279
ENSGALT00000067890	ENSGALG00000040279	RHCE	Ammonium transporter||Ammonium/urea transporter||Ammonium transporter AmtB-like domain||Blood group Rhesus C/E/D polypeptide	protein_coding	mRNA	chr23	2382455	2393033	+	11	1525	397
ENSGALT00000067891	ENSGALG00000032104	-	ATPase, F1/V1/A1 complex, alpha/beta subunit, nucleotide-binding domain||ATPase, F1 complex, alpha subunit||P-loop containing nucleoside triphosphate hydrolase||ATPase, F1 complex alpha/beta subunit, N-terminal domain||ATPase, F1/V1/A1 complex, alpha/beta subunit, C-terminal||ATP synthase subunit alpha-like domain||ATPase, alpha/beta subunit, nucleotide-binding domain, active site	protein_coding	mRNA	KQ759493.1	3698	28746	+	12	1891	553
ENSGALT00000069803	ENSGALG00000032420	DPAGT1	Glycosyl transferase, family 4||UDP-GlcNAc-dolichyl-phosphate GlcNAc phosphotransferase	protein_coding	mRNA	chr24	29778	34757	+	7	1391	236
ENSGALT00000012241	ENSGALG00000007570	-	Zinc finger C2H2-type/integrase DNA-binding domain||Zinc finger, C2H2-like||Zinc finger, C2H2	protein_coding	mRNA	chr4	11492247	11500746	-	4	1182	393
ENSGALT00000012245	ENSGALG00000007572	MMS19	Armadillo-type fold||Armadillo-like helical||MMS19, C-terminal	protein_coding	mRNA	chr6	22321784	22335727	+	30	3204	1067
ENSGALT00000047504	ENSGALG00000035492	ELMO1	Engulfment and cell motility protein 1||Pleckstrin homology domain||Domain of unknown function DUF3361||PH domain-like||Armadillo-type fold||ELMO domain||Armadillo-like helical	protein_coding	mRNA	chr2	46514678	46756410	+	16	1810	470
ENSGALT00000046457	ENSGALG00000016622	STS	Sulfatase, conserved site||Alkaline phosphatase-like, alpha/beta/alpha||Sulfatase, N-terminal||Alkaline-phosphatase-like, core domain	protein_coding	mRNA	chr1	126411070	126501399	-	12	2165	600
ENSGALT00000046455	ENSGALG00000010744	GALNT7	Glycosyltransferase 2-like||Nucleotide-diphospho-sugar transferases||Ricin B, lectin domain	protein_coding	mRNA	chr4	43509325	43575879	+	12	1965	654
ENSGALT00000046450	ENSGALG00000036293	EBAG9	Cancer-associated antigen RCAS1	protein_coding	mRNA	chr2	132622738	132641948	+	6	1142	161
ENSGALT00000043218	ENSGALG00000026971	RRAGD	Gtr1/RagA G protein||P-loop containing nucleoside triphosphate hydrolase	protein_coding	mRNA	chr3	75927099	75945917	+	7	2797	555
ENSGALT00000043216	ENSGALG00000026207	CNTF	Four-helical cytokine-like, core||Four-helical cytokine, core||Ciliary neurotrophic factor, CNTF	protein_coding	mRNA	chr5	16919059	16920630	-	2	1449	195
ENSGALT00000045908	ENSGALG00000026253	TMEM144	TMEM144	protein_coding	mRNA	chr4	21936121	21952107	+	12	2659	357
ENSGALT00000045905	ENSGALG00000027036	PKIB	cAMP-dependent protein kinase inhibitor	protein_coding	mRNA	chr3	61397818	61403187	-	2	871	77
ENSGALT00000020198	ENSGALG00000012367	TRIM9	Immunoglobulin-like fold||SPRY domain||B-box, C-terminal||COS domain||Zinc finger, RING-type, conserved site||Fibronectin type III||Zinc finger, RING-type||Zinc finger, RING/FYVE/PHD-type||B-box-type zinc finger||Concanavalin A-like lectin/glucanase domain||B30.2/SPRY domain	protein_coding	mRNA	chr5	58110007	58127175	-	12	1536	511
ENSGALT00000072048	ENSGALG00000040307	MORN2	MORN motif	protein_coding	mRNA	chr3	16578265	16582576	+	4	739	132
ENSGALT00000072047	ENSGALG00000031393	-	Zinc finger, TTF-type||KRAB domain C2H2 zinc finger family||Domain of unknown function DUF4371||Ribonuclease H-like domain	protein_coding	mRNA	chrZ	10838850	10841240	+	6	1977	658
ENSGALT00000020197	ENSGALG00000012370	GINM1	-	protein_coding	mRNA	chr3	48290892	48307672	+	8	1949	307
ENSGALT00000020195	ENSGALG00000012364	PPIL4	Cyclophilin-type peptidyl-prolyl cis-trans isomerase||RNA recognition motif domain||Nucleotide-binding alpha-beta plait domain||Cyclophilin-type peptidyl-prolyl cis-trans isomerase domain||Cyclophilin-like domain	protein_coding	mRNA	chr3	48269618	48288496	-	13	1677	478
ENSGALT00000020190	ENSGALG00000012361	NIN	Ninein	protein_coding	mRNA	chr5	58040392	58064238	-	18	4641	1546
ENSGALT00000020191	ENSGALG00000012362	THSD7B	Thrombospondin type-1 (TSP1) repeat	protein_coding	mRNA	chr7	31073812	31346787	+	21	4038	1274
ENSGALT00000018407	ENSGALG00000011283	ZNF385D	Zinc finger, U1-type||Zinc finger, C2H2-like||Zinc finger, C2H2	protein_coding	mRNA	chr2	36395146	36550072	-	8	1188	395
ENSGALT00000065226	ENSGALG00000031118	-	--	protein_coding	mRNA	AADN04010103.1	21	2860	-	2	2749	394
ENSGALT00000031583	ENSGALG00000016487	LDAH	Lipid droplet-associated hydrolase||Alpha/Beta hydrolase fold	protein_coding	mRNA	chr3	102386990	102495331	-	7	4137	337
ENSGALT00000048509	ENSGALG00000040794	CCNE2	Cyclin-like||Cyclin, N-terminal||Cyclin, C-terminal domain||Cyclin E	protein_coding	mRNA	chr2	126934535	126944462	-	11	1775	406
ENSGALT00000022979	ENSGALG00000014209	GPR155	DEP domain||Winged helix-turn-helix DNA-binding domain||Membrane transport protein	protein_coding	mRNA	chr7	16944994	16968285	+	16	2646	867
ENSGALT00000048507	ENSGALG00000016583	ESCO2	N-acetyltransferase ESCO, zinc-finger||N-acetyltransferase ESCO, acetyl-transferase domain	protein_coding	mRNA	chr3	105604976	105615146	-	10	1960	252
ENSGALT00000048506	ENSGALG00000021539	PRPSAP1	Ribose-phosphate diphosphokinase||Ribose-phosphate pyrophosphokinase, N-terminal domain||Phosphoribosyltransferase-like	protein_coding	mRNA	chr18	4478261	4500851	+	11	1341	196
ENSGALT00000048505	ENSGALG00000036258	PCDH8	Cadherin-like||Cadherin||Cadherin conserved site||Protocadherin-8||Cadherin, N-terminal	protein_coding	mRNA	chr1	165685515	165689031	+	3	2997	998
ENSGALT00000048502	ENSGALG00000013794	MPPE1	Metallo-dependent phosphatase-like||Calcineurin-like phosphoesterase domain, ApaH type||PGAP5/Cdc1/Ted1	protein_coding	mRNA	chr2	97548052	97558222	+	10	1443	398
ENSGALT00000022970	ENSGALG00000014203	PARVG	Parvin||Calponin homology domain	protein_coding	mRNA	chr1	69243499	69258876	+	11	957	318
ENSGALT00000069361	ENSGALG00000016511	ADGRG2	GPCR, family 2-like||GPS motif||GPCR, family 2, secretin-like, conserved site||GPCR, family 2, secretin-like	protein_coding	mRNA	chr1	120395079	120415594	+	21	2724	907
ENSGALT00000020221	ENSGALG00000012386	LATS1	Protein kinase-like domain||Ubiquitin-associated domain||Serine/threonine-protein kinase, active site||UBA-like||Protein kinase domain||Serine/threonine-protein kinase LATS1/ Warts	protein_coding	mRNA	chr3	48335217	48350146	-	7	3573	1137
ENSGALT00000025610	ENSGALG00000015889	PHIP	WD40 repeat, conserved site||WD40-repeat-containing domain||WD40 repeat||Bromodomain||WD40/YVTN repeat-like-containing domain||PH-interacting protein||Bromodomain, conserved site||G-protein beta WD-40 repeat	protein_coding	mRNA	chr3	79785429	79884137	+	40	5472	1823
ENSGALT00000020225	ENSGALG00000012387	NUP43	WD40/YVTN repeat-like-containing domain||WD40 repeat||WD40-repeat-containing domain||WD40 repeat, conserved site	protein_coding	mRNA	chr3	48354607	48363660	-	8	1951	374
ENSGALT00000025614	ENSGALG00000015892	IRAK1BP1	Interleukin-1 receptor-associated kinase 1-binding protein 1||Protein of unknown function DUF541	protein_coding	mRNA	chr3	79909975	79920267	-	4	854	251
ENSGALT00000025619	ENSGALG00000015897	IMPG1	SEA domain	protein_coding	mRNA	chr3	80679194	80732860	+	17	4919	928
ENSGALT00000078944	ENSGALG00000034771	-	Serine proteases, trypsin domain||Serine proteases, trypsin family, serine active site||Serine proteases, trypsin family, histidine active site||Peptidase S1A, chymotrypsin family||Peptidase S1, PA clan	protein_coding	mRNA	chr1	78183774	78186301	+	6	660	219
ENSGALT00000078946	ENSGALG00000033231	RACGAP1	Rho GTPase-activating protein domain||Protein kinase C-like, phorbol ester/diacylglycerol-binding domain||Rho GTPase activation protein	protein_coding	mRNA	chr33	341448	349070	+	17	2170	630
ENSGALT00000078947	ENSGALG00000002089	-	Mitochondrial inner membrane translocase complex, subunit Tim23||Mitochondrial inner membrane translocase subunit Tim17/Tim22/Tim23/peroxisomal protein PMP24	protein_coding	mRNA	chr6	2766472	2776336	-	6	1233	185
ENSGALT00000078943	ENSGALG00000010459	VIPAS39	-	protein_coding	mRNA	chr5	39263309	39274895	-	19	2330	491
ENSGALT00000078948	ENSGALG00000036829	RECK	Kazal domain	protein_coding	mRNA	chr2	56154949	56215550	+	22	2841	946
ENSGALT00000082968	ENSGALG00000043768	ND2	NADH dehydrogenase subunit 2, C-terminal||NADH:ubiquinone oxidoreductase, chain 2||NADH:quinone oxidoreductase/Mrp antiporter, membrane subunit	protein_coding	mRNA	chrMT	5241	6281	+	1	1041	345
ENSGALT00000089792	ENSGALG00000029723	-	Band 7 domain||Stomatin family||Band 7, C-terminal extension	protein_coding	mRNA	KQ759511.1	59141	60979	-	4	621	108
ENSGALT00000082966	ENSGALG00000043435	CARNS1	-	protein_coding	mRNA	AADN04000612.1	7	3871	-	8	1674	558
ENSGALT00000082965	ENSGALG00000042614	NBAS	WD40-repeat-containing domain||Sec39 domain||WD40/YVTN repeat-like-containing domain||Neuroblastoma-amplified sequence, N-terminal	protein_coding	mRNA	chr3	99229770	99390173	-	52	7140	2379
ENSGALT00000082963	ENSGALG00000040519	PEF1	EF-Hand 1, calcium-binding site||EF-hand domain||EF-hand domain pair	protein_coding	mRNA	chr23	4980932	4982596	-	5	672	223
ENSGALT00000082962	ENSGALG00000037085	-	Keratin	protein_coding	mRNA	chr2	149097896	149098192	+	1	297	98
ENSGALT00000082960	ENSGALG00000035564	-	GPCR, rhodopsin-like, 7TM||Olfactory receptor	protein_coding	mRNA	AADN04000541.1	356034	356573	+	1	540	179
ENSGALT00000009153	ENSGALG00000005707	IFT20	Intraflagellar transport protein 20	protein_coding	mRNA	chr19	9325242	9327375	-	4	930	144
ENSGALT00000009152	ENSGALG00000005706	HSCB	Co-chaperone Hsc20||Co-chaperone HscB, C-terminal oligomerisation domain||DnaJ domain	protein_coding	mRNA	chr15	7738958	7741807	+	6	699	232
ENSGALT00000009158	ENSGALG00000005710	CTDSPL	FCP1 homology domain||HAD-like domain||Dullard phosphatase domain, eukaryotic	protein_coding	mRNA	chr2	4515470	4582669	+	8	1376	275
ENSGALT00000023556	ENSGALG00000014607	STARD3	MENTAL domain||START domain||Steroidogenic acute regulatory protein-like||START-like domain	protein_coding	mRNA	chr27	4630173	4643224	+	13	1236	411
ENSGALT00000023751	ENSGALG00000014727	PDE4D	3'5'-cyclic nucleotide phosphodiesterase, catalytic domain||3'5'-cyclic nucleotide phosphodiesterase, conserved site||HD/PDEase domain||3'5'-cyclic nucleotide phosphodiesterase	protein_coding	mRNA	chrZ	18254057	18507779	-	15	2013	670
ENSGALT00000023753	ENSGALG00000014730	ELOVL7	ELO family||Elongation of very long chain fatty acids protein 7||ELO family, conserved site	protein_coding	mRNA	chrZ	18878165	18908770	-	8	969	279
ENSGALT00000023752	ENSGALG00000014729	DEPDC1B	Rho GTPase activation protein||Winged helix-turn-helix DNA-binding domain||Rho GTPase-activating protein domain||DEP domain	protein_coding	mRNA	chrZ	18855454	18874738	-	11	2759	529
ENSGALT00000023755	ENSGALG00000014732	ERCC8	WD40 repeat||WD40/YVTN repeat-like-containing domain||WD40 repeat, conserved site||WD40-repeat-containing domain||G-protein beta WD-40 repeat	protein_coding	mRNA	chrZ	18932816	18970015	-	12	1462	375
ENSGALT00000034726	ENSGALG00000002189	SNX1	Sorting nexin, N-terminal||Phox homologous domain||Arfaptin homology (AH) domain/BAR domain||Sorting nexin-1||Sorting nexin Vps5-like, C-terminal	protein_coding	mRNA	chr10	1235256	1247342	-	15	2393	524
ENSGALT00000023759	ENSGALG00000014734	-	Zinc finger, SWIM-type	protein_coding	mRNA	chrZ	19094441	19204794	+	14	3943	1157
ENSGALT00000056362	ENSGALG00000030289	-	--	protein_coding	mRNA	AADN04012253.1	4668	6949	+	4	1794	383
ENSGALT00000072959	ENSGALG00000024172	THOC3	WD40 repeat||WD40/YVTN repeat-like-containing domain||Anaphase-promoting complex subunit 4, WD40 domain||Translation initiation factor, beta propellor-like domain||WD40-repeat-containing domain||G-protein beta WD-40 repeat	protein_coding	mRNA	chr13	10437614	10453289	+	6	2975	354
ENSGALT00000072951	ENSGALG00000015204	ATG3	Autophagy-related protein 3, N-terminal||Autophagy-related protein 3||Autophagy-related protein 3, C-terminal	protein_coding	mRNA	chr1	83575027	83598537	+	11	1430	244
ENSGALT00000072953	ENSGALG00000035853	SCRN2	Peptidase C69, dipeptidase A	protein_coding	mRNA	chr27	4223293	4225876	+	8	1697	423
ENSGALT00000081434	ENSGALG00000044983	-	Armadillo-type fold||Armadillo-like helical	protein_coding	mRNA	AADN04000892.1	29411	33079	+	9	996	331
ENSGALT00000081436	ENSGALG00000045155	-	C2 domain	protein_coding	mRNA	chr5	25504621	25513779	-	6	549	182
ENSGALT00000081430	ENSGALG00000034007	ITGA6	Integrin alpha chain||Integrin alpha chain, C-terminal cytoplasmic region, conserved site||Integrin alpha-2||Integrin alpha beta-propellor||Integrin domain	protein_coding	mRNA	chr7	17799938	17838370	-	26	3332	1072
ENSGALT00000087877	ENSGALG00000011318	DNPEP	Peptidase M18, domain 2||Peptidase M18	protein_coding	mRNA	chr7	22300325	22304701	+	12	1299	414
ENSGALT00000087874	ENSGALG00000005914	WASHC2C	FAM21/CAPZIP domain||WASH complex subunit FAM21	protein_coding	mRNA	chr6	17786240	17817301	-	32	4352	852
ENSGALT00000087872	ENSGALG00000036774	RPL17	Ribosomal protein L22/L17, eukaryotic/archaeal||Ribosomal protein L22/L17, conserved site||Ribosomal protein L22/L17	protein_coding	mRNA	chrZ	1079967	1081587	+	4	404	91
ENSGALT00000087873	ENSGALG00000045986	-	Zinc finger, C2H2||Zinc finger, C2H2-like||Zinc finger C2H2-type/integrase DNA-binding domain	protein_coding	mRNA	AADN04002692.1	3	1258	+	5	1131	376
ENSGALT00000087870	ENSGALG00000044592	-	B30.2/SPRY domain||Concanavalin A-like lectin/glucanase domain||Butyrophylin-like||SPRY domain||SPRY-associated	protein_coding	mRNA	LGE64	189623	201725	+	10	973	314
ENSGALT00000087871	ENSGALG00000002937	PSME3	Proteasome activator pa28, N-terminal domain||Proteasome activator pa28||Proteasome activator pa28, C-terminal domain	protein_coding	mRNA	chr27	5483514	5490083	+	11	2376	171
ENSGALT00000087878	ENSGALG00000043958	-	Immunoglobulin-like domain||Immunoglobulin subtype||Immunoglobulin||Immunoglobulin-like fold	protein_coding	mRNA	AADN04002468.1	13467	15644	+	5	822	273
ENSGALT00000087879	ENSGALG00000003882	SMARCE1	High mobility group box domain||-||SWI/SNF complex subunit BAF57	protein_coding	mRNA	chr27	4916299	4921784	-	4	1502	77
ENSGALT00000055246	ENSGALG00000007028	-	Sterile alpha motif/pointed domain||Sterile alpha motif domain||Connector enhancer of kinase suppressor of ras 2||CRIC domain||Pleckstrin homology domain||PH domain-like||PDZ domain	protein_coding	mRNA	chr4	8818316	8881640	-	13	5789	572
ENSGALT00000083367	ENSGALG00000009725	SCG5	Neuroendocrine 7B2 precursor	protein_coding	mRNA	chr5	30600640	30627920	-	6	1466	75
ENSGALT00000055244	ENSGALG00000036723	-	Proteinase inhibitor I1, Kazal-type, metazoa||Kazal domain	protein_coding	mRNA	chr13	8164300	8168967	+	3	267	88
ENSGALT00000083365	ENSGALG00000045767	-	Immunoglobulin-like domain||Immunoglobulin V-set domain||CD8 alpha subunit||Immunoglobulin-like fold	protein_coding	mRNA	chr4	86419919	86421150	-	2	657	218
ENSGALT00000083362	ENSGALG00000007027	SGSH	Domain of unknown function DUF4976||Sulfatase, conserved site||Alkaline-phosphatase-like, core domain||Alkaline phosphatase-like, alpha/beta/alpha||Sulfatase, N-terminal	protein_coding	mRNA	chr18	9635799	9638546	+	8	1609	482
ENSGALT00000055243	ENSGALG00000002192	PTPRC	PTP type protein phosphatase||Protein-tyrosine phosphatase-like||Tyrosine specific protein phosphatases domain||Immunoglobulin-like fold||Receptor-type tyrosine-protein phosphatase C||Protein-tyrosine phosphatase, catalytic||Protein-tyrosine phosphatase, active site||Fibronectin type III	protein_coding	mRNA	chr8	2036933	2095076	-	32	4667	1237
ENSGALT00000055240	ENSGALG00000015083	DENND4C	uDENN domain||DENN domain||Pentatricopeptide repeat||dDENN domain||MABP domain	protein_coding	mRNA	chrZ	33679446	33709804	+	21	2992	991
ENSGALT00000083361	ENSGALG00000003265	PTP4A2	Dual specificity phosphatase, catalytic domain||Tyrosine specific protein phosphatases domain||Protein-tyrosine phosphatase, catalytic||Protein-tyrosine phosphatase-like	protein_coding	mRNA	chr23	5077320	5094712	-	6	1443	167
ENSGALT00000083368	ENSGALG00000044226	-	C-type lectin fold||C-type lectin-like	protein_coding	mRNA	AADN04004208.1	4551	7062	-	7	720	239
ENSGALT00000055249	ENSGALG00000005332	CACNA1D	Ion transport domain||Voltage-dependent channel, four helix bundle domain||Voltage-gated calcium channel subunit alpha, C-terminal||Voltage-dependent calcium channel, alpha-1 subunit||Voltage-dependent calcium channel, L-type, alpha-1 subunit||Voltage-dependent calcium channel, L-type, alpha-1D subunit||Voltage-dependent L-type calcium channel, IQ-associated domain||Voltage-dependent calcium chan…	protein_coding	mRNA	chr12	7053449	7157621	+	16	2802	774
ENSGALT00000053715	ENSGALG00000033674	-	Tyrosine-protein kinase, catalytic domain||Protein kinase domain||Serine-threonine/tyrosine-protein kinase catalytic domain||Tyrosine-protein kinase, active site||Sterile alpha motif domain||Protein kinase, ATP binding site||Protein kinase-like domain||Sterile alpha motif/pointed domain	protein_coding	mRNA	AADN04008230.1	534	5429	+	9	1143	380
ENSGALT00000040271	ENSGALG00000023924	-	--	protein_coding	mRNA	chr26	3190157	3190495	-	1	339	112
ENSGALT00000040276	ENSGALG00000003999	NAV2	P-loop containing nucleoside triphosphate hydrolase||AAA+ ATPase domain||-	protein_coding	mRNA	chr5	1910717	1996488	+	28	4824	1607
ENSGALT00000074464	ENSGALG00000040844	GIT2	Ankyrin repeat-containing domain||Ankyrin repeat||Arf GTPase-activating protein GIT1/2, coiled-coil domain||GIT, Spa2 homology (SHD) domain||Arf GTPase activating protein||ARF GTPase-activating protein GIT1, C-terminal	protein_coding	mRNA	chr15	6912286	6935598	-	20	3114	757
ENSGALT00000074463	ENSGALG00000035657	-	MORN motif	protein_coding	mRNA	KQ759466.1	44383	45493	-	2	1062	353
ENSGALT00000074462	ENSGALG00000035279	-	Cell cycle regulatory protein Speedy	protein_coding	mRNA	KQ759558.1	16736	17065	-	1	330	109
ENSGALT00000073602	ENSGALG00000010985	ATG4C	Cysteine protease ATG4C||Peptidase C54	protein_coding	mRNA	chr8	27701834	27706441	+	3	1419	87
ENSGALT00000073600	ENSGALG00000038934	-	P-type ATPase, transmembrane domain||HAD-like domain||P-type ATPase||Cation-transporting P-type ATPase, C-terminal||Potassium-transporting ATPase alpha chain 2	protein_coding	mRNA	AADN04014033.1	567	6322	-	7	1779	318
ENSGALT00000073601	ENSGALG00000042990	IFT27	Small GTPase superfamily||P-loop containing nucleoside triphosphate hydrolase||Small GTP-binding protein domain	protein_coding	mRNA	chr1	51663627	51670724	+	7	871	199
ENSGALT00000073606	ENSGALG00000027240	TSPAN13	Tetraspanin||-||Tetraspanin/Peripherin	protein_coding	mRNA	chr2	28607706	28624507	+	7	1608	137
ENSGALT00000073607	ENSGALG00000031037	-	C-type lectin-like||C-type lectin||C-type lectin fold	protein_coding	mRNA	AADN04007178.1	3606	10478	-	6	1465	206
ENSGALT00000073605	ENSGALG00000003319	ADAP2	Pleckstrin homology domain||Arf GTPase activating protein||PH domain-like	protein_coding	mRNA	chr18	6714510	6719782	+	10	1101	366
ENSGALT00000073609	ENSGALG00000015044	GTF3C6	Transcription factor TFIIIC, tau55-related||-	protein_coding	mRNA	chr3	66471476	66476581	-	6	942	120
ENSGALT00000037104	ENSGALG00000014477	CD4	Immunoglobulin V-set domain||T-cell surface antigen CD4||Immunoglobulin subtype||Immunoglobulin-like domain||Immunoglobulin-like fold||T cell CD4 receptor C-terminal region	protein_coding	mRNA	chr1	77208503	77219967	+	10	1965	487
ENSGALT00000037100	ENSGALG00000013001	CTNND2	Armadillo||Plakophilin/Delta catenin||Armadillo-type fold||Armadillo-like helical	protein_coding	mRNA	chr2	77762670	78277058	+	21	3203	1065
ENSGALT00000070557	ENSGALG00000036470	P2RY12	G protein-coupled receptor, rhodopsin-like||GPCR, rhodopsin-like, 7TM||P2Y12 purinoceptor	protein_coding	mRNA	chr9	23626222	23627536	+	2	1113	370
ENSGALT00000070554	ENSGALG00000034408	-	Selenoprotein P, N-terminal	protein_coding	mRNA	KQ759505.1	346088	354298	+	5	2377	54
ENSGALT00000087292	ENSGALG00000046557	-	G-protein, gamma subunit||G-protein gamma-like domain	protein_coding	mRNA	AADN04022879.1	8	731	-	1	724	43
ENSGALT00000087293	ENSGALG00000007426	MKX	Homeobox domain||Homeobox, conserved site||Homeodomain-like||Homeobox KN domain	protein_coding	mRNA	chr2	15691336	15731875	+	5	1035	344
ENSGALT00000087290	ENSGALG00000046573	-	--	protein_coding	mRNA	chr13	15148480	15157721	+	5	627	208
ENSGALT00000087291	ENSGALG00000043866	-	--	protein_coding	mRNA	AADN04019596.1	2382	2877	-	2	174	57
ENSGALT00000087296	ENSGALG00000010924	NFIA	CTF transcription factor/nuclear factor 1, conserved site||CTF transcription factor/nuclear factor 1, DNA-binding domain||CTF transcription factor/nuclear factor 1, N-terminal||CTF transcription factor/nuclear factor 1||MAD homology 1, Dwarfin-type	protein_coding	mRNA	chr8	27138782	27293203	+	3	720	240
ENSGALT00000087297	ENSGALG00000046291	-	Zinc finger, RING-type, conserved site||Zinc finger, RING/FYVE/PHD-type||Zinc finger, RING-type	protein_coding	mRNA	chr1	57227117	57228229	-	1	1113	370
ENSGALT00000087294	ENSGALG00000037781	GSR	FAD/NAD-linked reductase, dimerisation domain||FAD/NAD(P)-binding domain||Pyridine nucleotide-disulphide oxidoreductase, dimerisation domain||Pyridine nucleotide-disulphide oxidoreductase, class I, active site||Glutathione reductase, eukaryote/bacterial	protein_coding	mRNA	chr4	34885417	34888082	-	9	1202	239
ENSGALT00000086406	ENSGALG00000045941	-	Serralysin-like metalloprotease, C-terminal	protein_coding	mRNA	AADN04011807.1	1574	3119	+	2	1353	450
ENSGALT00000087298	ENSGALG00000007694	PRTFDC1	Phosphoribosyltransferase domain||Phosphoribosyltransferase-like||Hypoxanthine phosphoribosyl transferase	protein_coding	mRNA	chr2	16752954	16761535	+	3	420	123
ENSGALT00000087299	ENSGALG00000044603	-	Rho GTPase-activating protein domain||Rho GTPase activation protein	protein_coding	mRNA	chrZ	75241949	75242780	+	3	426	141
ENSGALT00000080477	ENSGALG00000042589	TMEM167B	Protein kish	protein_coding	mRNA	chr26	1136062	1137165	+	3	538	74
ENSGALT00000080476	ENSGALG00000012113	C7H2ORF76	Uncharacterised protein family UPF0538	protein_coding	mRNA	chr7	28536928	28547075	+	5	1610	79
ENSGALT00000080474	ENSGALG00000032672	KRT5	Intermediate filament protein||Intermediate filament protein, conserved site||Keratin type II head||Keratin, type II	protein_coding	mRNA	chr33	1313422	1320284	+	9	2523	599
ENSGALT00000080472	ENSGALG00000010167	PNN	Pinin/SDK||Pinin/SDK/MemA protein	protein_coding	mRNA	chr5	37647003	37650772	+	5	354	117
ENSGALT00000080470	ENSGALG00000036168	-	Proteasome, subunit alpha/beta||Nucleophile aminohydrolases, N-terminal	protein_coding	mRNA	AADN04017065.1	291	2117	-	2	1369	99
ENSGALT00000032681	ENSGALG00000020485	-	Fatty acid desaturase domain||Fatty acid desaturase||Cytochrome b5-like heme/steroid binding domain	protein_coding	mRNA	chr5	16740019	16749937	-	11	1269	422
ENSGALT00000032683	ENSGALG00000007037	PPP6R3	SIT4 phosphatase-associated protein family||Armadillo-type fold	protein_coding	mRNA	chr5	16520186	16571864	+	23	4413	873
ENSGALT00000032685	ENSGALG00000020488	-	--	protein_coding	mRNA	chr5	16323167	16343974	+	4	2231	466
ENSGALT00000067613	ENSGALG00000040942	EFCAB5	EF-hand domain pair||GAF domain-like||-||EF-hand domain||EF-Hand 1, calcium-binding site	protein_coding	mRNA	chr19	6162198	6184040	+	18	3093	1030
ENSGALT00000002567	ENSGALG00000001678	PRKAB2	AMP-activated protein kinase, glycogen-binding domain||5'-AMP-activated protein kinase subunit beta-2||Association with the SNF1 complex (ASC) domain||Immunoglobulin E-set	protein_coding	mRNA	chr8	4300210	4334287	-	8	1637	272
ENSGALT00000082189	ENSGALG00000041898	FAM43A	PTB/PI domain||PH domain-like	protein_coding	mRNA	chr9	12842558	12843646	-	1	1089	362
ENSGALT00000082188	ENSGALG00000032915	-	Chondroitin N-acetylgalactosaminyltransferase	protein_coding	mRNA	chr7	22197558	22200907	+	3	3001	704
ENSGALT00000082182	ENSGALG00000035489	HINTW	-||Histidine triad (HIT) protein	protein_coding	mRNA	AADN04000843.1	33482	42284	-	3	1359	130
ENSGALT00000082185	ENSGALG00000034132	CACFD1	TVP18/Calcium channel flower	protein_coding	mRNA	chr17	7402296	7408519	+	5	1696	174
ENSGALT00000056405	ENSGALG00000040411	-	Condensin complex subunit 2/barren	protein_coding	mRNA	AADN04015094.1	2762	5536	-	5	1566	124
ENSGALT00000082187	ENSGALG00000043129	DEDD	Death effector domain||Death-like domain	protein_coding	mRNA	chr25	2888671	2892267	+	5	948	315
ENSGALT00000082186	ENSGALG00000005504	HNF1B	Hepatocyte nuclear factor 1, N-terminal||Lambda repressor-like, DNA-binding domain||Hepatocyte nuclear factor 1, beta isoform, C-terminal||Homeodomain-like||Homeobox domain||Hepatocyte nuclear factor 1, dimerisation domain	protein_coding	mRNA	chr19	8668445	8683224	-	7	1821	606
ENSGALT00000087124	ENSGALG00000037989	IL10RB	Tissue factor||Fibronectin type III||Interferon/interleukin receptor domain||Immunoglobulin-like fold	protein_coding	mRNA	chr1	105251516	105261670	+	8	1324	184
ENSGALT00000009301	ENSGALG00000005790	-	DEP domain||PDZ domain||Winged helix-turn-helix DNA-binding domain	protein_coding	mRNA	chr20	9006929	9021141	+	9	1662	553
ENSGALT00000087127	ENSGALG00000044995	ADAD1	Double-stranded RNA-binding domain||Adenosine deaminase/editase	protein_coding	mRNA	chr4	54083356	54092876	-	11	1584	527
ENSGALT00000087120	ENSGALG00000044220	-	Immunoglobulin-like domain||Immunoglobulin subtype||Immunoglobulin-like fold	protein_coding	mRNA	AADN04003789.1	10761	11296	-	3	390	129
ENSGALT00000087121	ENSGALG00000014953	RWDD1	Ubiquitin-conjugating enzyme/RWD-like||ZC3H15/TMA46 family, C-terminal||RWD domain	protein_coding	mRNA	chr3	63973179	63984264	-	5	2377	113
ENSGALT00000087122	ENSGALG00000017299	RPS11	Nucleic acid-binding, OB-fold||Ribosomal protein S17, conserved site||40S ribosomal protein S11, N-terminal||Ribosomal protein S17/S11||Ribosomal protein S17, archaeal/eukaryotic	protein_coding	mRNA	chr1	194478204	194479865	-	3	358	79
ENSGALT00000087123	ENSGALG00000012127	ELP4	Elongator complex protein 4	protein_coding	mRNA	chr5	5123737	5193031	+	2	759	96
ENSGALT00000079719	ENSGALG00000034020	RHOBTB2	BTB/POZ domain||SKP1/BTB/POZ domain||Small GTPase superfamily||P-loop containing nucleoside triphosphate hydrolase	protein_coding	mRNA	chr22	1286101	1298669	-	10	2290	756
ENSGALT00000087128	ENSGALG00000010349	POLR1C	DNA-directed RNA polymerase, RpoA/D/Rpb3-type||DNA-directed RNA polymerase, 30-40kDa subunit, conserved site||DNA-directed RNA polymerase, RBP11-like dimerisation domain||DNA-directed RNA polymerase, insert domain	protein_coding	mRNA	chr3	30993721	30997042	-	9	1250	346
ENSGALT00000087129	ENSGALG00000033322	MTHFSD	5-formyltetrahydrofolate cyclo-ligase-like domain||Nucleotide-binding alpha-beta plait domain||5-formyltetrahydrofolate cyclo-ligase||RNA recognition motif domain	protein_coding	mRNA	chr11	17597973	17612581	+	8	2114	167
ENSGALT00000071604	ENSGALG00000036268	-	AGC-kinase, C-terminal||Protein kinase, C-terminal	protein_coding	mRNA	AADN04008601.1	4620	6428	+	3	234	77
ENSGALT00000050167	ENSGALG00000039922	-	--	protein_coding	mRNA	AADN04016382.1	2423	5005	-	2	2501	831
ENSGALT00000044161	ENSGALG00000027565	-	--	protein_coding	mRNA	chr8	28502273	28582155	+	6	846	281
ENSGALT00000080249	ENSGALG00000007331	SVIL	Gelsolin-like domain||Villin/Gelsolin||Supervillin||Villin headpiece||ADF-H/Gelsolin-like domain	protein_coding	mRNA	chr2	14684960	14753184	-	34	5603	1797
ENSGALT00000001140	ENSGALG00000000786	CTSE	Aspartic peptidase A1 family||Peptidase family A1 domain||Aspartic peptidase, active site||Cathepsin E||Aspartic peptidase, N-terminal||Aspartic peptidase domain	protein_coding	mRNA	chr26	2355279	2358720	-	9	1194	397
ENSGALT00000001147	ENSGALG00000000790	DNAJC8	-||DnaJ domain	protein_coding	mRNA	chr23	1558286	1572115	-	9	1443	250
ENSGALT00000081984	ENSGALG00000026948	ADD2	Class II aldolase/adducin N-terminal||Beta-adducin	protein_coding	mRNA	chr22	3524231	3543372	+	15	2217	738
ENSGALT00000081982	ENSGALG00000036389	-	--	protein_coding	mRNA	AADN04001461.1	13454	15016	-	2	1458	485
ENSGALT00000037811	ENSGALG00000011683	CENPC	Centromere protein C/Mif2/cnp3||Mif2/CENP-C cupin domain||RmlC-like jelly roll fold||RmlC-like cupin domain||Kinetochore assembly subunit CENP-C, N-terminal domain	protein_coding	mRNA	chr4	51915873	51947769	-	19	2943	872
ENSGALT00000081988	ENSGALG00000032391	-	--	protein_coding	mRNA	AADN04000777.1	21186	22415	+	1	1230	409
ENSGALT00000037814	ENSGALG00000011680	EPHA5	Fibronectin type III||Tyrosine-protein kinase, catalytic domain||Serine-threonine/tyrosine-protein kinase catalytic domain||Tyrosine-protein kinase, active site||Ephrin receptor, transmembrane domain||Sterile alpha motif domain||Protein kinase, ATP binding site||Growth factor receptor cysteine-rich domain||Ephrin receptor ligand binding domain||Protein kinase-like domain||Tyrosine-protein kinase,…	protein_coding	mRNA	chr4	51399617	51596976	-	17	3062	991
ENSGALT00000011840	ENSGALG00000007319	BICDL1	HAP1, N-terminal||-	protein_coding	mRNA	chr15	9549185	9589326	-	10	1572	523
ENSGALT00000018238	ENSGALG00000011185	PLEKHA8	Glycolipid transfer protein domain||Pleckstrin homology domain||PH domain-like	protein_coding	mRNA	chr2	33992889	34013069	+	14	1569	522
ENSGALT00000003772	ENSGALG00000002395	-	Armadillo||Armadillo-like helical||Armadillo-type fold	protein_coding	mRNA	chr6	4327530	4343083	+	12	1467	488
ENSGALT00000003775	ENSGALG00000002397	PSPH	HAD-like domain||Phosphoserine phosphatase, domain 2||HAD-superfamily hydrolase, subfamily IB, PSPase-like	protein_coding	mRNA	chr19	4845637	4867667	-	6	803	226
ENSGALT00000003778	ENSGALG00000002399	-	Zinc finger, C2H2||TFIIH subunit Ssl1/p44||TFIIH C1-like domain||von Willebrand factor, type A||Ssl1-like	protein_coding	mRNA	chrZ	73017241	73028247	+	15	1646	395
ENSGALT00000015076	ENSGALG00000009265	KCNK18	Potassium channel domain||Two pore domain potassium channel	protein_coding	mRNA	chr6	29138626	29141804	+	3	1158	385
ENSGALT00000086453	ENSGALG00000046217	PIT54	SRCR-like domain||SRCR domain	protein_coding	mRNA	LGE64	629107	636831	+	7	2740	508
ENSGALT00000086452	ENSGALG00000040141	H2AFY	Core histone macro-H2A||Histone H2A, C-terminal domain||Macro domain||Histone H2A||Histone-fold||Histone H2A/H2B/H3	protein_coding	mRNA	chr13	15510720	15547815	+	8	1694	324
ENSGALT00000086451	ENSGALG00000000275	KCTD9	SKP1/BTB/POZ domain||Potassium channel tetramerisation-type BTB domain||BTB/POZ domain||KHA domain||Leucine-rich repeat domain, L domain-like||Pentapeptide repeat	protein_coding	mRNA	chr22	825269	831673	+	12	1637	365
ENSGALT00000086450	ENSGALG00000010978	ANGPTL3	Fibrinogen, alpha/beta/gamma chain, C-terminal globular, subdomain 2||Fibrinogen, alpha/beta/gamma chain, C-terminal globular, subdomain 1||Fibrinogen, alpha/beta/gamma chain, C-terminal globular domain	protein_coding	mRNA	chr8	27634256	27640683	+	7	1490	304
ENSGALT00000086457	ENSGALG00000043897	-	Rho GTPase-activating protein domain||Rho GTPase activation protein	protein_coding	mRNA	AADN04002853.1	10082	11008	-	4	285	94
ENSGALT00000086456	ENSGALG00000003324	PRRX1	Homeobox domain||OAR domain||Homeodomain-like||Homeobox, conserved site	protein_coding	mRNA	chr8	4848553	4880550	-	5	1595	169
ENSGALT00000086455	ENSGALG00000008942	FOXN2	Fork head domain||Winged helix-turn-helix DNA-binding domain||Fork head domain conserved site 2||Fork head domain conserved site1	protein_coding	mRNA	chr3	8915296	8942633	+	6	2858	181
ENSGALT00000086454	ENSGALG00000014342	TEAD4	Transcriptional enhancer factor TEF-3 (TEAD4)||Transcriptional enhancer factor, metazoa||-||TEA/ATTS domain	protein_coding	mRNA	chr1	75541949	75608977	-	12	1547	247
ENSGALT00000086459	ENSGALG00000005749	COX4I1	Cytochrome c oxidase subunit IV||Cytochrome c oxidase subunit IV family	protein_coding	mRNA	chr11	17841431	17845559	-	5	719	171
ENSGALT00000086458	ENSGALG00000006512	HSPA8	Heat shock protein 70, conserved site||Heat shock protein 70 family||Heat shock protein 70kD, peptide-binding domain||Heat shock protein 70kD, C-terminal domain	protein_coding	mRNA	chr24	3076351	3078527	+	4	1069	237
ENSGALT00000038768	ENSGALG00000023443	SMIM15	Small integral membrane protein 15	protein_coding	mRNA	chrZ	19017608	19094718	-	3	1992	74
ENSGALT00000038760	ENSGALG00000023439	PJVK	Gasdermin	protein_coding	mRNA	chr7	15472739	15481395	-	6	1074	357
ENSGALT00000038763	ENSGALG00000007362	ZDHHC5	Zinc finger, DHHC-type, palmitoyltransferase	protein_coding	mRNA	chr5	16980325	16989571	-	11	2607	722
ENSGALT00000038766	ENSGALG00000009455	MCMBP	Mini-chromosome maintenance complex-binding protein	protein_coding	mRNA	chr6	30380209	30394341	-	16	3322	634
ENSGALT00000011597	ENSGALG00000007160	-	Rho GTPase activation protein||Rho GTPase-activating protein domain	protein_coding	mRNA	chr4	9548588	9560623	+	10	1425	460
ENSGALT00000011594	ENSGALG00000007157	TENT5D	FAM46 family	protein_coding	mRNA	chr4	9523861	9525036	-	1	1176	391
ENSGALT00000011595	ENSGALG00000007158	SOCS1	Suppressor of cytokine signalling 1||SOCS box domain||SH2 domain	protein_coding	mRNA	chr14	8984236	8984944	+	1	709	207
ENSGALT00000011592	ENSGALG00000007155	RMI2	RecQ-mediated genome instability protein 2	protein_coding	mRNA	chr14	8957681	8959304	-	2	1537	137
ENSGALT00000011599	ENSGALG00000007161	LRRK2	WD40/YVTN repeat-like-containing domain||Leucine-rich repeat, typical subtype||Leucine rich repeat 4||Protein kinase, ATP binding site||Armadillo-like helical||Serine/threonine-protein kinase, active site||Protein kinase-like domain||Leucine-rich repeat||Roc domain||Mitochondrial Rho-like||Protein kinase domain||Small GTP-binding protein domain||C-terminal of Roc (COR) domain||Armadillo-type fold…	protein_coding	mRNA	chr1	15009984	15072224	-	51	7596	2531
ENSGALT00000006698	ENSGALG00000004212	ADAM10	Metallopeptidase, catalytic domain||Peptidase M12B, ADAM/reprolysin||Disintegrin domain||Disintegrin and metalloproteinase domain-containing protein 10||Peptidase M12B, propeptide	protein_coding	mRNA	chr10	6872425	6915022	+	16	4648	749
ENSGALT00000074921	ENSGALG00000028227	SLC25A20	Mitochondrial substrate/solute carrier||Mitochondrial carrier domain	protein_coding	mRNA	chr12	11729592	11737581	+	6	1584	117
ENSGALT00000006691	ENSGALG00000004205	SOAT1	Membrane bound O-acyl transferase, MBOAT||Sterol O-acyltransferase, ACAT/DAG/ARE types	protein_coding	mRNA	chr8	6182937	6204244	-	16	1683	560
ENSGALT00000006695	ENSGALG00000004209	ELFN1	Leucine-rich repeat domain, L domain-like||Leucine-rich repeat||Leucine-rich repeat, typical subtype||Cysteine-rich flanking region, C-terminal	protein_coding	mRNA	chr14	2744879	2747269	+	1	2391	796
ENSGALT00000086985	ENSGALG00000015917	EEF1A1	Translation protein, beta-barrel domain||Transcription factor, GTP-binding domain||Tr-type G domain, conserved site||Translation elongation factor EF1A/initiation factor IF2gamma, C-terminal||Translation elongation factor EF1A, eukaryotic/archaeal||P-loop containing nucleoside triphosphate hydrolase||Translation elongation factor EFTu/EF1A, C-terminal||Translation elongation factor EFTu-like, dom…	protein_coding	mRNA	chr3	81789672	81791366	+	4	1008	187
ENSGALT00000086984	ENSGALG00000035489	HINTW	-||Histidine triad (HIT) protein	protein_coding	mRNA	AADN04000843.1	39357	47279	-	2	1487	84
ENSGALT00000086987	ENSGALG00000017330	RPS3	K homology domain, prokaryotic type||Ribosomal protein S3, conserved site||K homology domain-like, alpha/beta||K Homology domain, type 2||Ribosomal protein S3, C-terminal||Ribosomal protein S3, eukaryotic/archaeal	protein_coding	mRNA	chr1	195218390	195223339	-	4	1827	117
ENSGALT00000086986	ENSGALG00000010243	PRDX1	Peroxiredoxin, C-terminal||Peroxiredoxin, AhpC-type||Alkyl hydroperoxide reductase subunit C/ Thiol specific antioxidant||Thioredoxin-like fold||Thioredoxin domain	protein_coding	mRNA	chr8	21219086	21225373	-	6	944	199
ENSGALT00000086981	ENSGALG00000000811	IST1	Vacuolar protein sorting-associated protein Ist1	protein_coding	mRNA	chr11	19965164	19972343	-	10	2440	194
ENSGALT00000086980	ENSGALG00000045617	BAALC	BAALC	protein_coding	mRNA	chr2	129934284	129955820	+	3	1962	141
ENSGALT00000086983	ENSGALG00000006817	CTNNBL1	Beta-catenin-like protein 1, N-terminal||Armadillo-type fold||Armadillo-like helical	protein_coding	mRNA	chr20	10629221	10653793	-	10	1148	322
ENSGALT00000086982	ENSGALG00000012357	CXCR4	GPCR, rhodopsin-like, 7TM||CXC chemokine receptor 4||G protein-coupled receptor, rhodopsin-like||CXC chemokine receptor 4 N-terminal domain||CXC chemokine receptor 4/atypical chemokine receptor 2||Chemokine receptor family	protein_coding	mRNA	chr7	30913614	30916296	-	2	1700	362
ENSGALT00000088529	ENSGALG00000045115	-	C-type lectin||C-type lectin-like||C-type lectin, conserved site||C-type lectin fold	protein_coding	mRNA	AADN04004208.1	8264	12247	-	9	963	320
ENSGALT00000089301	ENSGALG00000009835	XPOT	Armadillo-type fold||Armadillo-like helical||-||Exportin-1/Importin-beta-like||Importin-beta, N-terminal domain	protein_coding	mRNA	chr1	33628609	33631816	+	5	383	76
ENSGALT00000004926	ENSGALG00000003118	ADGRA2	GPS motif||Immunoglobulin subtype||Immunoglobulin I-set||GPCR, family 2, secretin-like||Leucine-rich repeat, typical subtype||Immunoglobulin-like fold||Immunoglobulin-like domain||GPCR, family 2-like||Leucine-rich repeat||Leucine-rich repeat domain, L domain-like||Cysteine-rich flanking region, C-terminal||GPCR, family 2, extracellular hormone receptor domain||GPCR, family 2, secretin-like, conse…	protein_coding	mRNA	chr22	2221234	2236659	+	19	3645	1214
ENSGALT00000004693	ENSGALG00000002967	ZNF365	-	protein_coding	mRNA	chr6	8214087	8229826	-	4	3180	390
ENSGALT00000004696	ENSGALG00000002969	MAU2	Chromatid cohesion factor MAU2||Tetratricopeptide-like helical domain	protein_coding	mRNA	chr28	3521626	3533172	-	19	2115	704
ENSGALT00000084589	ENSGALG00000010226	MUTYH	DNA glycosylase||Endonuclease III-like, iron-sulphur cluster loop motif||Endonuclease III, iron-sulphur binding site||MutY, C-terminal||NUDIX hydrolase domain-like||Helix-turn-helix, base-excision DNA repair, C-terminal	protein_coding	mRNA	chr8	21103630	21106303	-	9	1459	285
ENSGALT00000004694	ENSGALG00000002968	ZNF341	Zinc finger, C2H2-like||Zinc finger, C2H2||Zinc finger C2H2-type/integrase DNA-binding domain||Zinc finger, RING/FYVE/PHD-type	protein_coding	mRNA	chr20	2222383	2238507	-	14	3036	829
ENSGALT00000084587	ENSGALG00000045809	-	Proline-rich acidic protein 1	protein_coding	mRNA	chr6	9405270	9406436	+	3	570	122
ENSGALT00000084586	ENSGALG00000043908	-	Domain of unknown function DUF3699	protein_coding	mRNA	chr5	29050505	29056371	-	6	942	313
ENSGALT00000004699	ENSGALG00000002971	NSD1	Zinc finger, PHD-type, conserved site||SET domain||Post-SET domain||AWS domain||Zinc finger, PHD-finger||Zinc finger, RING/FYVE/PHD-type||Zinc finger, FYVE/PHD-type||Zinc finger, PHD-type||PWWP domain	protein_coding	mRNA	chr13	10206726	10259504	-	22	9246	2829
ENSGALT00000084584	ENSGALG00000008864	FXR1	K Homology domain, type 1||Agenet-like domain||Fragile X-related 1 protein, C-terminal core||K Homology domain||Fragile X-related 1 protein, C-terminal region 1||Fragile X-related 1 protein, C-terminal region 3	protein_coding	mRNA	chr9	17141188	17156800	-	12	2433	319
ENSGALT00000084583	ENSGALG00000034591	-	TMEM14 family	protein_coding	mRNA	chr2	62313241	62318290	+	4	1051	107
ENSGALT00000084581	ENSGALG00000045455	-	Phospholipid/glycerol acyltransferase||1-acyl-sn-glycerol-3-phosphate acyltransferase	protein_coding	mRNA	chr27	1845907	1849498	+	7	906	301
ENSGALT00000005348	ENSGALG00000003385	LSM4	Like-Sm (LSM) domain containing protein, LSm4/SmD1/SmD3||LSM domain||LSM domain, eukaryotic/archaea-type	protein_coding	mRNA	chr28	3982169	3987362	+	5	435	144
ENSGALT00000005346	ENSGALG00000003383	KPNA6	Importin-alpha, importin-beta-binding domain||Armadillo-like helical||Armadillo-type fold||Importin subunit alpha||Atypical Arm repeat||Armadillo	protein_coding	mRNA	chr23	5189901	5205960	-	14	2991	536
ENSGALT00000005344	ENSGALG00000003381	HERC1	SPRY domain||HECT domain||WD40/YVTN repeat-like-containing domain||WD40 repeat||Regulator of chromosome condensation 1/beta-lactamase-inhibitor protein II||WD40-repeat-containing domain||WD40 repeat, conserved site||Regulator of chromosome condensation, RCC1||Concanavalin A-like lectin/glucanase domain||B30.2/SPRY domain	protein_coding	mRNA	chr10	3890206	3967151	+	77	14586	4861
ENSGALT00000085180	ENSGALG00000005336	GUK1	Guanylate kinase, conserved site||Guanylate kinase||Guanylate kinase/L-type calcium channel beta subunit||Guanylate kinase-like domain||P-loop containing nucleoside triphosphate hydrolase	protein_coding	mRNA	chr2	2373286	2387243	-	8	850	81
ENSGALT00000089602	ENSGALG00000005704	NDUFB8	NADH dehydrogenase [ubiquinone] 1 beta subcomplex subunit 8, metazoa||NADH dehydrogenase [ubiquinone] 1 beta subcomplex subunit 8	protein_coding	mRNA	chr6	17416487	17419145	+	4	634	130
ENSGALT00000089601	ENSGALG00000033569	-	--	protein_coding	mRNA	chr21	490055	517989	-	4	661	64
ENSGALT00000085183	ENSGALG00000010517	TCTN3	Domain of unknown function DUF1619||-	protein_coding	mRNA	chr6	35358102	35369992	+	13	1937	308
ENSGALT00000056496	ENSGALG00000015286	SESN1	Sestrin||AhpD-like	protein_coding	mRNA	chr3	67294836	67305744	+	10	1689	484
ENSGALT00000089606	ENSGALG00000013174	RECQL	Helicase superfamily 1/2, ATP-binding domain||Helicase, C-terminal||P-loop containing nucleoside triphosphate hydrolase||Winged helix-turn-helix DNA-binding domain||ATP-dependent DNA helicase RecQ, zinc-binding domain||DNA helicase, ATP-dependent, RecQ type||DEAD/DEAH box helicase domain	protein_coding	mRNA	chr1	65371123	65384913	-	14	2187	605
ENSGALT00000085186	ENSGALG00000042611	17.5	C-type lectin fold||C-type lectin||C-type lectin-like	protein_coding	mRNA	AADN04002417.1	312	6331	+	6	1142	190
ENSGALT00000085187	ENSGALG00000045857	-	--	protein_coding	mRNA	chrZ	77061536	77063696	+	3	228	75
ENSGALT00000089609	ENSGALG00000007170	SNRPA1	Leucine-rich repeat domain, L domain-like||Leucine-rich repeat||U2A'/phosphoprotein 32 family A, C-terminal	protein_coding	mRNA	chr10	17645106	17649564	-	8	676	185
ENSGALT00000054384	ENSGALG00000011697	SEC22A	Vesicle-trafficking protein Sec22a||Longin-like domain||Longin domain	protein_coding	mRNA	chr7	27078740	27093866	+	7	1214	173
ENSGALT00000051158	ENSGALG00000003663	RBL2	Retinoblastoma-like protein 2||Cyclin-like||Retinoblastoma-associated protein, C-terminal||Retinoblastoma-associated protein, B-box||Retinoblastoma-associated protein, A-box||Retinoblastoma protein family||Retinoblastoma-associated protein, N-terminal	protein_coding	mRNA	chr11	5094581	5112494	-	22	3780	1259
ENSGALT00000054383	ENSGALG00000006054	CALCB	Calcitonin gene-related peptide||Calcitonin/adrenomedullin||Calcitonin, conserved site||Calcitonin peptide-like||Calcitonin||Calcitonin-like	protein_coding	mRNA	chr5	10532056	10541691	+	4	912	138
ENSGALT00000051153	ENSGALG00000019509	CCDC102B	-	protein_coding	mRNA	chr2	94441782	94510729	-	5	4235	383
ENSGALT00000051157	ENSGALG00000005882	LRCH2	Calponin homology domain||Leucine-rich repeat domain, L domain-like||Leucine-rich repeat||Leucine-rich repeat, typical subtype	protein_coding	mRNA	chr4	2878851	2913275	-	20	2280	759
ENSGALT00000051155	ENSGALG00000009297	TELO2	Armadillo-type fold||Telomere length regulation protein, conserved domain	protein_coding	mRNA	chr14	13842142	13857241	-	18	2313	770
ENSGALT00000059387	ENSGALG00000016878	TM9SF2	Nonaspanin (TM9SF)	protein_coding	mRNA	chr1	144485158	144511518	-	17	1896	631
ENSGALT00000027420	ENSGALG00000016968	CCDC122	-	protein_coding	mRNA	chr1	167167013	167175727	-	5	870	289
ENSGALT00000059383	ENSGALG00000031387	YWHAZ	14-3-3 protein, conserved site||14-3-3 protein||14-3-3 domain	protein_coding	mRNA	chr2	129241570	129267480	-	3	1459	117
ENSGALT00000027426	ENSGALG00000016974	GTF2F2	Winged helix-turn-helix DNA-binding domain||Transcription Factor IIF, Rap30/Rap74, interaction||Transcription initiation factor IIF, beta subunit	protein_coding	mRNA	chr1	167654675	167744981	+	9	1585	262
ENSGALT00000027428	ENSGALG00000016975	KCTD4	SKP1/BTB/POZ domain||Potassium channel tetramerisation-type BTB domain||BTB/POZ domain	protein_coding	mRNA	chr1	167683340	167684679	-	1	1340	257
ENSGALT00000056720	ENSGALG00000035174	-	Zinc finger, C2H2||Zinc finger, C2H2-like||Zinc finger C2H2-type/integrase DNA-binding domain	protein_coding	mRNA	AADN04001196.1	27110	28546	-	2	1269	257
ENSGALT00000056722	ENSGALG00000038089	EGFR	Protein kinase, ATP binding site||Growth factor receptor cysteine-rich domain||Growth factor receptor domain 4||Protein kinase-like domain||Leucine-rich repeat domain, L domain-like||Receptor L-domain||Furin-like repeat||Tyrosine-protein kinase, catalytic domain||Serine-threonine/tyrosine-protein kinase catalytic domain||Furin-like cysteine-rich domain||Protein kinase domain||Tyrosine-protein kin…	protein_coding	mRNA	chr2	52015039	52028795	-	12	1536	511
ENSGALT00000056728	ENSGALG00000030545	SLC35D3	-	protein_coding	mRNA	chr3	55085158	55087267	-	3	1197	398
ENSGALT00000010072	ENSGALG00000006231	SERGEF	Regulator of chromosome condensation, RCC1||Regulator of chromosome condensation 1/beta-lactamase-inhibitor protein II||Secretion-regulating guanine nucleotide exchange factor	protein_coding	mRNA	chr5	12312605	12454421	-	10	1182	393
ENSGALT00000010073	ENSGALG00000006211	BCL2L1	Blc2 family||-||Bcl2-like||Apoptosis regulator, Bcl-2, BH2 motif, conserved site||Apoptosis regulator, Bcl-2, BH1 motif, conserved site||Apoptosis regulator, Bcl-2 protein, BH4||Apoptosis regulator, Bcl-X||Apoptosis regulator, Bcl-2, BH4 motif, conserved site||Apoptosis regulator, Bcl-2, BH3 motif, conserved site||Apoptosis regulator, Bcl-2/ BclX	protein_coding	mRNA	chr20	10217327	10234317	-	3	1182	229
ENSGALT00000010070	ENSGALG00000006229	-	Immunoglobulin-like domain||Immunoglobulin-like fold	protein_coding	mRNA	chr25	1269035	1272747	-	7	1280	284
ENSGALT00000039415	ENSGALG00000006300	LDHA	Lactate dehydrogenase/glycoside hydrolase, family 4, C-terminal||L-lactate dehydrogenase||L-lactate dehydrogenase, active site||Lactate/malate dehydrogenase, N-terminal||Lactate/malate dehydrogenase, C-terminal||NAD(P)-binding domain||L-lactate/malate dehydrogenase	protein_coding	mRNA	chr5	12555480	12561388	+	8	1717	332
ENSGALT00000039414	ENSGALG00000004620	LAMC1	Laminin EGF domain||Laminin IV||EGF-like domain||Laminin, N-terminal||Galactose-binding domain-like	protein_coding	mRNA	chr8	7492312	7541469	+	28	4892	1603
ENSGALT00000010074	ENSGALG00000006233	-	Ricin B, lectin domain||Nucleotide-diphospho-sugar transferases||Glycosyltransferase 2-like	protein_coding	mRNA	chr2	6550020	6574269	+	11	1827	608
ENSGALT00000007270	ENSGALG00000004568	CELA2A	Serine proteases, trypsin domain||Peptidase S1, PA clan||Serine proteases, trypsin family, serine active site||Serine proteases, trypsin family, histidine active site||Peptidase S1A, chymotrypsin family	protein_coding	mRNA	chr21	5542455	5547227	+	8	975	270
ENSGALT00000060979	ENSGALG00000039720	-	Protein kinase-like domain||Mitogen-activated protein (MAP) kinase kinase kinase kinase||Protein kinase domain||Citron homology (CNH) domain||Protein kinase, ATP binding site	protein_coding	mRNA	chr3	16667973	16755585	-	32	2553	850
ENSGALT00000007275	ENSGALG00000004570	NCOA3	Steroid receptor coactivator||Nuclear receptor coactivator Src-1||Nuclear receptor coactivator||Nuclear receptor coactivator, interlocking||Domain of unknown function DUF4927||Nuclear receptor coactivator, Ncoa-type, interlocking||PAS fold||Domain of unknown function DUF1518||Myc-type, basic helix-loop-helix (bHLH) domain||PAS domain||Nuclear receptor coactivator 3	protein_coding	mRNA	chr20	6050774	6104515	+	23	4341	1404
ENSGALT00000007277	ENSGALG00000004571	PPP1CC	Serine-threonine protein phosphatase, N-terminal||Metallo-dependent phosphatase-like||Calcineurin-like phosphoesterase domain, ApaH type||Serine/threonine-specific protein phosphatase/bis(5-nucleosyl)-tetraphosphatase	protein_coding	mRNA	chr15	6039566	6054773	-	7	2258	323
ENSGALT00000007278	ENSGALG00000004572	NPPC	Natriuretic peptide, C type||Natriuretic peptide||Natriuretic peptide, conserved site	protein_coding	mRNA	chr21	5567066	5568801	+	3	717	130
ENSGALT00000007279	ENSGALG00000004573	LRRC8A	LRRC8, pannexin-like TM region||Leucine-rich repeat||Leucine-rich repeat domain, L domain-like||Leucine-rich repeat, typical subtype	protein_coding	mRNA	chr17	5843159	5848437	+	2	2433	810
ENSGALT00000054655	ENSGALG00000034137	-	DnaJ domain||DnaJ domain, conserved site	protein_coding	mRNA	chr3	104992762	105001428	-	4	555	184
ENSGALT00000060975	ENSGALG00000008420	CAND2	Armadillo-type fold||Armadillo-like helical||TATA-binding protein interacting (TIP20)	protein_coding	mRNA	chr12	19498998	19512399	+	15	3811	1213
ENSGALT00000060976	ENSGALG00000008722	MCOLN2	Polycystin cation channel, PKD1/PKD2	protein_coding	mRNA	chr8	16453750	16476405	+	13	6484	598
ENSGALT00000019598	ENSGALG00000012009	JKAMP	Protein of unknown function DUF766	protein_coding	mRNA	chr5	54891246	54895311	-	7	1405	314
ENSGALT00000019599	ENSGALG00000012010	-	Heparan sulphate-N-deacetylase	protein_coding	mRNA	chr4	55453742	55481442	-	3	1290	429
ENSGALT00000019594	ENSGALG00000012006	RTN1	Reticulon	protein_coding	mRNA	chr5	54846199	54860315	+	8	1386	159
ENSGALT00000019595	ENSGALG00000012007	ST13	Tetratricopeptide repeat-containing domain||Tetratricopeptide repeat||Tetratricopeptide-like helical domain||Heat shock chaperonin-binding	protein_coding	mRNA	chr1	49940630	49960414	+	12	2836	361
ENSGALT00000019592	ENSGALG00000012005	LRRC9	Leucine-rich repeat domain, L domain-like||Leucine-rich repeat||Leucine-rich repeat, typical subtype	protein_coding	mRNA	chr5	54717088	54736656	-	15	2409	802
ENSGALT00000019593	ENSGALG00000012006	RTN1	Reticulon	protein_coding	mRNA	chr5	54764636	54860538	+	9	3186	760
ENSGALT00000019591	ENSGALG00000012004	PRSS12	Peptidase S1, PA clan||SRCR-like domain||SRCR domain||Serine proteases, trypsin family, serine active site||Peptidase S1A, chymotrypsin family||Serine proteases, trypsin family, histidine active site||Serine proteases, trypsin domain	protein_coding	mRNA	chr4	55370142	55409569	+	14	2370	789
ENSGALT00000004043	ENSGALG00000002576	ASL2	Fumarase/histidase, N-terminal||Fumarate lyase family||Fumarate lyase, N-terminal||L-Aspartase-like||Argininosuccinate lyase, C-terminal||Argininosuccinate lyase	protein_coding	mRNA	chr19	4919234	4928162	-	16	1529	446
ENSGALT00000054686	ENSGALG00000040698	-	Radial spokehead-like protein	protein_coding	mRNA	AADN04010391.1	5290	8632	-	3	1939	330
ENSGALT00000088503	ENSGALG00000044767	-	Sperm-tail PG-rich repeat	protein_coding	mRNA	AADN04004525.1	1443	2394	-	3	375	124
ENSGALT00000059337	ENSGALG00000015688	MXD4	Myc-type, basic helix-loop-helix (bHLH) domain	protein_coding	mRNA	chr4	83427810	83463417	+	5	2004	199
ENSGALT00000084282	ENSGALG00000044438	-	--	protein_coding	mRNA	AADN04002080.1	9284	9442	+	1	159	52
ENSGALT00000059335	ENSGALG00000033512	CPEB4	RNA recognition motif domain||Nucleotide-binding alpha-beta plait domain||Cytoplasmic polyadenylation element-binding protein, ZZ domain	protein_coding	mRNA	chr13	9433355	9465773	+	8	2112	703
ENSGALT00000088507	ENSGALG00000043204	PAX7	Paired box protein 7, C-terminal||Paired domain||OAR domain||Homeobox, conserved site||Homeodomain-like||Winged helix-turn-helix DNA-binding domain||Homeobox domain	protein_coding	mRNA	chr21	4446157	4528107	+	6	1367	208
ENSGALT00000084285	ENSGALG00000045388	RFX8	DNA-binding RFX-type winged-helix domain||Winged helix-turn-helix DNA-binding domain	protein_coding	mRNA	chr1	133581290	133609432	-	15	1614	537
ENSGALT00000021867	ENSGALG00000013406	EOGT	Glycosyltransferase AER61, uncharacterised	protein_coding	mRNA	chr12	15302691	15316402	-	15	1593	530
ENSGALT00000084286	ENSGALG00000043963	-	--	protein_coding	mRNA	AADN04001085.1	9370	9528	-	1	159	52
ENSGALT00000088504	ENSGALG00000000223	TMEM183A	Leucine-rich repeat domain, L domain-like||F-box domain||Transmembrane protein 183	protein_coding	mRNA	chr26	913439	921622	-	6	1090	184
ENSGALT00000026488	ENSGALG00000016420	SH3KBP1	Variant SH3 domain||SH3 domain||Spectrin alpha chain, SH3 domain	protein_coding	mRNA	chr1	119981518	120203381	+	18	2979	739
ENSGALT00000026489	ENSGALG00000016421	ITGB1BP1	PTB/PI domain||PH domain-like||Integrin binding protein, ICAP-1	protein_coding	mRNA	chr3	96599625	96606499	-	6	1064	208
ENSGALT00000026483	ENSGALG00000016418	BCLAF3	THRAP3/BCLAF1 family	protein_coding	mRNA	chr1	119952518	119973421	+	11	2187	717
ENSGALT00000026486	ENSGALG00000016419	ASAP2	Arfaptin homology (AH) domain/BAR domain||Pleckstrin homology domain||Ankyrin repeat||Ankyrin repeat-containing domain||SH3 domain||Arf GTPase activating protein||PH domain-like	protein_coding	mRNA	chr3	96512108	96596917	+	28	3096	1031
ENSGALT00000019620	ENSGALG00000012023	DACT1	Dact1||Dapper	protein_coding	mRNA	chr5	55232909	55241595	-	4	2782	822
ENSGALT00000000595	ENSGALG00000000438	ERMP1	Peptidase M28	protein_coding	mRNA	chrZ	27772155	27788263	-	15	2661	886
ENSGALT00000019622	ENSGALG00000012024	MKL1	SAP domain||RPEL repeat||MKL/myocardin-like protein 1	protein_coding	mRNA	chr1	50007129	50093845	+	15	3474	1157
ENSGALT00000011039	ENSGALG00000006830	CHID1	Chitinase II||Glycoside hydrolase superfamily||Glycoside hydrolase family 18, catalytic domain||Glycoside hydrolase, catalytic domain	protein_coding	mRNA	chr5	15151804	15252302	+	12	1400	393
ENSGALT00000011038	ENSGALG00000006829	SMG1	Phosphatidylinositol 3-/4-kinase, catalytic domain||FATC domain||Protein kinase-like domain||Serine/threonine-protein kinase SMG1||Armadillo-type fold||Phosphatidylinositol 3/4-kinase, conserved site||PIK-related kinase	protein_coding	mRNA	chr14	8372762	8430577	-	63	11177	3662
ENSGALT00000000593	ENSGALG00000000436	RABIF	Mss4/translationally controlled tumour-associated TCTP||Mss4-like||Mss4	protein_coding	mRNA	chr26	512361	512860	+	2	414	137
ENSGALT00000011035	ENSGALG00000006826	KLHL25	BTB-kelch protein||Kelch repeat type 1||BTB/Kelch-associated||Kelch-type beta propeller||Kelch-like protein 25||SKP1/BTB/POZ domain||BTB/POZ domain	protein_coding	mRNA	chr10	13962157	13963926	+	1	1770	589
ENSGALT00000000598	ENSGALG00000000441	KCNA10	Voltage-gated potassium channel||Ion transport domain||SKP1/BTB/POZ domain||Voltage-dependent channel, four helix bundle domain||Potassium channel, voltage dependent, Kv||Potassium channel tetramerisation-type BTB domain||BTB/POZ domain||Potassium channel, voltage dependent, Kv1	protein_coding	mRNA	chr26	1427486	1429339	-	1	1854	516
ENSGALT00000000599	ENSGALG00000000442	KCNA2	SKP1/BTB/POZ domain||Voltage-dependent channel, four helix bundle domain||Potassium channel, voltage dependent, Kv1.2||Ion transport domain||Voltage-gated potassium channel||Potassium channel, voltage dependent, Kv||BTB/POZ domain||Potassium channel tetramerisation-type BTB domain||Potassium channel, voltage dependent, Kv1	protein_coding	mRNA	chr26	1458526	1460788	-	1	2263	499
ENSGALT00000011032	ENSGALG00000006824	USP19	Peptidase C19, ubiquitin carboxyl-terminal hydrolase||Zinc finger, MYND-type||CS domain||Ubiquitin specific protease, conserved site||HSP20-like chaperone||Ubiquitin specific protease domain	protein_coding	mRNA	chr12	11595017	11615187	+	27	7451	1434
ENSGALT00000016022	ENSGALG00000009855	TBC1D9	GRAM domain||EF-hand domain pair||EF-hand domain||Rab-GTPase-TBC domain	protein_coding	mRNA	chr4	29946555	29988757	-	21	4077	1265
ENSGALT00000016025	ENSGALG00000009856	GNS	N-acetylglucosamine-6-sulfatase||Sulfatase, conserved site||Alkaline phosphatase-like, alpha/beta/alpha||N-acetylglucosamine-6-sulfatase, eukaryotic||Sulfatase, N-terminal||Alkaline-phosphatase-like, core domain	protein_coding	mRNA	chr1	33772628	33793177	-	14	5275	538
ENSGALT00000063400	ENSGALG00000037797	-	--	protein_coding	mRNA	AADN04007824.1	1593	4710	-	3	2280	276
ENSGALT00000063402	ENSGALG00000036558	-	Histidine triad (HIT) protein	protein_coding	mRNA	AADN04006411.1	7130	10360	-	3	1449	129
ENSGALT00000052711	ENSGALG00000003136	IKZF2	Zinc finger, C2H2-like||Zinc finger, C2H2||Zinc finger C2H2-type/integrase DNA-binding domain	protein_coding	mRNA	chr7	3645916	3763784	-	9	1999	536
ENSGALT00000052710	ENSGALG00000038701	-	Keratin	protein_coding	mRNA	AADN04003014.1	9753	10049	-	1	297	98
ENSGALT00000063407	ENSGALG00000032522	-	Bicaudal-D protein, microtubule-associated	protein_coding	mRNA	chr1	59339115	59339510	-	1	396	131
ENSGALT00000063406	ENSGALG00000035764	-	--	protein_coding	mRNA	AADN04010766.1	1139	5362	-	2	1615	538
ENSGALT00000055981	ENSGALG00000032628	SRCIN1	SRC kinase signalling inhibitor 1||Actin interacting protein 3, C-terminal	protein_coding	mRNA	chr27	4277584	4290726	-	11	3648	603
ENSGALT00000088522	ENSGALG00000045686	-	Immunoglobulin subtype||Immunoglobulin-like domain||Immunoglobulin-like fold||Immunoglobulin subtype 2	protein_coding	mRNA	AADN04004315.1	7969	9735	+	3	480	159
ENSGALT00000086496	ENSGALG00000009567	TLL1	Bone morphogenetic protein 1/tolloid-like protein||Peptidase M12A, astacin||EGF-like domain||EGF-like, conserved site||EGF-like calcium-binding, conserved site||CUB domain||Metallopeptidase, catalytic domain||Peptidase, metallopeptidase||EGF-type aspartate/asparagine hydroxylation site||EGF-like calcium-binding domain	protein_coding	mRNA	chr4	24224993	24358186	+	24	3018	1006
ENSGALT00000014777	ENSGALG00000009082	COQ8A	UbiB domain||Protein kinase-like domain	protein_coding	mRNA	chr3	12445300	12477141	-	15	3200	648
ENSGALT00000014776	ENSGALG00000009081	ZNF106	WD40-repeat-containing domain||Zinc finger, C2H2||WD40 repeat||Zinc finger, C2H2-like||Zinc finger, U1-type||WD40/YVTN repeat-like-containing domain	protein_coding	mRNA	chr5	25675553	25700485	-	21	5586	1861
ENSGALT00000014770	ENSGALG00000009078	GALNT14	Glycosyltransferase 2-like||Nucleotide-diphospho-sugar transferases||Ricin B, lectin domain	protein_coding	mRNA	chr3	7780875	7845223	+	15	1662	553
ENSGALT00000021281	ENSGALG00000013036	ATP6V1E1	ATPase, V1/A1 complex, subunit E	protein_coding	mRNA	chr1	61860171	61869779	-	9	1327	226
ENSGALT00000021280	ENSGALG00000013035	SBK2	Protein kinase-like domain||Serine/threonine-protein kinase, active site||Protein kinase domain||Protein kinase, ATP binding site	protein_coding	mRNA	chr2	78614461	78623745	+	4	1197	398
ENSGALT00000021282	ENSGALG00000013037	BCL2L13	Bcl2-like||Blc2 family	protein_coding	mRNA	chr1	61870544	61907992	+	7	1770	470
ENSGALT00000021284	ENSGALG00000013039	BID	BH3-interacting domain death agonist	protein_coding	mRNA	chr1	61913640	61932331	-	6	1497	193
ENSGALT00000021286	ENSGALG00000013041	CCT5	Chaperone tailless complex polypeptide 1 (TCP-1)||T-complex protein 1, epsilon subunit||Chaperonin Cpn60/TCP-1 family||Chaperonin TCP-1, conserved site||GroEL-like equatorial domain||GroEL-like apical domain||TCP-1-like chaperonin intermediate domain	protein_coding	mRNA	chr2	78640518	78648554	-	11	1854	541
ENSGALT00000021288	ENSGALG00000013042	-	Calponin homology domain||FAD/NAD(P)-binding domain||Zinc finger, LIM-type||FAD-binding domain	protein_coding	mRNA	chr1	61977760	62038931	-	21	3126	1041
ENSGALT00000061311	ENSGALG00000015254	ST18	Myelin transcription factor 1||Zinc finger, C2HC-type	protein_coding	mRNA	chr2	109912486	110014505	-	22	3318	1098
ENSGALT00000061317	ENSGALG00000033002	SLC7A3	Cationic amino acid transporter, C-terminal||Amino acid/polyamine transporter I||Cationic amino acid transporter 3||Cationic amino acid transport permease	protein_coding	mRNA	chr4	2443440	2448936	+	11	2119	679
ENSGALT00000061316	ENSGALG00000032882	-	D-galactoside/L-rhamnose binding SUEL lectin domain	protein_coding	mRNA	chr1	104968387	104988771	+	6	993	330
ENSGALT00000061315	ENSGALG00000043584	COL19A1	Laminin G domain||Collagen triple helix repeat||Concanavalin A-like lectin/glucanase domain	protein_coding	mRNA	chr3	83179142	83351003	-	46	3216	1071
ENSGALT00000061314	ENSGALG00000040675	HS3ST2	Sulfotransferase domain||P-loop containing nucleoside triphosphate hydrolase	protein_coding	mRNA	chr14	7069189	7078708	-	3	777	258
ENSGALT00000061318	ENSGALG00000030024	USP15	Peptidase C19, ubiquitin carboxyl-terminal hydrolase||Ubiquitin carboxyl-terminal hydrolase, C-terminal||Ubiquitin-like domain, USP-type||Ubiquitin specific protease, conserved site||RNA 3'-terminal phosphate cyclase/enolpyruvate transferase, alpha/beta||Ubiquitin-related domain||Peptidase C19, ubiquitin-specific peptidase, DUSP domain||Ubiquitin specific protease domain	protein_coding	mRNA	chr1	32905460	32969236	+	22	4612	953
ENSGALT00000069160	ENSGALG00000017018	INTS6	INTS6/SAGE1/DDX26B/CT45, C-terminal||von Willebrand factor, type A	protein_coding	mRNA	chr1	170099461	170140361	-	17	2847	948
ENSGALT00000069162	ENSGALG00000008985	SRI	EF-hand domain pair||EF-hand domain||EF-Hand 1, calcium-binding site	protein_coding	mRNA	chr2	21011421	21019830	-	8	1304	121
ENSGALT00000053440	ENSGALG00000033619	-	Ran binding domain||Tetratricopeptide repeat-containing domain||PH domain-like||Tetratricopeptide-like helical domain||Tetratricopeptide repeat	protein_coding	mRNA	chr1	140082718	140093896	+	17	2535	844
ENSGALT00000053441	ENSGALG00000028133	UBE2V2	Ubiquitin-conjugating enzyme E2||Ubiquitin-conjugating enzyme/RWD-like	protein_coding	mRNA	chr2	108373577	108408297	+	4	5531	144
ENSGALT00000053447	ENSGALG00000037675	COL14A1	von Willebrand factor, type A||Immunoglobulin-like fold||Laminin G domain||Fibronectin type III||Concanavalin A-like lectin/glucanase domain||Collagen triple helix repeat	protein_coding	mRNA	chr2	136897962	137012758	+	47	5449	1792
ENSGALT00000053445	ENSGALG00000038358	-	Mannose-6-phosphate receptor binding domain||Cation-independent mannose-6-phosphate receptor	protein_coding	mRNA	AADN04010078.1	709	5207	+	5	1837	333
ENSGALT00000021134	ENSGALG00000012956	TMTC1	Tetratricopeptide repeat-containing domain||Domain of unknown function DUF1736||Tetratricopeptide repeat||Tetratricopeptide-like helical domain	protein_coding	mRNA	chr1	59777130	59917023	+	20	2556	851
ENSGALT00000015828	ENSGALG00000009725	SCG5	Neuroendocrine 7B2 precursor	protein_coding	mRNA	chr5	30599800	30627712	-	6	2096	208
ENSGALT00000010857	ENSGALG00000006712	RSPH14	HEAT, type 2||Armadillo||Armadillo-type fold||Armadillo-like helical	protein_coding	mRNA	chr15	8737751	8807460	+	7	1438	263
ENSGALT00000010851	ENSGALG00000006708	COL23A1	Collagen triple helix repeat	protein_coding	mRNA	chr13	14256638	14283932	+	19	1131	376
ENSGALT00000010853	ENSGALG00000006710	RAB36	Small GTPase superfamily||P-loop containing nucleoside triphosphate hydrolase||Small GTP-binding protein domain	protein_coding	mRNA	chr15	8725724	8735633	-	11	978	266
ENSGALT00000015826	ENSGALG00000009723	FMN1	Formin homology family, Cappuccino subfamily||Formin, FH2 domain	protein_coding	mRNA	chr5	30438360	30554506	+	17	3630	1209
ENSGALT00000015827	ENSGALG00000009724	GREM1	DAN||Gremlin-1/2||Cystine knot, C-terminal	protein_coding	mRNA	chr5	30579487	30580185	-	1	699	184
ENSGALT00000015824	ENSGALG00000009722	DYNC1I1	WD40 repeat||WD40/YVTN repeat-like-containing domain||Cytoplasmic dynein 1 intermediate chain 1/2||WD40-repeat-containing domain	protein_coding	mRNA	chr2	23985830	24150958	+	16	1897	628
ENSGALT00000067416	ENSGALG00000043510	-	GPCR, rhodopsin-like, 7TM||Olfactory receptor||G protein-coupled receptor, rhodopsin-like	protein_coding	mRNA	KQ759483.1	131881	134391	+	2	1797	365
ENSGALT00000067412	ENSGALG00000042481	FARS2	Phenylalanyl-tRNA synthetase||Phenylalanyl-tRNA synthetase, class IIc, mitochondrial||Phenylalanine-tRNA ligase, beta subunit, ferrodoxin-fold anticodon-binding||Aminoacyl-tRNA synthetase, class II	protein_coding	mRNA	chr2	65431282	65669904	-	8	1962	449
ENSGALT00000067413	ENSGALG00000030994	MRPL24	Ribosomal protein L24||Ribosomal protein L24/L26, conserved site||Ribosomal protein L2 domain 2||KOW||Translation protein SH3-like domain	protein_coding	mRNA	chr25	1438112	1439191	+	5	768	216
ENSGALT00000067410	ENSGALG00000032247	ATP1A1	HAD-like domain||P-type ATPase, A domain||Cation-transporting P-type ATPase, C-terminal||Cation-transporting P-type ATPase, N-terminal||P-type ATPase, cytoplasmic domain N||P-type ATPase, phosphorylation site||P-type ATPase, transmembrane domain||P-type ATPase, subfamily IIC||P-type ATPase	protein_coding	mRNA	chr1	80243923	80262568	-	23	3060	1019
ENSGALT00000031766	ENSGALG00000013971	SGK1	Protein kinase, ATP binding site||Protein kinase domain||Serine/threonine-protein kinase, active site||Protein kinase, C-terminal||AGC-kinase, C-terminal||Protein kinase-like domain	protein_coding	mRNA	chr3	56365721	56371288	+	12	2412	432
ENSGALT00000031763	ENSGALG00000019961	SLC18B1	Major facilitator superfamily||Major facilitator superfamily domain	protein_coding	mRNA	chr3	56971068	56984939	+	14	1955	458
ENSGALT00000068690	ENSGALG00000035360	XPO6	Armadillo-type fold||Armadillo-like helical||Exportin-1/Importin-beta-like||Importin-beta, N-terminal domain	protein_coding	mRNA	chr14	13010220	13060617	+	24	7146	1125
ENSGALT00000067418	ENSGALG00000004004	PHKB	Phosphorylase kinase alpha/beta subunit||Glycoside hydrolase family 15/Phosphorylase b kinase regulatory chain family||Six-hairpin glycosidase-like	protein_coding	mRNA	chr11	7634005	7698634	-	31	3076	1005
ENSGALT00000051969	ENSGALG00000008875	PLCB1	PLC-like phosphodiesterase, TIM beta/alpha-barrel domain||Phosphatidylinositol-specific phospholipase C, X domain||Phospholipase C-beta, conserved site||Phosphatidylinositol-4, 5-bisphosphate phosphodiesterase beta||Phosphoinositide-specific phospholipase C, EF-hand-like domain||PH domain-like||C2 domain||EF-hand domain pair||Phospholipase C-beta, C-terminal domain||Phospholipase C, phosphatidyli…	protein_coding	mRNA	chr3	14197437	14580122	-	32	4021	1219
ENSGALT00000017089	ENSGALG00000010494	SLC5A9	Sugar transporter, conserved site||Sodium/solute symporter, conserved site||Sodium/solute symporter	protein_coding	mRNA	chr8	22688088	22709070	+	15	2184	704
ENSGALT00000051963	ENSGALG00000042123	CLDN23	Claudin||PMP-22/EMP/MP20/Claudin superfamily	protein_coding	mRNA	chr4	49904521	49905204	-	1	684	227
ENSGALT00000017083	ENSGALG00000010491	PWWP2B	PWWP domain	protein_coding	mRNA	chr6	35015048	35031969	+	3	4102	577
ENSGALT00000051961	ENSGALG00000030530	HAND2	Myc-type, basic helix-loop-helix (bHLH) domain	protein_coding	mRNA	chr4	43676569	43677709	-	4	667	215
ENSGALT00000017087	ENSGALG00000010493	INPP5A	Inositol polyphosphate-related phosphatase||Endonuclease/exonuclease/phosphatase	protein_coding	mRNA	chr6	35101733	35309850	+	16	3469	395
ENSGALT00000062460	ENSGALG00000039828	-	Keratin	protein_coding	mRNA	chr27	795061	795366	+	1	306	101
ENSGALT00000024501	ENSGALG00000015183	-	Small GTP-binding protein domain||P-loop containing nucleoside triphosphate hydrolase||Small GTPase superfamily	protein_coding	mRNA	chr2	106851537	106876219	-	5	1181	164
ENSGALT00000024500	ENSGALG00000015182	NEPRO	Domain of unknown function DUF4477	protein_coding	mRNA	chr1	83391805	83393139	+	3	327	108
ENSGALT00000024503	ENSGALG00000015185	TAF13	Transcription initiation factor IID, subunit 13||Histone-fold	protein_coding	mRNA	chr1	83397332	83400500	-	4	1710	124
ENSGALT00000062468	ENSGALG00000011394	CYP2J23	Cytochrome P450, conserved site||Cytochrome P450||Cytochrome P450, E-class, group I, CYP2J-like||Cytochrome P450, E-class, group I	protein_coding	mRNA	chr8	26787290	26794604	-	9	3013	514
ENSGALT00000024508	ENSGALG00000015190	GTPBP8	EngB-type guanine nucleotide-binding (G) domain||P-loop containing nucleoside triphosphate hydrolase||GTP-binding protein, ribosome biogenesis, YsxC||GTP binding domain	protein_coding	mRNA	chr1	83402391	83406149	-	7	1561	321
ENSGALT00000013503	ENSGALG00000008293	SH3PXD2A	SH3 domain||Phox homologous domain	protein_coding	mRNA	chr6	23812676	24036604	-	14	3404	1089
ENSGALT00000058712	ENSGALG00000032598	MYO1A	Class I myosin tail homology domain||P-loop containing nucleoside triphosphate hydrolase||Myosin head, motor domain||IQ motif, EF-hand binding site	protein_coding	mRNA	chr33	1583331	1588439	+	21	2402	793
ENSGALT00000013506	ENSGALG00000008294	ITPR1	Ion transport domain||Inositol 1,4,5-trisphosphate/ryanodine receptor||RIH (RyR and IP3R Homology) domain||Ryanodine receptor-related||Inositol 1,4,5-trisphosphate-binding protein receptor||MIR motif||Armadillo-type fold||RyR/IP3R Homology associated domain	protein_coding	mRNA	chr12	18451456	18591147	+	57	9495	2735
ENSGALT00000009315	ENSGALG00000005800	DCAF12	WD40-repeat-containing domain||WD40 repeat, conserved site||WD40/YVTN repeat-like-containing domain||WD40 repeat	protein_coding	mRNA	chrZ	7511921	7540939	-	10	4382	427
ENSGALT00000060198	ENSGALG00000034333	-	Keratin	protein_coding	mRNA	chr2	149152445	149152741	+	1	297	98
ENSGALT00000009316	ENSGALG00000005801	CHRNA4	Neurotransmitter-gated ion-channel ligand-binding domain||Nicotinic acetylcholine-gated receptor, transmembrane domain||Neurotransmitter-gated ion-channel transmembrane domain||Neurotransmitter-gated ion-channel, conserved site||Nicotinic acetylcholine receptor||Neurotransmitter-gated ion-channel	protein_coding	mRNA	chr20	9071546	9090148	-	6	1904	622
ENSGALT00000009310	ENSGALG00000005796	XBP1	Basic-leucine zipper domain	protein_coding	mRNA	chr15	7760945	7764070	-	5	1667	255
ENSGALT00000009312	ENSGALG00000005797	COL20A1	Concanavalin A-like lectin/glucanase domain||Fibronectin type III||Collagen triple helix repeat||von Willebrand factor, type A||Laminin G domain||Immunoglobulin-like fold	protein_coding	mRNA	chr20	9022635	9065766	+	40	4918	1472
ENSGALT00000060193	ENSGALG00000003454	ZNF207	Zinc finger, C2H2-like||-||Zinc finger, C2H2	protein_coding	mRNA	chr18	6806519	6818201	+	11	1978	448
ENSGALT00000060190	ENSGALG00000033678	EHMT1	SET domain||Pre-SET domain||Ankyrin repeat||Ankyrin repeat-containing domain	protein_coding	mRNA	chr17	2524455	2580781	+	28	3921	1306
ENSGALT00000089607	ENSGALG00000029894	-	Porin domain||Porin, eukaryotic type||Eukaryotic porin/Tom40||Voltage-dependent anion-selective channel protein 3	protein_coding	mRNA	chr22	2764411	2770758	-	8	630	209
ENSGALT00000060196	ENSGALG00000004085	ZDHHC13	Ankyrin repeat-containing domain||Ankyrin repeat||Palmitoyltransferase ZDHHC13||Zinc finger, DHHC-type, palmitoyltransferase	protein_coding	mRNA	chr5	1641547	1654649	+	15	1620	539
ENSGALT00000009318	ENSGALG00000005803	-	Zinc finger, RING/FYVE/PHD-type||Zinc finger, RING-type	protein_coding	mRNA	chr15	7839534	7843945	+	5	2151	716
ENSGALT00000060194	ENSGALG00000034701	-	NAD(P)-binding domain||Short-chain dehydrogenase/reductase SDR	protein_coding	mRNA	chr33	1604316	1605752	-	5	930	309
ENSGALT00000023197	ENSGALG00000014361	-	Glycoside hydrolase family 47	protein_coding	mRNA	chr1	76480754	76505020	-	6	705	234
ENSGALT00000076657	ENSGALG00000039974	AKAP8L	A-kinase anchoring protein 95 (AKAP95)	protein_coding	mRNA	KQ759480.1	6305	14337	-	13	2124	707
ENSGALT00000076654	ENSGALG00000009825	SRGAP1	F-BAR domain||Rho GTPase-activating protein domain||FCH domain||SH3 domain||Rho GTPase activation protein	protein_coding	mRNA	chr1	33440542	33578061	+	21	3198	1065
ENSGALT00000076652	ENSGALG00000038393	DMB2	Immunoglobulin-like domain||MHC class II, alpha/beta chain, N-terminal||Immunoglobulin C1-set||Immunoglobulin/major histocompatibility complex, conserved site||MHC class II, beta chain, N-terminal||Immunoglobulin-like fold||MHC classes I/II-like antigen recognition protein	protein_coding	mRNA	chr16	90606	93633	-	6	870	258
ENSGALT00000036239	ENSGALG00000006802	LAMB2	Laminin EGF domain||Laminin, N-terminal||EGF-like, conserved site||Laminin IV type B||EGF-like domain	protein_coding	mRNA	chr12	11585450	11594922	+	31	6156	1643
ENSGALT00000076651	ENSGALG00000013768	PHACTR2	Phosphatase and actin regulator 2||RPEL repeat	protein_coding	mRNA	chr3	52469546	52563799	-	12	1662	553
ENSGALT00000036237	ENSGALG00000006910	IMPDH2	Aldolase-type TIM barrel||IMP dehydrogenase/GMP reductase||Inosine-5'-monophosphate dehydrogenase||IMP dehydrogenase / GMP reductase, conserved site||CBS domain	protein_coding	mRNA	chr12	11655848	11667372	+	14	1849	514
ENSGALT00000036231	ENSGALG00000007302	-	SCA7 domain||Ataxin-7	protein_coding	mRNA	chr12	13569844	13629851	+	13	2894	862
ENSGALT00000076658	ENSGALG00000039558	-	Tetratricopeptide repeat-containing domain||Tetratricopeptide-like helical domain||Tetratricopeptide repeat	protein_coding	mRNA	chr5	21422665	21476452	+	24	3411	1136
ENSGALT00000076659	ENSGALG00000001838	XPO7	Importin-beta, N-terminal domain||Armadillo-type fold	protein_coding	mRNA	chr22	1366486	1401055	-	27	6304	1065
ENSGALT00000068346	ENSGALG00000039169	MLH1	DNA mismatch repair protein, C-terminal||Ribosomal protein S5 domain 2-type fold||DNA mismatch repair, conserved site||Ribosomal protein S5 domain 2-type fold, subgroup||DNA mismatch repair protein Mlh1, C-terminal||Histidine kinase-like ATPase, C-terminal domain||DNA mismatch repair protein family	protein_coding	mRNA	chr2	46177380	46193446	+	19	2274	757
ENSGALT00000027858	ENSGALG00000017234	FOLH1	Transferrin receptor-like, dimerisation domain||PA domain||Peptidase M28	protein_coding	mRNA	chr1	187694223	187718737	-	18	3506	716
ENSGALT00000068343	ENSGALG00000029512	SPTBN1	Pleckstrin homology domain, spectrin-type||Calponin homology domain||PH domain-like||Spectrin, beta subunit||Spectrin repeat||Pleckstrin homology domain||Actinin-type actin-binding domain, conserved site||Spectrin/alpha-actinin	protein_coding	mRNA	chr3	2699830	2770888	-	33	6967	2240
ENSGALT00000068342	ENSGALG00000032485	SSR4	Translocon-associated	protein_coding	mRNA	AADN04002404.1	9412	11061	+	5	840	279
ENSGALT00000068341	ENSGALG00000030280	PABPC1	RNA recognition motif domain||Polyadenylate binding protein, human types 1, 2, 3, 4||RNA recognition motif domain, eukaryote||Polyadenylate-binding protein/Hyperplastic disc protein||Nucleotide-binding alpha-beta plait domain	protein_coding	mRNA	chr2	129199347	129213966	-	15	2834	635
ENSGALT00000065116	ENSGALG00000002725	UAP1	Nucleotide-diphospho-sugar transferases||UDPGP family	protein_coding	mRNA	chr8	3823063	3826949	-	9	1206	401
ENSGALT00000065118	ENSGALG00000013505	-	Nesprin-1||KASH domain||mRNA splicing factor Cwf21 domain||Spectrin repeat||Spectrin/alpha-actinin	protein_coding	mRNA	chr3	49318532	49488810	-	106	20479	6791
ENSGALT00000027850	ENSGALG00000017229	FAT3	Cadherin||EGF-like, conserved site||Cadherin conserved site||EGF-like domain||Cadherin-like||EGF-type aspartate/asparagine hydroxylation site||Concanavalin A-like lectin/glucanase domain||EGF-like calcium-binding domain||Laminin G domain||EGF-like calcium-binding, conserved site	protein_coding	mRNA	chr1	186427685	186783045	-	28	14220	4575
ENSGALT00000081103	ENSGALG00000004769	PSAP	Saposin-like type B, region 1||Saposin-like||Saposin B type domain||Saposin A-type domain||Saposin, chordata||Saposin||Saposin B type, region 2	protein_coding	mRNA	chr6	11951343	11955772	-	7	738	245
ENSGALT00000027854	ENSGALG00000017234	FOLH1	Transferrin receptor-like, dimerisation domain||PA domain||Peptidase M28	protein_coding	mRNA	chr1	187658853	187690169	-	19	3061	740
ENSGALT00000043839	ENSGALG00000028354	METRNL	-	protein_coding	mRNA	chr18	3125375	3145730	-	4	879	292
ENSGALT00000043832	ENSGALG00000025959	-	Protein of unknown function DUF4796	protein_coding	mRNA	chr12	4927862	4931836	-	4	966	97
ENSGALT00000057428	ENSGALG00000041607	-	--	protein_coding	mRNA	chr1	49815089	49815640	+	1	552	183
ENSGALT00000043834	ENSGALG00000029033	TLDC2	TLDc domain	protein_coding	mRNA	chr20	628305	630545	+	6	648	215
ENSGALT00000043835	ENSGALG00000027887	-	C1q domain||Tumour necrosis factor-like domain||Collagen triple helix repeat	protein_coding	mRNA	chrZ	10372696	10387368	-	6	741	246
ENSGALT00000088406	ENSGALG00000045755	-	--	protein_coding	mRNA	AADN04004352.1	4666	5161	-	2	390	129
ENSGALT00000064448	ENSGALG00000001183	MYH10	Myosin head, motor domain||IQ motif, EF-hand binding site||Myosin tail||Myosin S1 fragment, N-terminal||Myosin, N-terminal, SH3-like||P-loop containing nucleoside triphosphate hydrolase||Myosin-like IQ motif-containing domain	protein_coding	mRNA	chr18	1762822	1807561	-	37	8628	1766
ENSGALT00000016848	ENSGALG00000010349	POLR1C	DNA-directed RNA polymerase, RpoA/D/Rpb3-type||DNA-directed RNA polymerase, 30-40kDa subunit, conserved site||DNA-directed RNA polymerase, RBP11-like dimerisation domain||DNA-directed RNA polymerase, insert domain	protein_coding	mRNA	chr3	30993726	30997044	-	9	1362	339
ENSGALT00000016846	ENSGALG00000010347	CCNG2	Cyclin-G2||Cyclin-like||Cyclin, N-terminal	protein_coding	mRNA	chr4	35277597	35281300	-	7	1023	340
ENSGALT00000064440	ENSGALG00000032097	TBX20	Transcription factor, T-box||Transcription factor, T-box, conserved site||p53-like transcription factor, DNA-binding	protein_coding	mRNA	chr2	47403388	47435575	+	8	1323	440
ENSGALT00000016840	ENSGALG00000010343	TSPAN1	Tetraspanin||Tetraspanin, conserved site||Tetraspanin, EC2 domain||Tetraspanin/Peripherin	protein_coding	mRNA	chr8	21558802	21562690	+	8	1353	238
ENSGALT00000064442	ENSGALG00000026466	-	Immunoglobulin-like domain||MHC class I-like antigen recognition-like||Immunoglobulin C1-set||Immunoglobulin/major histocompatibility complex, conserved site||MHC class I alpha chain, alpha1 alpha2 domains||MHC classes I/II-like antigen recognition protein||Immunoglobulin-like fold	protein_coding	mRNA	chr16	459741	461808	-	7	1068	355
ENSGALT00000045373	ENSGALG00000026316	TMEM136-2	TRAM/LAG1/CLN8 homology domain	protein_coding	mRNA	chr24	3783300	3785970	-	2	2260	245
ENSGALT00000045372	ENSGALG00000028183	-	Small heat shock protein HSP20||Alpha crystallin/Heat shock protein||HSP20-like chaperone||Alpha crystallin/Hsp20 domain	protein_coding	mRNA	chr9	15968402	15969646	+	3	586	163
ENSGALT00000064994	ENSGALG00000009722	DYNC1I1	WD40 repeat||WD40/YVTN repeat-like-containing domain||Cytoplasmic dynein 1 intermediate chain 1/2||WD40-repeat-containing domain	protein_coding	mRNA	chr2	23985830	24150958	+	15	1837	608
ENSGALT00000064995	ENSGALG00000014144	CORIN	Low-density lipoprotein (LDL) receptor class A, conserved site||Low-density lipoprotein (LDL) receptor class A repeat||Serine proteases, trypsin domain||Frizzled domain||Serine proteases, trypsin family, serine active site||Atrial natriuretic peptide-converting enzyme corin||SRCR-like domain||Peptidase S1, PA clan	protein_coding	mRNA	chr4	67078880	67183662	+	20	2805	934
ENSGALT00000064992	ENSGALG00000040576	-	--	protein_coding	mRNA	AADN04015030.1	2747	4393	-	2	821	240
ENSGALT00000043789	ENSGALG00000027345	SLC46A2	Major facilitator superfamily||Major facilitator superfamily domain	protein_coding	mRNA	chrZ	65849819	65854890	+	4	1362	453
ENSGALT00000043785	ENSGALG00000029145	DCUN1D2	UBA-like||Defective-in-cullin neddylation protein||Potentiating neddylation domain	protein_coding	mRNA	chr1	137385524	137404222	+	7	795	264
ENSGALT00000043786	ENSGALG00000045776	CPN2	Leucine-rich repeat, typical subtype||Cysteine-rich flanking region, C-terminal||Leucine-rich repeat domain, L domain-like||Leucine-rich repeat||Leucine-rich repeat N-terminal domain	protein_coding	mRNA	chr9	12942659	12944948	+	2	1884	627
ENSGALT00000045378	ENSGALG00000025842	TPM2	Tropomyosin	protein_coding	mRNA	chrZ	9210800	9216357	+	8	1441	248
ENSGALT00000043782	ENSGALG00000028822	RNF152	Zinc finger, RING-type||Zinc finger, RING/FYVE/PHD-type||E3 ubiquitin-protein ligase RNF152	protein_coding	mRNA	chr2	68770273	68772408	+	1	2136	203
ENSGALT00000043783	ENSGALG00000012916	DROSHA	Double-stranded RNA-binding domain||Ribonuclease III||Ribonuclease III domain	protein_coding	mRNA	chr2	69434430	69503392	+	33	4499	1336
ENSGALT00000026819	ENSGALG00000016617	NCOA1	Nuclear receptor coactivator Src-1||Nuclear receptor coactivator||Nuclear receptor coactivator, interlocking||Steroid receptor coactivator||Nuclear receptor coactivator 1||Domain of unknown function DUF1518||PAS domain||Myc-type, basic helix-loop-helix (bHLH) domain||Nuclear receptor coactivator, Ncoa-type, interlocking||PAS fold	protein_coding	mRNA	chr3	105921309	106028672	-	21	4622	1469
ENSGALT00000026818	ENSGALG00000016617	NCOA1	Nuclear receptor coactivator Src-1||Nuclear receptor coactivator||Nuclear receptor coactivator, interlocking||Steroid receptor coactivator||Nuclear receptor coactivator 1||Domain of unknown function DUF1518||PAS domain||Myc-type, basic helix-loop-helix (bHLH) domain||Nuclear receptor coactivator, Ncoa-type, interlocking||PAS fold	protein_coding	mRNA	chr3	105921051	105977499	-	19	4506	1501
ENSGALT00000008627	ENSGALG00000026031	ZNHIT3	Zinc finger, HIT-type	protein_coding	mRNA	chr19	8146292	8148380	+	4	1217	146
ENSGALT00000026816	ENSGALG00000016615	GPR143	G-protein coupled receptor 143	protein_coding	mRNA	chr1	125147708	125161513	+	8	1661	392
ENSGALT00000043614	ENSGALG00000027688	NDUFB4	NADH:ubiquinone oxidoreductase, subunit NDUFB4	protein_coding	mRNA	chr1	79815961	79819439	-	4	546	131
ENSGALT00000078549	ENSGALG00000033884	EEF2	Tr-type G domain, conserved site||Transcription factor, GTP-binding domain||Ribosomal protein S5 domain 2-type fold||P-loop containing nucleoside triphosphate hydrolase||Translation elongation factor EFG, V domain||Translation elongation factor EFTu-like, domain 2||Small GTP-binding protein domain||Elongation factor G, III-V domain||Ribosomal protein S5 domain 2-type fold, subgroup||Translation p…	protein_coding	mRNA	chr28	1449756	1457686	+	15	3120	858
ENSGALT00000087414	ENSGALG00000037932	-	DNA polymerase delta/II small subunit family||DNA polymerase alpha/epsilon, subunit B	protein_coding	mRNA	chr22	4715292	4717087	+	8	1213	299
ENSGALT00000078545	ENSGALG00000035260	RBM14	RNA recognition motif domain||Nucleotide-binding alpha-beta plait domain	protein_coding	mRNA	KQ759534.1	53772	59820	+	4	2842	691
ENSGALT00000043613	ENSGALG00000026790	DMRT2	DM DNA-binding domain||DMRT/protein doublesex/protein male abnormal 3	protein_coding	mRNA	chrZ	26043375	26046985	+	4	1667	487
ENSGALT00000070715	ENSGALG00000016446	ATP6V1C2	ATPase, V1 complex, subunit C	protein_coding	mRNA	chr3	97348635	97364836	+	12	1610	382
ENSGALT00000070714	ENSGALG00000015438	MPZL1	Immunoglobulin-like fold||Immunoglobulin-like domain||Immunoglobulin subtype||Myelin P0 protein-related||Myelin protein zero-like protein 1||Immunoglobulin V-set domain	protein_coding	mRNA	chr1	91524199	91543808	-	4	1347	189
ENSGALT00000070717	ENSGALG00000042908	-	KRAB domain C2H2 zinc finger family||Krueppel-associated box	protein_coding	mRNA	chr2	468684	473090	+	5	2507	525
ENSGALT00000070716	ENSGALG00000012466	FKBP3	FKBP-type peptidyl-prolyl cis-trans isomerase domain||-||Peptidyl-prolyl cis-trans isomerase, FKBP-type	protein_coding	mRNA	chr5	58927553	58932307	+	7	1464	227
ENSGALT00000087416	ENSGALG00000003197	RPL7A	Ribosomal protein L7Ae/L8/Nhp2 family||Ribosomal protein L7Ae/L30e/S12e/Gadd45||50S ribosomal protein L30e-like||-||Ribosomal protein L7A/L8||Ribosomal protein L7Ae conserved site	protein_coding	mRNA	chr17	7341076	7344686	+	8	893	266
ENSGALT00000070712	ENSGALG00000016236	-	Ubiquitin specific protease domain||Armadillo-type fold||Ubiquitin specific protease, conserved site||Peptidase C19, ubiquitin carboxyl-terminal hydrolase	protein_coding	mRNA	chr1	112079912	112151195	-	45	7694	2511
ENSGALT00000079639	ENSGALG00000029823	-	Shadow of prion protein	protein_coding	mRNA	chr6	9409647	9410000	+	1	354	117
ENSGALT00000072627	ENSGALG00000001099	ANKHD1	Ankyrin repeat-containing domain||K Homology domain, type 1||Ankyrin repeat||K Homology domain	protein_coding	mRNA	chr13	1544222	1650955	+	38	10951	2679
ENSGALT00000079633	ENSGALG00000014647	RIT1	Small GTP-binding protein domain||Small GTPase superfamily, Ras type||Small GTPase superfamily||P-loop containing nucleoside triphosphate hydrolase	protein_coding	mRNA	chr25	2291222	2296614	-	5	2935	183
ENSGALT00000072624	ENSGALG00000031456	-	Transcription factor, T-box, conserved site||Domain of unknown function DUF4801||Transcription factor, T-box||p53-like transcription factor, DNA-binding	protein_coding	mRNA	chr5	24977292	24994712	+	9	3726	1215
ENSGALT00000079635	ENSGALG00000039751	PANX1	Innexin	protein_coding	mRNA	chr1	185734068	185751184	-	5	1287	428
ENSGALT00000032448	ENSGALG00000012244	KLHDC2	Galactose oxidase/kelch, beta-propeller||Kelch repeat type 1||Kelch-type beta propeller	protein_coding	mRNA	chr5	57794693	57806429	+	14	2105	407
ENSGALT00000032445	ENSGALG00000020342	ABHD12B	Alpha/Beta hydrolase fold||Alpha/beta hydrolase fold-1	protein_coding	mRNA	chr5	58093586	58098354	+	13	1186	359
ENSGALT00000032442	ENSGALG00000020340	TMX1	-	protein_coding	mRNA	chr5	58155311	58158447	+	5	1458	153
ENSGALT00000077432	ENSGALG00000026728	AMMECR1L	AMMECR1, N-terminal||AMMECR1 domain||AMMECR1	protein_coding	mRNA	chr9	1459167	1468236	-	7	810	269
ENSGALT00000069908	ENSGALG00000030173	WNT2	Wnt||Wnt-2 protein||Wnt protein, conserved site	protein_coding	mRNA	chr1	24710421	24712426	+	2	363	120
ENSGALT00000069909	ENSGALG00000028063	LOX	Lysyl oxidase, conserved site||Lysyl oxidase	protein_coding	mRNA	chrZ	80980936	80988177	-	13	1263	420
ENSGALT00000077291	ENSGALG00000001184	COQ9	Tetracycline transcriptional regulator, TetR-like, C-terminal||COQ9||Ubiquinone biosynthesis protein COQ9	protein_coding	mRNA	chr11	614091	620326	-	8	900	261
ENSGALT00000077293	ENSGALG00000011511	CKB	ATP:guanido phosphotransferase active site||ATP:guanido phosphotransferase, catalytic domain||ATP:guanido phosphotransferase||Glutamine synthetase/guanido kinase, catalytic domain||ATP:guanido phosphotransferase, N-terminal	protein_coding	mRNA	chr5	50400410	50407128	-	8	1146	381
ENSGALT00000069902	ENSGALG00000024296	-	Protein of unknown function DUF716 (TMEM45)	protein_coding	mRNA	chr24	1427289	1433706	+	7	1473	284
ENSGALT00000055154	ENSGALG00000042915	-	--	protein_coding	mRNA	AADN04005841.1	6066	8921	+	2	1108	130
ENSGALT00000077297	ENSGALG00000008931	COMMD1	COMM domain||COMMD1 N-terminal domain	protein_coding	mRNA	chr3	8986024	9052594	+	2	338	100
ENSGALT00000081209	ENSGALG00000002921	LANCL1	Six-hairpin glycosidase||LanC-like protein, eukaryotic||Tetratricopeptide-like helical domain||Lanthionine synthetase C-like	protein_coding	mRNA	chr7	2803245	2817326	-	7	1371	194
ENSGALT00000055152	ENSGALG00000032155	-	Formin, FH3 domain||Armadillo-type fold||Rho GTPase-binding/formin homology 3 (GBD/FH3) domain||Formin, GTPase-binding domain||Formin-like protein 1	protein_coding	mRNA	chr27	1543195	1557476	+	14	2226	741
ENSGALT00000077438	ENSGALG00000036775	SETBP1	-||AT hook, DNA-binding motif	protein_coding	mRNA	chrZ	2631390	2878777	-	5	4924	1584
ENSGALT00000033316	ENSGALG00000008658	ZNHIT6	Zinc finger, HIT-type	protein_coding	mRNA	chr8	16222861	16250213	+	10	1042	272
ENSGALT00000071448	ENSGALG00000037739	STK25	Protein kinase, ATP binding site||Protein kinase domain||Protein kinase-like domain	protein_coding	mRNA	chr9	5064658	5080960	-	12	2400	426
ENSGALT00000015018	ENSGALG00000009229	ATP6V0C	V-ATPase proteolipid subunit||V-ATPase proteolipid subunit C-like domain||V-ATPase proteolipid subunit C, eukaryotic	protein_coding	mRNA	chr14	13928964	13939858	-	3	1305	154
ENSGALT00000047201	ENSGALG00000041767	-	SUN domain	protein_coding	mRNA	AADN04002847.1	14764	16823	+	2	1524	223
ENSGALT00000047203	ENSGALG00000041038	-	Uncharacterised domain, cysteine-rich||Trypsin Inhibitor-like, cysteine rich domain||VWFC domain||von Willebrand factor, type D domain||TILa domain||Concanavalin A-like lectin/glucanase domain||MAM domain	protein_coding	mRNA	chr9	13219836	13224798	-	9	2151	716
ENSGALT00000047202	ENSGALG00000037879	PAF1	RNA polymerase II associated factor Paf1	protein_coding	mRNA	chr32	46916	50374	-	15	2031	518
ENSGALT00000038720	ENSGALG00000001103	PSMB7	Proteasome B-type subunit||Proteasome beta subunit, C-terminal||Proteasome beta-type subunit, conserved site||Proteasome, subunit alpha/beta||Peptidase T1A, proteasome beta-subunit||Nucleophile aminohydrolases, N-terminal	protein_coding	mRNA	chr17	9872354	9879843	-	7	564	187
ENSGALT00000015011	ENSGALG00000009224	TTC30B	Tetratricopeptide repeat||Tetratricopeptide-like helical domain||Tetratricopeptide repeat-containing domain	protein_coding	mRNA	chr7	15744817	15747320	+	1	2504	664
ENSGALT00000047209	ENSGALG00000039029	TAS2R4	Taste receptor type 2	protein_coding	mRNA	chr1	191156148	191157083	+	1	936	311
ENSGALT00000073978	ENSGALG00000037162	-	Influenza virus NS1A-binding protein||BTB/Kelch-associated||SKP1/BTB/POZ domain||BTB/POZ domain	protein_coding	mRNA	chr8	10398506	10408933	+	8	1903	221
ENSGALT00000073974	ENSGALG00000005685	KSR1	Protein kinase C-like, phorbol ester/diacylglycerol-binding domain||Protein kinase-like domain||Serine-threonine/tyrosine-protein kinase catalytic domain||Serine/threonine-protein kinase, active site||Protein kinase domain	protein_coding	mRNA	chr19	9196605	9229870	+	15	1629	542
ENSGALT00000073976	ENSGALG00000026973	KIF3C	P-loop containing nucleoside triphosphate hydrolase||Kinesin motor domain||Kinesin-like protein||Kinesin motor domain, conserved site	protein_coding	mRNA	chr3	105333523	105343030	-	6	1884	627
ENSGALT00000073972	ENSGALG00000033580	-	Zinc finger, C4H2-type	protein_coding	mRNA	AADN04002970.1	2191	9234	+	2	668	129
ENSGALT00000073973	ENSGALG00000012695	NOL7	-||Nucleolar protein 7, C-terminal	protein_coding	mRNA	chr2	60720136	60723532	+	9	972	228
ENSGALT00000046551	ENSGALG00000026591	GNG12	G-protein gamma-like domain||G-protein, gamma subunit	protein_coding	mRNA	chr8	28792988	28811019	-	6	1707	73
ENSGALT00000046556	ENSGALG00000001225	RABGAP1	Rab GTPase-activating protein 1||PH domain-like||PTB/PI domain||Kinesin-like||Rab-GTPase-TBC domain||Homeodomain-like	protein_coding	mRNA	chr17	9310644	9358531	+	21	2755	900
ENSGALT00000046557	ENSGALG00000038287	-	Alpha-ketoglutarate-dependent dioxygenase AlkB-like||Oxoglutarate/iron-dependent dioxygenase||DNA oxidative demethylase ALKBH2	protein_coding	mRNA	KQ759460.1	18945	22171	+	3	733	167
ENSGALT00000046555	ENSGALG00000029673	TBC1D19	Rab-GTPase-TBC domain	protein_coding	mRNA	chr4	73633634	73678785	-	21	1936	526
ENSGALT00000071199	ENSGALG00000030900	NCMAP	-	protein_coding	mRNA	chr23	2551275	2558427	-	7	1722	101
ENSGALT00000071194	ENSGALG00000037235	-	Ankyrin repeat-containing domain||Ankyrin repeat	protein_coding	mRNA	AADN04014262.1	120	5932	+	6	3282	185
ENSGALT00000071195	ENSGALG00000016567	EPHX2	Phosphoglycolate phosphatase, domain 2||HAD-like domain||Alpha/beta hydrolase fold-1||Predicted HAD-superfamily phosphatase, subfamily IA/Epoxide hydrolase, N-terminal||Alpha/Beta hydrolase fold||HAD hydrolase, subfamily IA||Epoxide hydrolase-like	protein_coding	mRNA	chr3	105527105	105535798	+	17	1650	549
ENSGALT00000071196	ENSGALG00000030366	-	Vitellinogen, beta-sheet N-terminal||Vitellinogen, beta-sheet shell||Lipid transport protein, beta-sheet shell||Lipid transport protein, N-terminal	protein_coding	mRNA	chr8	16589822	16602426	+	8	1011	336
ENSGALT00000071190	ENSGALG00000034970	PRKCQ	Protein kinase C-like, phorbol ester/diacylglycerol-binding domain||Protein kinase-like domain||Diacylglycerol/phorbol-ester binding||Serine/threonine-protein kinase, active site||Protein kinase, ATP binding site||Protein kinase, C-terminal||AGC-kinase, C-terminal||Protein kinase C, delta/epsilon/eta/theta types||C2 domain||Protein kinase domain	protein_coding	mRNA	chr1	3665779	3701334	-	18	2648	714
ENSGALT00000071192	ENSGALG00000033428	CA13	Alpha carbonic anhydrase||Carbonic anhydrase, alpha-class	protein_coding	mRNA	chr2	123250307	123260107	+	4	1163	130
ENSGALT00000071193	ENSGALG00000031991	SHLD3	-	protein_coding	mRNA	chrZ	20606772	20610739	+	2	1759	249
ENSGALT00000069402	ENSGALG00000040969	PTP4A3	Tyrosine specific protein phosphatases domain||Dual specificity phosphatase, catalytic domain||Protein-tyrosine phosphatase, catalytic||Protein-tyrosine phosphatase-like	protein_coding	mRNA	chr2	146364086	146370312	-	5	522	173
ENSGALT00000075635	ENSGALG00000008621	NRP2	Neuropilin, C-terminal||Neuropilin-2||CUB domain||Neuropilin||Coagulation factor 5/8 C-terminal domain||Concanavalin A-like lectin/glucanase domain||Galactose-binding domain-like||MAM domain	protein_coding	mRNA	chr7	12719089	12797247	-	18	3284	969
ENSGALT00000075637	ENSGALG00000015808	SLC35A1	Nucleotide-sugar transporter	protein_coding	mRNA	chr3	76724817	76740637	-	8	1554	319
ENSGALT00000075631	ENSGALG00000006809	POU2AF1	POU, class 2, associating factor 1	protein_coding	mRNA	chr24	4314090	4316540	-	5	780	259
ENSGALT00000075632	ENSGALG00000000864	FBXW2	WD40 repeat, conserved site||WD40-repeat-containing domain||G-protein beta WD-40 repeat||F-box domain||WD40 repeat||WD40/YVTN repeat-like-containing domain	protein_coding	mRNA	chr17	10870542	10878648	-	5	1272	262
ENSGALT00000075639	ENSGALG00000036049	LETM2	Letm1 ribosome-binding domain||LETM1-like	protein_coding	mRNA	chr22	2347692	2351687	+	9	1413	470
ENSGALT00000035251	ENSGALG00000000544	RAB44	P-loop containing nucleoside triphosphate hydrolase||Small GTPase superfamily||Small GTP-binding protein domain||EF-hand domain||EF-hand domain pair	protein_coding	mRNA	chr26	1593033	1605920	+	16	4482	819
ENSGALT00000035250	ENSGALG00000000551	C26H6orf89	-	protein_coding	mRNA	chr26	1608779	1626550	+	7	5142	328
ENSGALT00000023944	ENSGALG00000014833	RPL37	Ribosomal protein L37e, conserved site||Zinc-binding ribosomal protein||Ribosomal protein L37ae/L37e||Ribosomal protein L37e	protein_coding	mRNA	chrZ	12918346	12920975	-	4	508	97
ENSGALT00000023947	ENSGALG00000014835	C7	Membrane attack complex component/perforin domain, conserved site||Membrane attack complex component/perforin (MACPF) domain||Thrombospondin type-1 (TSP1) repeat||Low-density lipoprotein (LDL) receptor class A, conserved site||Low-density lipoprotein (LDL) receptor class A repeat||Sushi/SCR/CCP domain||Membrane attack complex component/perforin/complement C9||Factor I / membrane attack complex	protein_coding	mRNA	chrZ	12937309	12956457	+	18	2578	834
ENSGALT00000023941	ENSGALG00000014831	TRMT11	S-adenosyl-L-methionine-dependent methyltransferase||DNA methylase, N-6 adenine-specific, conserved site||tRNA guanosine-2'-O-methyltransferase, TRM11||Putative RNA methylase domain	protein_coding	mRNA	chr3	59896465	59922887	-	13	1578	461
ENSGALT00000023943	ENSGALG00000014832	PRKAA1	Protein kinase, ATP binding site||KA1 domain/Ssp2, C-terminal||Serine/threonine-protein kinase, active site||Protein kinase domain||Protein kinase-like domain||AMPK, C-terminal adenylate sensor domain	protein_coding	mRNA	chrZ	12893167	12913220	-	9	3786	560
ENSGALT00000023948	ENSGALG00000014836	LPIN2	Lipin, N-terminal||Lipin, middle domain||LNS2/PITP||Lipin/Ned1/Smp2 (LNS2)||HAD-like domain||Phosphatidate phosphatase LPIN2	protein_coding	mRNA	chr2	101279106	101314787	+	19	2786	851
ENSGALT00000043009	ENSGALG00000028265	SURF4	Surfeit locus 4	protein_coding	mRNA	chr17	7351942	7365144	-	6	3510	269
ENSGALT00000005309	ENSGALG00000003357	FKBP8	Peptidyl-prolyl cis-trans isomerase, FKBP-type||Tetratricopeptide-like helical domain||Tetratricopeptide repeat||FKBP-type peptidyl-prolyl cis-trans isomerase domain||Tetratricopeptide repeat 2||Tetratricopeptide repeat-containing domain	protein_coding	mRNA	chr28	3904699	3910020	+	9	2010	409
ENSGALT00000049069	ENSGALG00000014988	POPDC2	RmlC-like jelly roll fold||Cyclic nucleotide-binding-like||Popeye protein	protein_coding	mRNA	chr1	80158088	80167387	+	5	1215	404
ENSGALT00000049068	ENSGALG00000040013	-	Immunoglobulin-like fold||Interferon/interleukin receptor domain||Tissue factor||Fibronectin type III	protein_coding	mRNA	AADN04019322.1	27	2314	-	3	1706	207
ENSGALT00000053972	ENSGALG00000035774	PPFIA1	Sterile alpha motif/pointed domain||Sterile alpha motif domain||Liprin-alpha-1||LAR-interacting protein, Liprin	protein_coding	mRNA	chr5	17837266	17882898	+	30	3801	1266
ENSGALT00000049065	ENSGALG00000037052	TMEM234	Putative transmembrane family 234	protein_coding	mRNA	chr23	5170433	5172814	+	5	706	128
ENSGALT00000049063	ENSGALG00000007676	EME1	Mms4/EME1/EME2||ERCC4 domain	protein_coding	mRNA	chr18	10477342	10481839	-	9	1599	532
ENSGALT00000043006	ENSGALG00000027761	TNFAIP8	Protein of unknown function DUF758	protein_coding	mRNA	chrZ	71616613	71629120	-	2	1888	198
ENSGALT00000043005	ENSGALG00000028821	-	Allergen V5/Tpx-1-related, conserved site||CAP domain||Cysteine-rich secretory protein, allergen V5/Tpx-1-related	protein_coding	mRNA	chr2	90052482	90077309	-	5	1818	154
ENSGALT00000018280	ENSGALG00000011209	EVL	Vasodilator-stimulated phosphoprotein||PH domain-like||WH1/EVH1 domain||VASP tetramerisation	protein_coding	mRNA	chr5	48489689	48555741	+	14	1956	418
ENSGALT00000083915	ENSGALG00000041972	POP4	Rof/RNase P-like||Ribonuclease P/MRP, subunit p29||-||Ribonuclease P/MRP, p29 subunit	protein_coding	mRNA	chr11	8478696	8481338	+	7	947	153
ENSGALT00000083914	ENSGALG00000037705	-	Sperm-tail PG-rich repeat	protein_coding	mRNA	AADN04007509.1	3035	5336	-	5	837	129
ENSGALT00000083917	ENSGALG00000046048	S1PR2	EDG-5 sphingosine 1-phosphate receptor||GPCR, rhodopsin-like, 7TM||Sphingosine 1-phosphate receptor||G protein-coupled receptor, rhodopsin-like	protein_coding	mRNA	KQ759557.1	47	1081	+	2	942	313
ENSGALT00000083916	ENSGALG00000044882	-	Concanavalin A-like lectin/glucanase domain||B30.2/SPRY domain||SPRY-associated||SPRY domain||Butyrophylin-like	protein_coding	mRNA	LGE64	466778	499675	-	7	871	275
ENSGALT00000083911	ENSGALG00000005710	CTDSPL	FCP1 homology domain||HAD-like domain||Dullard phosphatase domain, eukaryotic	protein_coding	mRNA	chr2	4515521	4582396	+	8	949	293
ENSGALT00000083910	ENSGALG00000011402	CNOT9	Armadillo-type fold||Armadillo-like helical||Rcd1/Caf40	protein_coding	mRNA	chr7	22617836	22627511	-	8	994	303
ENSGALT00000083913	ENSGALG00000044608	-	--	protein_coding	mRNA	AADN04003863.1	12731	12898	+	1	168	55
ENSGALT00000083912	ENSGALG00000044955	-	Immunoglobulin-like fold||Immunoglobulin-like domain||Immunoglobulin subtype	protein_coding	mRNA	AADN04002399.1	10417	11397	+	2	396	131
ENSGALT00000053971	ENSGALG00000041100	-	Keratin	protein_coding	mRNA	AADN04002532.1	3043	3384	-	1	342	113
ENSGALT00000077900	ENSGALG00000012425	FERMT2	Pleckstrin homology domain||Band 4.1 domain||FERM/acyl-CoA-binding protein, 3-helical bundle||PH domain-like||FERM central domain	protein_coding	mRNA	chr5	58397292	58433351	-	17	2163	720
ENSGALT00000077905	ENSGALG00000007572	MMS19	Armadillo-type fold||Armadillo-like helical||MMS19, C-terminal	protein_coding	mRNA	chr6	22324433	22335491	+	29	3737	1006
ENSGALT00000077906	ENSGALG00000002145	CAMSAP2	Calmodulin-regulated spectrin-associated protein||Calponin homology domain||Calmodulin-regulated spectrin-associated protein, CH domain||PRC-barrel-like||CAMSAP, spectrin and Ca2+/calmodulin-binding region||CKK domain	protein_coding	mRNA	chr8	1371788	1431564	-	18	4884	1419
ENSGALT00000057032	ENSGALG00000003383	KPNA6	Importin-alpha, importin-beta-binding domain||Armadillo-like helical||Armadillo-type fold||Importin subunit alpha||Atypical Arm repeat||Armadillo	protein_coding	mRNA	chr23	5191207	5200120	-	13	1545	514
ENSGALT00000057031	ENSGALG00000041104	USP20	Peptidase C19, ubiquitin-specific peptidase, DUSP domain||Ubiquitin specific protease, conserved site||Ubiquitin specific protease domain||Zinc finger, UBP-type||Peptidase C19, ubiquitin carboxyl-terminal hydrolase||Zinc finger, RING/FYVE/PHD-type	protein_coding	mRNA	chr17	6174374	6189474	+	20	2436	811
ENSGALT00000057030	ENSGALG00000041052	-	Zinc finger, C2H2||Zinc finger, C2H2-like||Zinc finger C2H2-type/integrase DNA-binding domain	protein_coding	mRNA	chrZ	854007	890244	+	7	3749	1124
ENSGALT00000048338	ENSGALG00000038413	SURF6	Surfeit locus 6||Ribosomal RNA-processing protein 14/surfeit locus protein 6, C-terminal domain	protein_coding	mRNA	chr17	7331475	7334214	-	4	1366	356
ENSGALT00000048337	ENSGALG00000009027	ST6GALNAC3	Glycosyl transferase family 29	protein_coding	mRNA	chr8	19442840	19648492	-	5	918	305
ENSGALT00000048332	ENSGALG00000005206	ACSL3	AMP-binding, conserved site||AMP-dependent synthetase/ligase	protein_coding	mRNA	chr9	8083881	8105902	+	13	1927	618
ENSGALT00000048333	ENSGALG00000011329	AFDN	Dilute domain||Ubiquitin-related domain||SMAD/FHA domain||Ras-associating (RA) domain||PDZ domain||Forkhead-associated (FHA) domain	protein_coding	mRNA	chr3	42235566	42270784	-	12	2427	808
ENSGALT00000072369	ENSGALG00000037695	OSR2	Zinc finger C2H2-type/integrase DNA-binding domain||Zinc finger, C2H2||Zinc finger, C2H2-like	protein_coding	mRNA	chr2	128397892	128400726	+	3	1239	412
ENSGALT00000072361	ENSGALG00000037644	CNGB3	Cyclic nucleotide-binding, conserved site||Cyclic nucleotide-binding domain||RmlC-like jelly roll fold||Cyclic nucleotide-binding-like||Cyclic nucleotide-gated cation channel beta-3	protein_coding	mRNA	chr2	123703762	123734221	-	16	2067	688
ENSGALT00000042669	ENSGALG00000028815	-	VIT domain||von Willebrand factor, type A	protein_coding	mRNA	chr24	6257931	6267229	-	17	2452	809
ENSGALT00000042660	ENSGALG00000027429	HSD17B1	NAD(P)-binding domain||Short-chain dehydrogenase/reductase, conserved site||Short-chain dehydrogenase/reductase SDR||17beta-dehydrogenase	protein_coding	mRNA	chr27	5384974	5386409	+	6	951	302
ENSGALT00000042661	ENSGALG00000028774	S100A10	EF-hand domain||EF-hand domain pair||Protein S100-A10||S100/Calbindin-D9k, conserved site||S100/CaBP-9k-type, calcium binding, subdomain	protein_coding	mRNA	chr25	2880424	2882441	-	3	441	97
ENSGALT00000042662	ENSGALG00000026858	BTG2	Anti-proliferative protein||Protein BTG2	protein_coding	mRNA	chr26	5123258	5124762	+	2	495	164
ENSGALT00000042667	ENSGALG00000027498	FOXB1	Fork head domain conserved site1||Fork head domain conserved site 2||Winged helix-turn-helix DNA-binding domain||Fork head domain	protein_coding	mRNA	chr10	5186337	5187299	-	4	867	288
ENSGALT00000003137	ENSGALG00000002016	PRKCD	Serine/threonine-protein kinase, active site||Protein kinase, ATP binding site||Protein kinase C-like, phorbol ester/diacylglycerol-binding domain||Protein kinase-like domain||Diacylglycerol/phorbol-ester binding||C2 domain||Protein kinase C, delta/epsilon/eta/theta types||Protein kinase C, delta||Protein kinase domain||AGC-kinase, C-terminal||Protein kinase, C-terminal	protein_coding	mRNA	chr12	1327662	1390974	+	19	2587	699
ENSGALT00000003136	ENSGALG00000002015	SNCG	Gamma-synuclein||Synuclein	protein_coding	mRNA	chr6	2607718	2614857	+	5	873	128
ENSGALT00000079417	ENSGALG00000012798	SSR1	Translocon-associated protein (TRAP), alpha subunit	protein_coding	mRNA	chr2	64832808	64842459	+	7	1523	123
ENSGALT00000009050	ENSGALG00000005643	LYVE1	C-type lectin-like||Link domain||C-type lectin fold	protein_coding	mRNA	chr5	8890833	8901438	+	6	1493	308
ENSGALT00000009051	ENSGALG00000005644	MYO1G	P-loop containing nucleoside triphosphate hydrolase||Class I myosin tail homology domain||Myosin head, motor domain	protein_coding	mRNA	chr2	4075462	4084282	+	22	3267	1007
ENSGALT00000009056	ENSGALG00000005646	TSC2	Armadillo-like helical||Tuberin, N-terminal||Tuberin||Rap GTPase activating protein domain||Tuberin-type domain||Armadillo-type fold	protein_coding	mRNA	chr14	6306530	6335008	+	41	5502	1833
ENSGALT00000044847	ENSGALG00000027818	-	NAD(P)-binding domain||Short-chain dehydrogenase/reductase SDR||17beta-dehydrogenase	protein_coding	mRNA	chr27	4671762	4673898	+	6	957	318
ENSGALT00000044844	ENSGALG00000028570	-	--	protein_coding	mRNA	chr26	3198471	3207046	+	3	3368	938
ENSGALT00000054414	ENSGALG00000042505	DSEL	Chondroitin AC/alginate lyase||Sulfotransferase domain||Heparinase II, N-terminal||P-loop containing nucleoside triphosphate hydrolase	protein_coding	mRNA	chr2	94976376	94980026	+	1	3651	1216
ENSGALT00000054416	ENSGALG00000012546	MCM5	Mini-chromosome maintenance protein||Nucleic acid-binding, OB-fold||MCM OB domain||Mini-chromosome maintenance, conserved site||MCM N-terminal domain||MCM domain||DNA replication licensing factor Mcm||P-loop containing nucleoside triphosphate hydrolase	protein_coding	mRNA	chr1	52144449	52165309	-	15	1986	661
ENSGALT00000009059	ENSGALG00000005647	ABCD3	ABC transporter type 1, transmembrane domain||Peroxysomal long chain fatty acyl transporter||P-loop containing nucleoside triphosphate hydrolase||ATP-binding cassette sub-family D member 3||ABC transporter-like||ABC transporter, conserved site||AAA+ ATPase domain	protein_coding	mRNA	chr8	13570708	13597078	-	23	4096	660
ENSGALT00000054410	ENSGALG00000035094	CDH17	Cadherin||Cadherin-like||Cadherin conserved site	protein_coding	mRNA	chr2	126538859	126565346	-	18	2976	835
ENSGALT00000054412	ENSGALG00000012355	DARS	OB-fold nucleic acid binding domain, AA-tRNA synthetase-type||Aminoacyl-tRNA synthetase, class II||Aspartyl-tRNA synthetase, archaeal-type||Nucleic acid-binding, OB-fold||Aspartyl/Asparaginyl-tRNA synthetase, class IIb||Aminoacyl-tRNA synthetase, class II (D/K/N)||Aminoacyl-tRNA synthetase, class II (D/K/N)-like	protein_coding	mRNA	chr7	30835687	30870825	-	16	1509	502
ENSGALT00000088828	ENSGALG00000009435	PPP1R3A	CBM21 (carbohydrate binding type-21) domain	protein_coding	mRNA	chr1	26361986	26387951	+	5	3279	1092
ENSGALT00000088820	ENSGALG00000009422	RGS10	RGS domain||RGS, subdomain 1	protein_coding	mRNA	chr6	30243612	30260640	-	6	1393	181
ENSGALT00000088822	ENSGALG00000039951	TRAP1	Heat shock protein Hsp90, N-terminal||Ribosomal protein S5 domain 2-type fold||Heat shock protein Hsp90 family||Histidine kinase-like ATPase, C-terminal domain	protein_coding	mRNA	chr14	12524303	12527851	-	6	1407	215
ENSGALT00000088824	ENSGALG00000003189	NFYC	Transcription factor CBF/NF-Y/archaeal histone domain||Transcriptional activator NFYC/HAP5 subunit||Histone-fold	protein_coding	mRNA	chr23	4944048	4955060	+	7	1460	226
ENSGALT00000088825	ENSGALG00000016438	MELK	Serine/threonine-protein kinase, active site||Protein kinase domain||Kinase associated domain 1 (KA1)||Protein kinase, ATP binding site||KA1 domain/Ssp2, C-terminal||Protein kinase-like domain	protein_coding	mRNA	chrZ	81980868	81986233	-	5	988	246
ENSGALT00000088826	ENSGALG00000044101	HDHD3	HAD hydrolase, subfamily IA||HAD-superfamily hydrolase, subfamily IA, REG-2-like||HAD-like domain	protein_coding	mRNA	chr17	1946264	1947331	+	1	1068	238
ENSGALT00000088827	ENSGALG00000044203	-	Rho GTPase-activating protein domain||Rho GTPase activation protein	protein_coding	mRNA	chrZ	80763001	80764937	+	5	603	200
ENSGALT00000008142	ENSGALG00000005078	NUP210	Bacterial Ig-like, group 2||Invasin/intimin cell-adhesion fragments	protein_coding	mRNA	chr12	5623599	5682682	-	40	5814	1937
ENSGALT00000008906	ENSGALG00000005552	PTBP2	HnRNP-L/PTB||RNA recognition motif domain||Nucleotide-binding alpha-beta plait domain	protein_coding	mRNA	chr8	12954966	12999831	-	14	2226	600
ENSGALT00000008904	ENSGALG00000005551	DKK3	Dickkopf, N-terminal cysteine-rich||Prokineticin domain	protein_coding	mRNA	chr5	8138651	8160893	+	7	1383	350
ENSGALT00000008903	ENSGALG00000005550	ST6GAL1	Sialyltransferase||Glycosyl transferase family 29	protein_coding	mRNA	chr9	5237902	5268046	+	8	2170	413
ENSGALT00000008901	ENSGALG00000005549	CUEDC1	Ubiquitin system component Cue||UBA-like	protein_coding	mRNA	chr19	8767108	8771927	+	10	1116	371
ENSGALT00000077386	ENSGALG00000042418	CHEK1	Serine/threonine-protein kinase, active site||Protein kinase domain||Protein kinase, ATP binding site||Protein kinase-like domain	protein_coding	mRNA	chr24	376425	380172	-	12	1604	476
ENSGALT00000008909	ENSGALG00000005553	NLGN3	Carboxylesterase, type B||Neuroligin||Carboxylesterase type B, conserved site||Alpha/Beta hydrolase fold	protein_coding	mRNA	chr4	2335565	2353557	-	6	4580	813
ENSGALT00000050565	ENSGALG00000043488	-	--	protein_coding	mRNA	chr10	7750104	7752070	+	5	1455	484
ENSGALT00000050567	ENSGALG00000041401	MRPS16	Ribosomal protein S16 domain||Succinate dehydrogenase/fumarate reductase iron-sulphur protein||Beta-grasp domain||2Fe-2S ferredoxin-type iron-sulfur binding domain||4Fe-4S ferredoxin, iron-sulphur binding, conserved site||4Fe-4S ferredoxin-type, iron-sulphur binding domain||Ribosomal protein S16||2Fe-2S ferredoxin, iron-sulphur binding site||Succinate dehydogenase/fumarate reductase N-terminal||A…	protein_coding	mRNA	chr21	183590	195717	+	8	1044	318
ENSGALT00000050560	ENSGALG00000022891	-	Beta-1,4-galactosyltransferase||Nucleotide-diphospho-sugar transferases||Galactosyltransferase, C-terminal||Galactosyltransferase, N-terminal	protein_coding	mRNA	chr1	80622132	80636463	-	6	1402	279
ENSGALT00000080391	ENSGALG00000037402	CTGF	VWFC domain||Cystine knot, C-terminal||Insulin-like growth factor binding protein, N-terminal, Cys-rich conserved site||Thrombospondin type-1 (TSP1) repeat||Growth factor receptor cysteine-rich domain||IGFBP-related, CNN||Insulin-like growth factor-binding protein, IGFBP||Glycoprotein hormone subunit beta, cystine knot	protein_coding	mRNA	chr3	57348864	57351271	+	5	1645	234
ENSGALT00000077385	ENSGALG00000032493	-	--	protein_coding	mRNA	AADN04001085.1	2449	8775	-	2	4380	907
ENSGALT00000080399	ENSGALG00000004683	TPD52L2	Tumour protein D52	protein_coding	mRNA	chr20	9737116	9752353	-	8	1472	208
ENSGALT00000081669	ENSGALG00000043710	-	Immunoglobulin-like fold||Immunoglobulin/major histocompatibility complex, conserved site||Immunoglobulin C1-set||Immunoglobulin-like domain	protein_coding	mRNA	AADN04001080.1	19387	20075	+	3	489	162
ENSGALT00000081666	ENSGALG00000042105	PLCB2	Phospholipase C-beta, conserved site||Phosphoinositide-specific phospholipase C, EF-hand-like domain||Phosphatidylinositol-4, 5-bisphosphate phosphodiesterase beta||PLC-like phosphodiesterase, TIM beta/alpha-barrel domain||Phosphatidylinositol-specific phospholipase C, X domain||EF-hand domain pair||PH domain-like||C2 domain||Phospholipase C-beta, C-terminal domain||Phospholipase C, phosphatidyli…	protein_coding	mRNA	chr5	622099	658176	-	32	3636	1211
ENSGALT00000073104	ENSGALG00000037740	QRFPR	GPCR, rhodopsin-like, 7TM||Neuropeptide Y receptor family||G protein-coupled receptor, rhodopsin-like	protein_coding	mRNA	chr4	54427478	54447160	+	6	1507	430
ENSGALT00000073100	ENSGALG00000034826	CXorf65	-	protein_coding	mRNA	chr4	2407922	2408746	+	5	519	172
ENSGALT00000049891	ENSGALG00000035068	DNAJC13	Armadillo-type fold||Armadillo-like helical||Domain of unknown function DUF4339||GYF domain||DnaJ domain	protein_coding	mRNA	chr2	42403642	42450191	+	55	6736	2240
ENSGALT00000019023	ENSGALG00000011642	ANKRD17	K Homology domain||Ankyrin repeat-containing domain||Ankyrin repeat||K Homology domain, type 1	protein_coding	mRNA	chr4	51063217	51125594	-	34	7467	2488
ENSGALT00000056811	ENSGALG00000040741	DNM2	Pleckstrin homology domain||Dynamin GTPase effector||Dynamin, GTPase region, conserved site||PH domain-like||Dynamin, GTPase domain||P-loop containing nucleoside triphosphate hydrolase||Dynamin-2||Dynamin central domain||Dynamin-type guanine nucleotide-binding (G) domain||Dynamin superfamily||GTPase effector domain	protein_coding	mRNA	AADN04004297.1	21	5829	+	9	2392	790
ENSGALT00000019028	ENSGALG00000011643	UTP20	Armadillo-type fold||Down-regulated-in-metastasis protein||Armadillo-like helical	protein_coding	mRNA	chr1	47672512	47732097	+	62	8406	2801
ENSGALT00000083289	ENSGALG00000009264	MTX2	Glutathione S-transferase, C-terminal-like||Metaxin, glutathione S-transferase domain||Mitochondrial outer membrane transport complex Sam37/metaxin, N-terminal domain	protein_coding	mRNA	chr7	16273073	16305671	-	10	1277	208
ENSGALT00000018998	ENSGALG00000011630	GLI2	Zinc finger, C2H2||-||Zinc finger, C2H2-like||Zinc finger C2H2-type/integrase DNA-binding domain	protein_coding	mRNA	chr7	25930783	26109391	+	14	7455	1528
ENSGALT00000083284	ENSGALG00000002424	RECQL5	P-loop containing nucleoside triphosphate hydrolase||Helicase, C-terminal||ATP-dependent DNA helicase RecQ, zinc-binding domain||DEAD/DEAH box helicase domain||RecQ helicase-like 5||Helicase superfamily 1/2, ATP-binding domain||DNA helicase, ATP-dependent, RecQ type||DNA/RNA helicase, ATP-dependent, DEAH-box type, conserved site||Winged helix-turn-helix DNA-binding domain	protein_coding	mRNA	chr18	4833139	4861579	+	10	1472	446
ENSGALT00000018997	ENSGALG00000026493	RALB	P-loop containing nucleoside triphosphate hydrolase||Small GTPase superfamily||Small GTPase superfamily, Ras type||Small GTP-binding protein domain||Ras-related protein Ral	protein_coding	mRNA	chr7	25658020	25696671	+	5	1447	206
ENSGALT00000083286	ENSGALG00000009740	RASGRP1	Ras guanyl-releasing protein 1||EF-Hand 1, calcium-binding site||Diacylglycerol/phorbol-ester binding||Protein kinase C-like, phorbol ester/diacylglycerol-binding domain||EF-hand domain||Ras guanine nucleotide exchange factor domain||Ras-like guanine nucleotide exchange factor, N-terminal||EF-hand domain pair||Ras guanine-nucleotide exchange factors catalytic domain	protein_coding	mRNA	chr5	30675311	30714811	+	20	3305	480
ENSGALT00000018991	ENSGALG00000011624	PNLDC1	Ribonuclease H-like domain||Ribonuclease CAF1	protein_coding	mRNA	chr3	45713493	45723911	-	19	1599	532
ENSGALT00000083280	ENSGALG00000006817	CTNNBL1	Beta-catenin-like protein 1, N-terminal||Armadillo-type fold||Armadillo-like helical	protein_coding	mRNA	chr20	10658981	10669198	-	4	1405	177
ENSGALT00000018993	ENSGALG00000011626	COX18	Membrane insertase OXA1/ALB3/YidC	protein_coding	mRNA	chr4	51055715	51060531	-	7	957	194
ENSGALT00000018992	ENSGALG00000011625	MRPL18	-	protein_coding	mRNA	chr3	45724298	45727244	-	4	1208	183
ENSGALT00000083137	ENSGALG00000002341	AP3S1	Adaptor protein complex, sigma subunit||AP complex, mu/sigma subunit||Longin-like domain||Clathrin adaptor complex, small chain	protein_coding	mRNA	chrZ	72903096	72932139	-	6	1812	192
ENSGALT00000083136	ENSGALG00000044183	-	Zinc finger, PHD-type||Zinc finger, FYVE/PHD-type||Zinc finger, RING/FYVE/PHD-type||Zinc finger, RING-type	protein_coding	mRNA	chr2	74718012	74720004	-	7	972	323
ENSGALT00000083135	ENSGALG00000045184	-	Domain of unknown function DUF4496||Coiled-coil domain-containing protein 81	protein_coding	mRNA	AADN04001767.1	9066	11961	+	7	852	283
ENSGALT00000083134	ENSGALG00000005653	NFKB2	Immunoglobulin-like fold||IPT domain||Death domain||NF-kappa-B/Dorsal||Rel homology domain, conserved site||Ankyrin repeat-containing domain||Death-like domain||Rel homology dimerisation domain||Ankyrin repeat||Nuclear factor NF-kappa-B, p100 subunit||Immunoglobulin E-set||Rel homology domain (RHD), DNA-binding domain||p53-like transcription factor, DNA-binding	protein_coding	mRNA	chr6	16938620	16944525	+	26	3267	903
ENSGALT00000083133	ENSGALG00000035489	HINTW	-||Histidine triad (HIT) protein	protein_coding	mRNA	AADN04000843.1	16628	25408	-	3	1353	130
ENSGALT00000083132	ENSGALG00000045600	-	Armadillo-type fold||Armadillo-like helical	protein_coding	mRNA	AADN04003365.1	4749	8762	+	12	1386	461
ENSGALT00000083131	ENSGALG00000021262	GHITM	Bax inhibitor 1-related	protein_coding	mRNA	chr6	3094640	3102137	-	9	1169	323
ENSGALT00000083130	ENSGALG00000041949	AAMDC	NDUFAF3/Mth938 domain-containing protein	protein_coding	mRNA	chr1	192989904	192997537	-	4	1297	122
ENSGALT00000072157	ENSGALG00000036121	-	--	protein_coding	mRNA	AADN04012779.1	102	6111	-	2	5868	1032
ENSGALT00000083139	ENSGALG00000045525	-	Immunoglobulin-like domain||Immunoglobulin subtype||Immunoglobulin||Immunoglobulin-like fold	protein_coding	mRNA	AADN04001687.1	12583	13135	+	2	474	157
ENSGALT00000083138	ENSGALG00000028267	-	Golgi phosphoprotein 3	protein_coding	mRNA	chrZ	9668418	9696997	-	3	753	250
ENSGALT00000080533	ENSGALG00000012407	LRP1B	EGF-like, conserved site||EGF-like domain||Six-bladed beta-propeller, TolB-like||Complement Clr-like EGF domain||Growth factor receptor cysteine-rich domain||LDLR class B repeat||EGF-type aspartate/asparagine hydroxylation site||EGF-like calcium-binding domain||Low-density lipoprotein (LDL) receptor class A repeat||Domain of unknown function DUF5050||EGF-like calcium-binding, conserved site||Low-…	protein_coding	mRNA	chr7	32151897	32445946	-	32	5247	1748
ENSGALT00000090329	ENSGALG00000006516	MTHFS	5-formyltetrahydrofolate cyclo-ligase-like domain||5-formyltetrahydrofolate cyclo-ligase	protein_coding	mRNA	chr10	12641970	12662997	+	3	1066	200
ENSGALT00000080536	ENSGALG00000040561	GPR171	G protein-coupled receptor, rhodopsin-like||GPCR, rhodopsin-like, 7TM	protein_coding	mRNA	chr9	23665062	23668072	+	2	1742	325
ENSGALT00000080537	ENSGALG00000033956	SFXN1	Tricarboxylate/iron carrier	protein_coding	mRNA	chr13	10036480	10056809	+	11	1268	311
ENSGALT00000080534	ENSGALG00000014784	MAST4	AGC-kinase, C-terminal||Microtubule-associated serine/threonine-protein kinase, domain||Microtubule-associated serine/threonine-protein kinase, pre-PK domain||Protein kinase-like domain||Protein kinase domain||PDZ domain||Serine/threonine-protein kinase, active site	protein_coding	mRNA	chrZ	21169510	21294179	+	27	7314	2437
ENSGALT00000080535	ENSGALG00000015495	POU1F1	Lambda repressor-like, DNA-binding domain||Pituitary-specific positive transcription factor 1||POU domain||Homeobox, conserved site||Homeodomain-like||POU-specific domain||Homeobox domain	protein_coding	mRNA	chr1	92852810	92866194	+	7	1092	363
ENSGALT00000020080	ENSGALG00000012287	ATP5S	Leucine-rich repeat domain, L domain-like||ATP synthase subunit s, mitochondrial	protein_coding	mRNA	chr5	57918026	57921463	+	4	848	199
ENSGALT00000032169	ENSGALG00000011455	CL2	Ribonuclease A-domain||Ribonuclease A, active site||Pancreatic ribonuclease	protein_coding	mRNA	chr4	49948789	49949830	-	2	615	145
ENSGALT00000077388	ENSGALG00000040201	-	TRAPP III complex, Trs85	protein_coding	mRNA	AADN04004624.1	1703	9340	-	2	1276	112
ENSGALT00000070450	ENSGALG00000043421	-	Zinc finger, MYM-type||TRASH domain	protein_coding	mRNA	chr1	179104456	179142555	-	8	3801	420
ENSGALT00000072153	ENSGALG00000001793	MYL10	EF-Hand 1, calcium-binding site||EF-hand domain pair||EF-hand domain	protein_coding	mRNA	chr19	3725165	3746093	-	8	1231	187
ENSGALT00000070454	ENSGALG00000014910	COLEC12	C-type lectin, conserved site||C-type lectin fold||Collagen triple helix repeat||C-type lectin||C-type lectin-like	protein_coding	mRNA	chr2	102325047	102404191	+	9	2241	746
ENSGALT00000070455	ENSGALG00000041232	TMEM223	Transmembrane protein 223	protein_coding	mRNA	AADN04000732.1	54180	55212	+	2	748	188
ENSGALT00000000864	ENSGALG00000000611	PPP1R15B	Protein phosphatase 1, regulatory subunit 15B, N-terminal||Protein phosphatase 1, regulatory subunit 15A/B, C-terminal	protein_coding	mRNA	chr26	1775328	1779751	-	2	1665	554
ENSGALT00000000866	ENSGALG00000000613	RAB11B	Small GTPase superfamily||P-loop containing nucleoside triphosphate hydrolase||Small GTP-binding protein domain	protein_coding	mRNA	chr28	820469	833331	-	5	2385	218
ENSGALT00000070459	ENSGALG00000005007	-	Tyrosine specific protein phosphatases domain||Atypical dual specificity phosphatase||Atypical dual specificity phosphatase, subfamily A||Protein-tyrosine phosphatase-like||Dual specificity protein phosphatase domain||Dual specificity phosphatase, catalytic domain||Dual specificity phosphatase||Protein-tyrosine phosphatase, active site	protein_coding	mRNA	chr6	14889602	14891768	+	4	567	188
ENSGALT00000074342	ENSGALG00000038668	-	Cadherin, cytoplasmic C-terminal domain||Cadherin||Cadherin-like||Cadherin conserved site	protein_coding	mRNA	chr13	1689382	1691037	+	1	1656	551
ENSGALT00000087626	ENSGALG00000031890	YBX3	Cold-shock conserved site||Nucleic acid-binding, OB-fold||Cold shock protein||Cold-shock protein, DNA-binding	protein_coding	mRNA	chr1	78318873	78343163	+	9	1211	222
ENSGALT00000087625	ENSGALG00000003855	SRC	Protein kinase-like domain||SH3 domain||-||Protein kinase, ATP binding site||Tyrosine-protein kinase, active site||SH2 domain||Tyrosine-protein kinase, catalytic domain||Protein kinase domain||Serine-threonine/tyrosine-protein kinase catalytic domain	protein_coding	mRNA	chr20	5219840	5221423	+	3	323	19
ENSGALT00000087624	ENSGALG00000043208	TRAFD1	Zinc finger, TRAF-type||-	protein_coding	mRNA	chr15	6349138	6358541	+	12	2908	320
ENSGALT00000087622	ENSGALG00000008918	LAMP5	Lysosome-associated membrane glycoprotein	protein_coding	mRNA	chr3	13942840	13952475	-	6	1748	234
ENSGALT00000087621	ENSGALG00000002363	HSPA9	Heat shock protein 70, conserved site||Heat shock protein 70 family||Heat shock protein 70kD, C-terminal domain||Heat shock protein 70kD, peptide-binding domain||Chaperone DnaK	protein_coding	mRNA	chr13	2777477	2785867	+	5	1171	113
ENSGALT00000090323	ENSGALG00000046485	-	--	protein_coding	mRNA	AADN04005582.1	3434	3928	+	2	174	57
ENSGALT00000075030	ENSGALG00000035869	-	AAA+ ATPase domain||P-loop containing nucleoside triphosphate hydrolase||ATPase family AAA domain-containing protein 3, domain of unknown function DUF3523||ATPase, AAA-type, core	protein_coding	mRNA	chr21	2149891	2168364	-	15	3290	613
ENSGALT00000060200	ENSGALG00000031490	-	Marvel domain||Occludin homology domain||ELL/occludin family||MARVEL domain-containing protein 2	protein_coding	mRNA	chr28	3375846	3377226	+	4	1068	355
ENSGALT00000087629	ENSGALG00000026421	PSMB2	Proteasome, subunit alpha/beta||Nucleophile aminohydrolases, N-terminal||Proteasome B-type subunit||Proteasome beta-type subunit, conserved site	protein_coding	mRNA	chr23	4290992	4294219	+	3	930	84
ENSGALT00000087628	ENSGALG00000045860	SOX30	High mobility group box domain	protein_coding	mRNA	chr13	11311536	11318167	+	5	1647	548
ENSGALT00000090326	ENSGALG00000040720	-	Formin, FH2 domain	protein_coding	mRNA	chr14	6576438	6580792	+	9	1107	330
ENSGALT00000090327	ENSGALG00000001317	-	Major facilitator superfamily domain||Tetracycline resistance protein TetA/multidrug resistance protein MdtG||Sugar transporter, conserved site||Major facilitator superfamily	protein_coding	mRNA	chr28	2672953	2678825	+	10	1653	374
ENSGALT00000026743	ENSGALG00000016568	MOSPD2	PapD-like||Major sperm protein (MSP) domain||CRAL/TRIO, N-terminal domain||CRAL-TRIO lipid binding domain	protein_coding	mRNA	chr1	122310136	122344651	-	15	3629	564
ENSGALT00000039230	ENSGALG00000004254	TMEM120B	TMPIT-like	protein_coding	mRNA	chr15	5643911	5656166	+	12	1804	338
ENSGALT00000001336	ENSGALG00000000908	ADAT1	Adenosine deaminase/editase	protein_coding	mRNA	chr11	20121097	20141797	+	9	2836	503
ENSGALT00000054157	ENSGALG00000001912	-	Ephrin receptor, transmembrane domain||Immunoglobulin-like fold||Sterile alpha motif domain||Protein kinase domain||Serine-threonine/tyrosine-protein kinase catalytic domain||Fibronectin type III||Sterile alpha motif/pointed domain||Protein kinase-like domain	protein_coding	mRNA	chr23	3621009	3642966	+	13	2459	512
ENSGALT00000056105	ENSGALG00000007965	JPT1	Microtubule-associated protein Jupiter/Hematological and neurological expressed 1	protein_coding	mRNA	chr18	10753880	10764034	-	6	1570	189
ENSGALT00000082666	ENSGALG00000031327	-	Chromo domain, conserved site||Helicase superfamily 1/2, ATP-binding domain||Chromo domain||Chromo/chromo shadow domain||Helicase, C-terminal||Domain of unknown function DUF4208||SNF2-related, N-terminal domain||P-loop containing nucleoside triphosphate hydrolase||Chromo domain-like	protein_coding	mRNA	chrW	4902847	5007874	+	27	3878	1290
ENSGALT00000056107	ENSGALG00000016320	FBXO9	F-box domain||MIT	protein_coding	mRNA	chr3	88674635	88691307	-	14	1722	435
ENSGALT00000056100	ENSGALG00000037722	-	--	protein_coding	mRNA	AADN04003746.1	8671	8982	+	1	312	103
ENSGALT00000056108	ENSGALG00000000978	CEP104	Armadillo-type fold||Galactose-binding domain-like||Armadillo-like helical	protein_coding	mRNA	chr21	906031	916806	+	20	2963	982
ENSGALT00000056109	ENSGALG00000039101	ASIP	Agouti||Agouti domain	protein_coding	mRNA	chr20	1631068	1661152	-	5	675	139
ENSGALT00000021187	ENSGALG00000012984	-	IQ motif, EF-hand binding site||Myosin head, motor domain||Dilute domain||Myosin S1 fragment, N-terminal||P-loop containing nucleoside triphosphate hydrolase	protein_coding	mRNA	chr28	1185316	1196659	-	36	5328	1775
ENSGALT00000090238	ENSGALG00000027035	RPL21	Ribosomal protein L21e||Translation protein SH3-like domain||Ribosomal protein L21e, conserved site	protein_coding	mRNA	chr1	176338010	176339849	-	3	330	97
ENSGALT00000060359	ENSGALG00000040069	BARHL2	Homeodomain, metazoa||Homeodomain-like||Homeobox, conserved site||Homeobox domain	protein_coding	mRNA	chr8	14758450	14761233	+	3	1423	346
ENSGALT00000025920	ENSGALG00000016086	EGR4	Zinc finger C2H2-type/integrase DNA-binding domain||Zinc finger, C2H2||Zinc finger, C2H2-like	protein_coding	mRNA	chr4	90250537	90252229	+	2	1422	473
ENSGALT00000090231	ENSGALG00000043833	OLAH	Alpha/Beta hydrolase fold||Thioesterase||Thioesterase type II, NRPS/PKS/S-FAS||Polyketide synthase, thioesterase domain	protein_coding	mRNA	chr2	20651231	20655965	-	6	789	262
ENSGALT00000090232	ENSGALG00000008256	BLM	RQC domain||HRDC-like||HRDC domain||DNA helicase, ATP-dependent, RecQ type||DNA/RNA helicase, ATP-dependent, DEAH-box type, conserved site||Winged helix-turn-helix DNA-binding domain||BDHCT||Helicase superfamily 1/2, ATP-binding domain||DEAD/DEAH box helicase domain||ATP-dependent DNA helicase RecQ, zinc-binding domain||Bloom syndrome protein, N-terminal domain||P-loop containing nucleoside triph…	protein_coding	mRNA	chr10	19933508	19949969	-	19	6081	1234
ENSGALT00000025924	ENSGALG00000016089	PRADC1	PA domain	protein_coding	mRNA	chr4	90282321	90284838	+	5	1031	184
ENSGALT00000090235	ENSGALG00000003807	GPN3	GPN-loop GTPase 3||GPN-loop GTPase||P-loop containing nucleoside triphosphate hydrolase	protein_coding	mRNA	chr15	5316699	5320152	+	7	822	262
ENSGALT00000090236	ENSGALG00000045963	-	Zinc finger, RING/FYVE/PHD-type||Zinc finger, PHD-type||Zinc finger, FYVE/PHD-type	protein_coding	mRNA	chrZ	66144783	66145851	+	2	918	305
ENSGALT00000090237	ENSGALG00000034258	C25H1ORF43	NICE-3 predicted	protein_coding	mRNA	chr25	2122989	2126135	-	6	897	190
ENSGALT00000007842	ENSGALG00000004903	CHST8	Carbohydrate sulfotransferase-related||Sulfotransferase	protein_coding	mRNA	chr11	10629242	10799049	+	4	1556	430
ENSGALT00000007849	ENSGALG00000004907	KCTD15	SKP1/BTB/POZ domain||Potassium channel tetramerisation-type BTB domain||BTB/POZ domain	protein_coding	mRNA	chr11	10836661	10870962	+	5	795	264
ENSGALT00000085324	ENSGALG00000003397	RHOT1	EF-Hand 1, calcium-binding site||P-loop containing nucleoside triphosphate hydrolase||EF-hand domain||EF hand associated, type-1||EF-hand domain pair||Small GTP-binding protein domain||Mitochondrial Rho GTPase||Small GTPase superfamily||EF hand associated, type-2||MIRO domain	protein_coding	mRNA	chr18	6724489	6746819	+	19	2032	491
ENSGALT00000005994	ENSGALG00000003778	TMEM38A	TRIC channel	protein_coding	mRNA	chr28	4298879	4305116	-	6	2781	296
ENSGALT00000005993	ENSGALG00000003777	NELL1	VWFC domain||EGF-like domain||EGF-like, conserved site||EGF-like calcium-binding, conserved site||Laminin G domain||EGF-like calcium-binding domain||Concanavalin A-like lectin/glucanase domain||EGF-type aspartate/asparagine hydroxylation site||Growth factor receptor cysteine-rich domain	protein_coding	mRNA	chr5	2201059	2481132	+	19	2403	800
ENSGALT00000089075	ENSGALG00000004554	CACYBP	Siah interacting protein, N-terminal||SGS domain||HSP20-like chaperone||CS domain	protein_coding	mRNA	chr8	7123430	7129175	-	6	1307	169
ENSGALT00000024345	ENSGALG00000015093	IMPACT	Impact family||Ubiquitin-conjugating enzyme/RWD-like||Uncharacterised protein family UPF0029, Impact, conserved site||Ribosomal protein S5 domain 2-type fold||Impact, N-terminal||RWD domain	protein_coding	mRNA	chr2	103669391	103687478	+	11	1128	320
ENSGALT00000085575	ENSGALG00000035080	HARS	WHEP-TRS domain||Anticodon-binding||S15/NS1, RNA-binding||Histidine-tRNA ligase||Aminoacyl-tRNA synthetase, class II||Histidine-tRNA ligase/ATP phosphoribosyltransferase regulatory subunit	protein_coding	mRNA	chr13	925704	929437	+	6	1151	229
ENSGALT00000054612	ENSGALG00000005031	DRP2	EF-hand domain, type 2||Spectrin/alpha-actinin||Spectrin repeat||EF-hand domain pair||EF-hand domain, type 1||WW domain||Zinc finger, ZZ-type	protein_coding	mRNA	chr4	2071935	2079699	-	23	2709	902
ENSGALT00000053057	ENSGALG00000015807	RWDD2B	Uncharacterised conserved protein UCP038021, RWD||RWD domain||Domain of unknown function DUF1115||Ubiquitin-conjugating enzyme/RWD-like	protein_coding	mRNA	chr1	103985239	103987705	-	4	1363	220
ENSGALT00000085576	ENSGALG00000044063	-	--	protein_coding	mRNA	chr27	5414432	5415605	+	2	1155	384
ENSGALT00000085571	ENSGALG00000044485	F2RL3	GPCR, rhodopsin-like, 7TM||Protease-activated receptor 4||Protease-activated receptor||G protein-coupled receptor, rhodopsin-like	protein_coding	mRNA	chr28	4271865	4272893	-	1	1029	342
ENSGALT00000085570	ENSGALG00000045744	-	--	protein_coding	mRNA	AADN04003336.1	3146	6507	+	3	387	128
ENSGALT00000053053	ENSGALG00000000129	TCF25	Transcription factor 25||Tetratricopeptide-like helical domain	protein_coding	mRNA	chr11	19064511	19086448	+	17	6403	659
ENSGALT00000085572	ENSGALG00000040373	EXOSC2	Exosome complex RNA-binding protein 1/RRP40/RRP4||Exosome complex component, N-terminal domain||Nucleic acid-binding, OB-fold||RNA-binding domain, S1||K Homology domain, type 1	protein_coding	mRNA	chr17	6429109	6433584	+	9	1594	276
ENSGALT00000024343	ENSGALG00000027314	SAXO1	Stabilizer of axonemal microtubules 1/2	protein_coding	mRNA	chrZ	33559837	33565237	-	2	1185	394
ENSGALT00000053059	ENSGALG00000034230	SWT1	PIN domain-like||PIN domain	protein_coding	mRNA	chr8	10417052	10448198	-	18	2625	874
ENSGALT00000089071	ENSGALG00000045231	-	SUN domain	protein_coding	mRNA	AADN04001049.1	12603	13443	+	2	459	152
ENSGALT00000049506	ENSGALG00000029287	-	Meckelin||Growth factor receptor cysteine-rich domain	protein_coding	mRNA	chr2	126413795	126551270	+	10	999	332
ENSGALT00000006717	ENSGALG00000021039	HKDC1	Hexokinase, N-terminal||Hexokinase, C-terminal||Hexokinase, binding site||Hexokinase	protein_coding	mRNA	chr6	10852109	10868069	+	18	2754	917
ENSGALT00000006710	ENSGALG00000004220	SERINC3	Serine incorporator 3||Serine incorporator/TMS membrane protein	protein_coding	mRNA	chr20	5541644	5549115	+	10	2250	472
ENSGALT00000024341	ENSGALG00000015090	PLIN2	Perilipin	protein_coding	mRNA	chrZ	33603989	33617084	-	9	1501	446
ENSGALT00000006712	ENSGALG00000004221	IL22RA1	Immunoglobulin-like fold||Interferon/interleukin receptor domain||Fibronectin type III	protein_coding	mRNA	chr23	5676656	5684318	-	7	1779	592
ENSGALT00000054616	ENSGALG00000041437	FAM155B	Transmembrane protein FAM155	protein_coding	mRNA	chr4	1118722	1134255	+	3	1344	439
ENSGALT00000049508	ENSGALG00000038746	-	--	protein_coding	mRNA	KQ759576.1	5975	8552	+	2	1035	344
ENSGALT00000006719	ENSGALG00000004222	HK1	Hexokinase, N-terminal||Hexokinase, C-terminal||Hexokinase||Hexokinase, binding site	protein_coding	mRNA	chr6	10882507	10909274	+	18	4518	780
ENSGALT00000059437	ENSGALG00000037475	-	--	protein_coding	mRNA	AADN04012779.1	102	3750	+	5	2279	452
ENSGALT00000052906	ENSGALG00000041443	-	Keratin	protein_coding	mRNA	AADN04002744.1	10822	11127	+	1	306	101
ENSGALT00000052907	ENSGALG00000007780	EIF4E3	Translation Initiation factor eIF- 4e-like||Translation Initiation factor eIF- 4e	protein_coding	mRNA	chr12	16303254	16308026	-	4	294	97
ENSGALT00000052909	ENSGALG00000042137	-	Ets domain||Winged helix-turn-helix DNA-binding domain	protein_coding	mRNA	chr26	2200895	2205200	-	5	1257	418
ENSGALT00000061900	ENSGALG00000003966	RPL23A	Nucleotide-binding alpha-beta plait domain||Ribosomal protein L23/L15e core domain||Ribosomal protein L23/L25, N-terminal||Ribosomal protein L23||Ribosomal protein L25/L23||Ribosomal protein L23/L25, conserved site	protein_coding	mRNA	chr19	5802111	5804506	+	6	474	132
ENSGALT00000061908	ENSGALG00000035306	-	Sugar transporter, conserved site||Major facilitator superfamily||Major facilitator, sugar transporter-like||Major facilitator superfamily domain	protein_coding	mRNA	AADN04006136.1	611	10284	+	11	1245	414
ENSGALT00000085391	ENSGALG00000003197	RPL7A	Ribosomal protein L7Ae/L8/Nhp2 family||Ribosomal protein L7Ae/L30e/S12e/Gadd45||50S ribosomal protein L30e-like||-||Ribosomal protein L7A/L8||Ribosomal protein L7Ae conserved site	protein_coding	mRNA	chr17	7341092	7344694	+	7	1339	276
ENSGALT00000089831	ENSGALG00000001655	SPCS1	Microsomal signal peptidase 12kDa subunit	protein_coding	mRNA	chr12	794070	794619	+	2	177	49
ENSGALT00000063191	ENSGALG00000010543	EPS15	Ubiquitin interacting motif||EF-hand domain||EF-hand domain pair||EH domain||EF-Hand 1, calcium-binding site	protein_coding	mRNA	chr8	24139885	24175052	-	25	2751	916
ENSGALT00000089833	ENSGALG00000035079	RPSA	40S ribosomal protein SA, C-terminal domain||40S ribosomal protein SA||Ribosomal protein S2, eukaryotic||Ribosomal protein S2, eukaryotic/archaeal||Ribosomal protein S2, flavodoxin-like domain||Ribosomal protein S2||Ribosomal protein S2, conserved site	protein_coding	mRNA	chr2	44510189	44514879	-	8	1054	296
ENSGALT00000085395	ENSGALG00000027620	SDHAF3	ACN9	protein_coding	mRNA	chr2	24507152	24534175	+	2	737	115
ENSGALT00000085394	ENSGALG00000003549	MTG1	GTP-binding protein, ribosome biogenesis||Circularly permuted (CP)-type guanine nucleotide-binding (G) domain||P-loop containing nucleoside triphosphate hydrolase||GTP-binding protein, orthogonal bundle domain||GTP binding domain||GTPase, MTG1	protein_coding	mRNA	chr6	9410246	9412536	-	9	1150	105
ENSGALT00000085397	ENSGALG00000044356	-	SUN domain-containing protein 5||SUN domain	protein_coding	mRNA	AADN04001053.1	21649	24597	-	6	654	217
ENSGALT00000063194	ENSGALG00000007582	DPYSL3	Amidohydrolase-related||Hydantoinase/dihydropyrimidinase||Metal-dependent hydrolase, composite domain||Metal-dependent hydrolase||Dihydropyrimidinase-related protein 3	protein_coding	mRNA	chr13	18087213	18117522	-	14	2262	753
ENSGALT00000085399	ENSGALG00000009268	FGG	Fibrinogen, alpha/beta/gamma chain, C-terminal globular, subdomain 2||Fibrinogen, alpha/beta/gamma chain, C-terminal globular, subdomain 1||Fibrinogen, conserved site||Fibrinogen, alpha/beta/gamma chain, C-terminal globular domain||Fibrinogen, alpha/beta/gamma chain, coiled coil domain	protein_coding	mRNA	chr4	20496758	20499935	-	6	1106	297
ENSGALT00000085398	ENSGALG00000011239	OXNAD1	Phenol hydroxylase reductase||Ferredoxin reductase-type FAD-binding domain||NADH:cytochrome b5 reductase (CBR)||Riboflavin synthase-like beta-barrel||Oxidoreductase FAD/NAD(P)-binding	protein_coding	mRNA	chr2	34369462	34388210	+	9	1149	200
ENSGALT00000063199	ENSGALG00000034899	NKAIN3	Na,K-Atpase Interacting protein	protein_coding	mRNA	chr2	113829129	113995963	+	2	2908	115
ENSGALT00000005800	ENSGALG00000003660	FANCF	Fanconi anemia group F protein	protein_coding	mRNA	chr5	2903331	2904506	-	1	1176	391
ENSGALT00000004716	ENSGALG00000002981	ERCC4	Restriction endonuclease type II-like||RuvA domain 2-like||DNA repair nuclease, XPF-type/Helicase||-||DNA repair protein XPF||ERCC4 domain	protein_coding	mRNA	chr14	668720	679472	+	11	2712	903
ENSGALT00000004715	ENSGALG00000002980	RTKN2	PH domain-like||Rhotekin-2||Anillin homology domain||HR1 rho-binding repeat||Pleckstrin homology domain	protein_coding	mRNA	chr6	8246582	8275706	+	12	3056	593
ENSGALT00000084628	ENSGALG00000034276	-	Sperm-tail PG-rich repeat	protein_coding	mRNA	AADN04007217.1	2072	6840	-	8	1386	292
ENSGALT00000084629	ENSGALG00000000329	AHCYL1	S-adenosyl-L-homocysteine hydrolase, NAD binding domain||NAD(P)-binding domain||S-adenosyl-L-homocysteine hydrolase, conserved site||Adenosylhomocysteinase	protein_coding	mRNA	chr26	1297020	1305828	+	16	1687	205
ENSGALT00000084622	ENSGALG00000045002	-	S-adenosylmethionine synthetase||S-adenosylmethionine synthetase superfamily||S-adenosylmethionine synthetase, central domain||S-adenosylmethionine synthetase, conserved site	protein_coding	mRNA	AADN04014543.1	1127	5735	+	4	570	190
ENSGALT00000084623	ENSGALG00000014915	THOC1	Death domain||THO complex, subunit THOC1||Death-like domain	protein_coding	mRNA	chr2	102424407	102444661	+	22	2114	664
ENSGALT00000000004	ENSGALG00000000004	RFKL	Riboflavin kinase domain, bacterial/eukaryotic||Riboflavin kinase domain||Riboflavin kinase	protein_coding	mRNA	chrZ	34434331	34440653	-	4	3120	155
ENSGALT00000084621	ENSGALG00000034572	POC1A	WD40 repeat||WD40/YVTN repeat-like-containing domain||WD40 repeat, conserved site||G-protein beta WD-40 repeat||WD40-repeat-containing domain	protein_coding	mRNA	chr12	133155	204669	+	11	1579	368
ENSGALT00000084626	ENSGALG00000011388	RABGGTB	Geranylgeranyl transferase type-2 subunit beta||PFTB repeat||Terpenoid cyclases/protein prenyltransferase alpha-alpha toroid	protein_coding	mRNA	chr8	29887800	29897580	+	8	1118	150
ENSGALT00000084627	ENSGALG00000005670	SLMAP	SMAD/FHA domain||Forkhead-associated (FHA) domain||Sarcolemmal membrane-associated protein	protein_coding	mRNA	chr12	8815412	8836722	+	10	3085	359
ENSGALT00000084624	ENSGALG00000008703	RFC4	ATPase, AAA-type, core||DNA polymerase III, clamp loader complex, gamma/delta/delta subunit, C-terminal||P-loop containing nucleoside triphosphate hydrolase||Replication factor C, C-terminal||AAA+ ATPase domain	protein_coding	mRNA	chr9	16254598	16265478	-	10	1327	210
ENSGALT00000084625	ENSGALG00000006307	NSMCE1	Zinc finger, RING-type||Zinc finger, RING/FYVE/PHD-type||Non-structural maintenance of chromosomes element 1||Zinc finger, RING-like	protein_coding	mRNA	chr14	7323629	7328906	-	6	1330	184
ENSGALT00000017325	ENSGALG00000010649	CNST	-	protein_coding	mRNA	chr3	33980472	34004143	-	9	1938	645
ENSGALT00000058998	ENSGALG00000029610	RGS9	DEP domain||RGS, subdomain 1||Winged helix-turn-helix DNA-binding domain||G-protein gamma-like domain||RGS domain	protein_coding	mRNA	chr18	7794578	7821660	-	17	1458	485
ENSGALT00000018035	ENSGALG00000028983	HOXA9	Hox9, N-terminal activation domain||Homeobox domain||Homeodomain, metazoa||Homeobox, conserved site||Homeobox protein HXA9/HXB9/HXC9||Homeodomain-like	protein_coding	mRNA	chr2	32700853	32703521	-	2	1712	260
ENSGALT00000018031	ENSGALG00000026631	HOXA10	Homeodomain, metazoa||Homeobox, conserved site||Homeodomain-like||Homeobox domain	protein_coding	mRNA	chr2	32709871	32712313	-	2	1095	364
ENSGALT00000069134	ENSGALG00000037642	SLC23A1	Solute carrier family 23 member 1||Xanthine/uracil/vitamin C permease	protein_coding	mRNA	chr13	2437835	2441185	+	14	1806	601
ENSGALT00000027389	ENSGALG00000016945	CNMD	BRICHOS domain	protein_coding	mRNA	chr1	165707166	165718950	+	7	2780	347
ENSGALT00000086956	ENSGALG00000038636	LAPTM5	Lysosomal-associated transmembrane protein, 4A/5||Lysosomal-associated transmembrane protein 5||Lysosomal-associated transmembrane protein 4/5	protein_coding	mRNA	chr23	270344	279560	-	7	1347	158
ENSGALT00000027385	ENSGALG00000016943	OLFM4	Olfactomedin-4||Quinoprotein amine dehydrogenase, beta chain-like||Olfactomedin-like domain	protein_coding	mRNA	chr1	165561980	165586181	-	6	1470	489
ENSGALT00000027383	ENSGALG00000016941	PCDH17	Cadherin||Cadherin-like||Cadherin conserved site||Protocadherin-17||Cadherin, N-terminal	protein_coding	mRNA	chr1	163446840	163527123	-	5	4040	1199
ENSGALT00000088388	ENSGALG00000001555	AURKAIP1	Domain of unknown function DUF1713	protein_coding	mRNA	chr21	2230119	2232680	+	4	855	140
ENSGALT00000062240	ENSGALG00000042348	-	Low-density lipoprotein (LDL) receptor class A repeat||Serine proteases, trypsin domain||Peptidase S1, PA clan||Serine proteases, trypsin family, serine active site||Peptidase S1A, chymotrypsin family||Serine proteases, trypsin family, histidine active site	protein_coding	mRNA	AADN04015397.1	431	5549	+	7	2107	375
ENSGALT00000062243	ENSGALG00000008073	NF2	FERM/acyl-CoA-binding protein, 3-helical bundle||Ezrin/radixin/moesin, C-terminal||PH domain-like||FERM central domain||Ubiquitin-related domain||Moesin tail domain||Band 4.1 domain||FERM conserved site||FERM, N-terminal||FERM, C-terminal PH-like domain||Ezrin/radixin/moesin||FERM domain||Ezrin/radixin/moesin-like	protein_coding	mRNA	chr15	11126156	11160654	-	16	1782	590
ENSGALT00000027655	ENSGALG00000017118	MIPEP	Neurolysin/Thimet oligopeptidase, domain 2||Peptidase M3A/M3B||Metallopeptidase, catalytic domain	protein_coding	mRNA	chr1	177430969	177493253	+	16	1821	541
ENSGALT00000062246	ENSGALG00000001568	NFS1	Aminotransferase class-V, pyridoxal-phosphate binding site||Pyridoxal phosphate-dependent transferase, major region, subdomain 2||Cysteine desulfurase||Cysteine desulfurase IscS||Pyridoxal phosphate-dependent transferase||Pyridoxal phosphate-dependent transferase, major region, subdomain 1||Aminotransferase class V domain	protein_coding	mRNA	chr20	1065313	1075081	+	12	1317	438
ENSGALT00000027657	ENSGALG00000017119	TNFRSF19	TNFR/NGFR cysteine-rich region||Tumour necrosis factor receptor 19	protein_coding	mRNA	chr1	177513346	177553922	-	8	1272	409
ENSGALT00000027658	ENSGALG00000017120	SACS	HEPN domain||Ubiquitin domain||Ubiquitin-related domain||Histidine kinase-like ATPase, C-terminal domain||DnaJ domain	protein_coding	mRNA	chr1	177637907	177668206	+	9	13737	4578
ENSGALT00000076941	ENSGALG00000037921	-	Zinc finger, C2H2-like||Zinc finger, C2H2||Zinc finger C2H2-type/integrase DNA-binding domain	protein_coding	mRNA	AADN04001996.1	4230	5978	+	4	1265	222
ENSGALT00000026387	ENSGALG00000016357	PRDX4	Alkyl hydroperoxide reductase subunit C/ Thiol specific antioxidant||Thioredoxin-like fold||Thioredoxin domain||Peroxiredoxin, C-terminal	protein_coding	mRNA	chr1	118350789	118359176	-	7	809	239
ENSGALT00000026386	ENSGALG00000016356	TDRP	Testis development-related protein	protein_coding	mRNA	chr3	91988096	92012275	+	4	627	208
ENSGALT00000015251	ENSGALG00000009364	PRKCI	Protein kinase, C-terminal||AGC-kinase, C-terminal||Protein kinase domain||Diacylglycerol/phorbol-ester binding||Protein kinase-like domain||PB1 domain||Protein kinase C-like, phorbol ester/diacylglycerol-binding domain||Protein kinase, ATP binding site||Protein kinase C||Serine/threonine-protein kinase, active site	protein_coding	mRNA	chr9	19891388	19914304	-	17	4295	464
ENSGALT00000015253	ENSGALG00000009365	CYP51A1	Cytochrome P450, conserved site||Cytochrome P450||Cytochrome P450, E-class, group IV	protein_coding	mRNA	chr2	22521894	22535678	-	12	2526	472
ENSGALT00000026389	ENSGALG00000016358	PTCHD1	Protein patched/dispatched||Sterol-sensing domain	protein_coding	mRNA	chr1	118434845	118464479	-	3	3203	914
ENSGALT00000015254	ENSGALG00000009366	ASIC5	Na+ channel, amiloride-sensitive	protein_coding	mRNA	chr4	21020769	21028111	-	7	894	297
ENSGALT00000051349	ENSGALG00000035996	COX6C	Cytochrome c oxidase subunit 6C	protein_coding	mRNA	chr2	128895042	128900734	-	4	505	77
ENSGALT00000051348	ENSGALG00000041013	TNS1	PTB/PI domain||C2 domain||PH domain-like||Tensin phosphatase, C2 domain||SH2 domain||Protein-tyrosine phosphatase, catalytic||Tensin phosphatase, lipid phosphatase domain||Tensin/EPS8 phosphotyrosine-binding domain||Protein-tyrosine phosphatase-like	protein_coding	mRNA	chr7	22737540	22772222	+	29	6105	1770
ENSGALT00000046737	ENSGALG00000042650	-	--	protein_coding	mRNA	chr1	48147541	48147930	+	1	390	129
ENSGALT00000051343	ENSGALG00000038894	-	Microtubule associated protein MAP2/MAP4/Tau||Microtubule associated protein, tubulin-binding repeat	protein_coding	mRNA	AADN04008043.1	283	8791	-	6	1806	335
ENSGALT00000051342	ENSGALG00000000550	STRADA	Protein kinase-like domain||Protein kinase domain	protein_coding	mRNA	chr27	2968264	2979376	-	13	2612	389
ENSGALT00000051341	ENSGALG00000020419	LIN52	Protein LIN52	protein_coding	mRNA	chr5	37788400	37830220	+	6	1245	81
ENSGALT00000051346	ENSGALG00000041821	NAA25	Tetratricopeptide repeat-containing domain||N-acetyltransferase B complex, non-catalytic subunit||Tetratricopeptide-like helical domain	protein_coding	mRNA	chr15	6322344	6347712	-	25	4317	545
ENSGALT00000015553	ENSGALG00000009554	KLHL2	Galactose oxidase, beta-propeller||BTB-kelch protein||Kelch repeat type 1||BTB/Kelch-associated||BTB/POZ domain||SKP1/BTB/POZ domain	protein_coding	mRNA	chr4	23967096	24029764	+	15	1800	599
ENSGALT00000059649	ENSGALG00000023256	RNF8	Zinc finger, RING/FYVE/PHD-type||Zinc finger, RING-type||Zinc finger, RING-type, conserved site||Forkhead-associated (FHA) domain||SMAD/FHA domain	protein_coding	mRNA	chr3	30272647	30275921	-	4	396	131
ENSGALT00000059647	ENSGALG00000042652	LRRC30	Leucine-rich repeat, typical subtype||Leucine-rich repeat||Leucine-rich repeat domain, L domain-like	protein_coding	mRNA	chr2	99724040	99724936	-	1	897	298
ENSGALT00000059645	ENSGALG00000005407	AGL	Glycogen debranching enzyme, glucanotransferase domain||Six-hairpin glycosidase-like||Glycogen debranching enzyme, metazoa||Glycoside hydrolase superfamily||Eukaryotic glycogen debranching enzyme, N-terminal domain||Glycoside hydrolase, catalytic domain||Glycogen debranching enzyme||Glycogen debranching enzyme, C-terminal||Glycogen debranching enzyme, central domain	protein_coding	mRNA	chr8	12056098	12089965	-	33	4646	1530
ENSGALT00000059641	ENSGALG00000016558	VEGFD	Platelet-derived growth factor, conserved site||Cystine-knot cytokine||PDGF/VEGF domain||-	protein_coding	mRNA	chr1	122061653	122076256	+	7	1137	378
ENSGALT00000013363	ENSGALG00000008206	TESC	EF-hand domain||EF-hand domain pair	protein_coding	mRNA	chr15	11411293	11414048	+	8	853	214
ENSGALT00000013361	ENSGALG00000008204	FEM1C	Tetratricopeptide-like helical domain||Ankyrin repeat||Ankyrin repeat-containing domain	protein_coding	mRNA	chrZ	78897761	78911158	-	2	2042	617
ENSGALT00000016788	ENSGALG00000010313	MAST2	Microtubule-associated serine/threonine-protein kinase 2||Microtubule-associated serine/threonine-protein kinase, pre-PK domain||Microtubule-associated serine/threonine-protein kinase, domain||Protein kinase-like domain||Serine/threonine-protein kinase, active site||AGC-kinase, C-terminal||Protein kinase domain||PDZ domain	protein_coding	mRNA	chr8	21331426	21490422	+	29	6161	1985
ENSGALT00000013364	ENSGALG00000008207	FBXW8	WD40 repeat||F-box domain||WD40/YVTN repeat-like-containing domain||WD40-repeat-containing domain	protein_coding	mRNA	chr15	11416752	11463011	-	11	1879	582
ENSGALT00000016784	ENSGALG00000010312	PLCH1	EF-hand domain||EF-hand domain pair||C2 domain||PH domain-like||Pleckstrin homology domain||Phosphoinositide-specific phospholipase C, EF-hand-like domain||Phosphatidylinositol-specific phospholipase C, X domain||PLC-like phosphodiesterase, TIM beta/alpha-barrel domain||Phosphoinositide phospholipase C family||EF-Hand 1, calcium-binding site||1-phosphatidylinositol 4,5-bisphosphate phosphodiester…	protein_coding	mRNA	chr9	23080040	23133003	+	22	5106	1689
ENSGALT00000013368	ENSGALG00000008211	ACP2	Histidine phosphatase superfamily, clade-2||Histidine acid phosphatase active site||Histidine phosphatase superfamily	protein_coding	mRNA	chr5	23143994	23152907	+	11	2897	421
ENSGALT00000001874	ENSGALG00000001235	ANKRD24	Ankyrin repeat-containing domain||Ankyrin repeat	protein_coding	mRNA	chr28	2618283	2624077	-	16	2997	998
ENSGALT00000001876	ENSGALG00000021570	ZBTB6	Zinc finger, C2H2-like||Zinc finger, C2H2||SKP1/BTB/POZ domain||BTB/POZ domain||Zinc finger C2H2-type/integrase DNA-binding domain	protein_coding	mRNA	chr17	9294676	9296215	-	1	1540	427
ENSGALT00000001871	ENSGALG00000001234	CETP	Cholesteryl ester transfer||Lipid-binding serum glycoprotein, N-terminal||BPI/LBP/Plunc family||Bactericidal permeability-increasing protein, alpha/beta domain||Lipid-binding serum glycoprotein, C-terminal	protein_coding	mRNA	chr11	668620	674247	+	16	2002	505
ENSGALT00000010555	ENSGALG00000006531	TRA2B	RNA recognition motif domain||Nucleotide-binding alpha-beta plait domain	protein_coding	mRNA	chr9	4389963	4408369	+	9	1455	289
ENSGALT00000010554	ENSGALG00000006530	TSSC4	Tumour suppressing sub-chromosomal transferable candidate 4	protein_coding	mRNA	chr5	13613221	13617592	-	3	2207	340
ENSGALT00000010556	ENSGALG00000006532	FOPNL	LIS1 homology motif||FGFR1 oncogene partner (FOP), N-terminal dimerisation domain	protein_coding	mRNA	chr14	7672171	7677167	-	5	981	175
ENSGALT00000010551	ENSGALG00000006527	CRTAM	Immunoglobulin subtype||Immunoglobulin-like domain||Immunoglobulin V-set domain||CD80-like, immunoglobulin C2-set||Immunoglobulin-like fold	protein_coding	mRNA	chr24	3121834	3134300	-	12	2116	439
ENSGALT00000001879	ENSGALG00000001238	STX8	Target SNARE coiled-coil homology domain	protein_coding	mRNA	chr18	2134794	2210849	-	8	1316	236
ENSGALT00000015787	ENSGALG00000009698	SLC38A1	Amino acid transporter, transmembrane domain	protein_coding	mRNA	chr1	30936731	30961242	-	15	1741	490
ENSGALT00000015789	ENSGALG00000009699	CCNL1	Cyclin L1, chordata||Cyclin-like||Cyclin, C-terminal domain||Cyclin L/T||Cyclin, N-terminal	protein_coding	mRNA	chr9	22871187	22883043	+	11	1569	522
ENSGALT00000015788	ENSGALG00000008497	SLC38A2	Amino acid transporter, transmembrane domain	protein_coding	mRNA	chr1	30985306	31000366	-	16	5187	472
ENSGALT00000067993	ENSGALG00000015602	CKMT2	ATP:guanido phosphotransferase, N-terminal||Glutamine synthetase/guanido kinase, catalytic domain||ATP:guanido phosphotransferase||ATP:guanido phosphotransferase, catalytic domain||ATP:guanido phosphotransferase active site	protein_coding	mRNA	chrZ	63750988	63764415	-	10	1191	396
ENSGALT00000067992	ENSGALG00000029200	-	BTB/Kelch-associated||Kelch-like protein 32||BTB/POZ domain||SKP1/BTB/POZ domain	protein_coding	mRNA	chr3	72819230	72871521	-	6	873	268
ENSGALT00000017784	ENSGALG00000010932	NUDT9	NUDIX hydrolase domain-like	protein_coding	mRNA	chr4	46014843	46020984	-	7	1532	214
ENSGALT00000017786	ENSGALG00000010933	-	Zinc finger, LIM-type	protein_coding	mRNA	chr7	19477509	19493971	-	7	2181	726
ENSGALT00000017783	ENSGALG00000010931	B3GALT1	Glycosyl transferase, family 31	protein_coding	mRNA	chr7	19285479	19286459	-	1	981	326
ENSGALT00000010800	ENSGALG00000006680	EHHADH	3-hydroxyacyl-CoA dehydrogenase, C-terminal||6-phosphogluconate dehydrogenase C-terminal domain-like||NAD(P)-binding domain||3-hydroxyacyl-CoA dehydrogenase, conserved site||3-hydroxyacyl-CoA dehydrogenase, NAD binding||6-phosphogluconate dehydrogenase, domain 2||Enoyl-CoA hydratase/isomerase, conserved site||Crotonase superfamily||ClpP/crotonase-like domain	protein_coding	mRNA	chr9	3538499	3564837	-	7	6252	726
ENSGALT00000017789	ENSGALG00000010934	-	L27 domain||L27-2||PDZ domain	protein_coding	mRNA	chr8	27410678	27470245	+	28	3809	1217
ENSGALT00000013095	ENSGALG00000008066	UQCR10	Cytochrome b-c1 complex subunit 9	protein_coding	mRNA	chr15	11093312	11094737	-	2	440	62
ENSGALT00000013092	ENSGALG00000008063	NOX5	NADPH oxidase 5||Ferredoxin reductase-type FAD-binding domain||Riboflavin synthase-like beta-barrel||EF-hand domain pair||EF-hand domain||FAD-binding 8||Ferric reductase, NAD binding domain||Ferric reductase transmembrane component-like domain||EF-Hand 1, calcium-binding site||Cytochrome b245, heavy chain	protein_coding	mRNA	chr10	19302387	19308218	+	17	2244	747
ENSGALT00000078755	ENSGALG00000038604	PHB	Prohibitin||Band 7 domain	protein_coding	mRNA	chr27	3579366	3585028	+	8	1503	272
ENSGALT00000075102	ENSGALG00000038590	-	Glycine N-acyltransferase, N-terminal||GNAT domain||Acyl-CoA N-acyltransferase||Glycine N-acyltransferase, C-terminal||Glycine N-acyltransferase	protein_coding	mRNA	AADN04006105.1	2186	4343	+	5	982	248
ENSGALT00000089387	ENSGALG00000028879	MRPS33	Ribosomal protein S27/S33, mitochondrial	protein_coding	mRNA	chr1	57070891	57075823	-	3	703	106
ENSGALT00000085605	ENSGALG00000001791	-	Short-chain dehydrogenase/reductase SDR||NAD(P)-binding domain	protein_coding	mRNA	chr11	1133527	1136392	+	3	1817	104
ENSGALT00000026523	ENSGALG00000016440	KLF11	Zinc finger C2H2-type/integrase DNA-binding domain||Zinc finger, C2H2-like||Zinc finger, C2H2	protein_coding	mRNA	chr3	96902538	96910173	+	4	2884	530
ENSGALT00000089385	ENSGALG00000003503	MYBL2	Homeodomain-like||SANT/Myb domain||-||C-myb, C-terminal||Myb domain||Myb-related protein B	protein_coding	mRNA	chr20	3763391	3772233	-	8	1352	134
ENSGALT00000065735	ENSGALG00000028172	WDR90	WD40-repeat-containing domain||WD repeat-containing protein 90||WD40 repeat, conserved site||Quinoprotein alcohol dehydrogenase-like superfamily||WD40/YVTN repeat-like-containing domain||WD40 repeat	protein_coding	mRNA	chr14	13160827	13181241	+	28	4957	1337
ENSGALT00000065734	ENSGALG00000032418	RAB26	Small GTP-binding protein domain||P-loop containing nucleoside triphosphate hydrolase||Small GTPase superfamily	protein_coding	mRNA	chr14	6340929	6451630	+	10	714	237
ENSGALT00000026527	ENSGALG00000016444	ODC1	Ornithine decarboxylase||Orn/DAP/Arg decarboxylase 2, pyridoxal-phosphate binding site||Alanine racemase/group IV decarboxylase, C-terminal||Ornithine/DAP/Arg decarboxylase||Orn/DAP/Arg decarboxylase 2, C-terminal||Orn/DAP/Arg decarboxylase 2, N-terminal||Orn/DAP/Arg decarboxylase 2, conserved site||PLP-binding barrel	protein_coding	mRNA	chr3	97207233	97215296	-	11	1919	464
ENSGALT00000065739	ENSGALG00000035673	ADAM11	Peptidase M12B, ADAM/reprolysin||ADAM, cysteine-rich||Metallopeptidase, catalytic domain||Disintegrin domain||EGF-like domain||EGF-like, conserved site||Peptidase M12B, propeptide	protein_coding	mRNA	chr27	1411872	1419458	+	23	1989	662
ENSGALT00000065738	ENSGALG00000011689	PDIA5	Thioredoxin, conserved site||Thioredoxin-like fold||Thioredoxin domain	protein_coding	mRNA	chr7	27016018	27065265	+	10	1445	313
ENSGALT00000085602	ENSGALG00000035489	HINTW	-||Histidine triad (HIT) protein	protein_coding	mRNA	AADN04000843.1	22983	42303	-	2	524	48
ENSGALT00000089380	ENSGALG00000046137	-	Zinc finger, C2H2||Zinc finger C2H2-type/integrase DNA-binding domain	protein_coding	mRNA	AADN04002833.1	4003	4747	+	2	639	212
ENSGALT00000061297	ENSGALG00000033120	SRSF7	Nucleotide-binding alpha-beta plait domain||RNA recognition motif domain||Zinc finger, CCHC-type	protein_coding	mRNA	chr3	16548530	16555753	+	9	1214	238
ENSGALT00000061294	ENSGALG00000003731	FBXO42	Kelch repeat type 2||Kelch-type beta propeller||F-box domain	protein_coding	mRNA	chr21	4331470	4362600	-	10	2199	732
ENSGALT00000054801	ENSGALG00000035351	-	Zinc finger, RanBP2-type||Tetratricopeptide-like helical domain	protein_coding	mRNA	AADN04001577.1	1480	21803	+	19	5173	1622
ENSGALT00000016250	ENSGALG00000010002	-	--	protein_coding	mRNA	chr5	35776779	35777955	-	3	333	110
ENSGALT00000016251	ENSGALG00000010003	-	Reeler domain	protein_coding	mRNA	chr4	31634457	31638039	+	3	720	239
ENSGALT00000011200	ENSGALG00000006911	TMC5	TMC	protein_coding	mRNA	chr14	8542555	8565249	+	23	2820	871
ENSGALT00000011201	ENSGALG00000006912	CPEB3	Nucleotide-binding alpha-beta plait domain||Cytoplasmic polyadenylation element-binding protein, ZZ domain||RNA recognition motif domain	protein_coding	mRNA	chr6	20843233	20919088	+	10	2926	672
ENSGALT00000016256	ENSGALG00000010007	EAPP	E2F-associated phosphoprotein	protein_coding	mRNA	chr5	35945797	35951328	-	6	1560	287
ENSGALT00000070163	ENSGALG00000033643	-	PurM-like, N-terminal domain||AIR synthase-related protein, C-terminal domain	protein_coding	mRNA	AADN04001659.1	7382	24051	-	9	2404	460
ENSGALT00000063676	ENSGALG00000005265	SYT9	C2 domain||Synaptotagmin-9||Synaptotagmin	protein_coding	mRNA	chr5	7176612	7235949	+	7	1634	518
ENSGALT00000016259	ENSGALG00000010009	TTC29	Tetratricopeptide repeat-containing domain||Tetratricopeptide-like helical domain||Tetratricopeptide repeat	protein_coding	mRNA	chr4	31840079	31958615	-	10	1470	489
ENSGALT00000063674	ENSGALG00000043256	-	Phospholipid/glycerol acyltransferase	protein_coding	mRNA	chr4	46805218	46814766	+	10	1383	309
ENSGALT00000063671	ENSGALG00000030824	SF3B5	Splicing factor 3B, subunit 5||Splicing factor 3B subunit 5/RDS3 complex subunit 10	protein_coding	mRNA	chr3	46010325	46011254	-	1	930	86
ENSGALT00000085609	ENSGALG00000044672	-	Immunoglobulin subtype 2||Immunoglobulin-like fold||Immunoglobulin-like domain||Immunoglobulin subtype	protein_coding	mRNA	AADN04002278.1	8588	10078	+	2	531	176
ENSGALT00000089389	ENSGALG00000021047	KIFAP3	Armadillo-like helical||Armadillo-type fold||Kinesin-associated protein 3||Armadillo	protein_coding	mRNA	chr8	5007685	5012420	+	3	341	102
ENSGALT00000089769	ENSGALG00000016945	CNMD	BRICHOS domain	protein_coding	mRNA	chr1	165707215	165717440	+	7	1339	196
ENSGALT00000041277	ENSGALG00000021688	CD320	Low-density lipoprotein (LDL) receptor class A repeat	protein_coding	mRNA	chr28	877655	881013	+	4	595	122
ENSGALT00000061120	ENSGALG00000004323	RASAL2	Ras GTPase-activating protein, conserved site||Ras GTPase-activating protein||Pleckstrin homology domain||Domain of unknown function DUF3498||Rho GTPase activation protein||C2 domain||PH domain-like	protein_coding	mRNA	chr8	6464611	6526875	-	16	4316	1139
ENSGALT00000017123	ENSGALG00000010518	NRXN3	Neurexin-3||Laminin G domain||Concanavalin A-like lectin/glucanase domain||EGF-like domain||EGF-type aspartate/asparagine hydroxylation site	protein_coding	mRNA	chr5	39613134	39992277	+	16	3336	1112
ENSGALT00000017125	ENSGALG00000010517	TCTN3	Domain of unknown function DUF1619||-	protein_coding	mRNA	chr6	35358068	35369992	+	13	1939	574
ENSGALT00000051358	ENSGALG00000036172	-	N-acyl-L-amino-acid amidohydrolase||ArgE/DapE/ACY1/CPG2/YscS, conserved site||Peptidase M20||Peptidase M20, dimerisation domain	protein_coding	mRNA	AADN04005148.1	4786	9015	-	15	1680	413
ENSGALT00000017127	ENSGALG00000027255	NRXN3	Neurexin-3||Neurexin/syndecan/glycophorin C||Laminin G domain||Concanavalin A-like lectin/glucanase domain||Syndecan/Neurexin domain	protein_coding	mRNA	chr5	40373382	40505137	+	6	1695	564
ENSGALT00000061127	ENSGALG00000035505	AOAH	SGNH hydrolase-type esterase domain||GDSL lipase/esterase||Saposin B type, region 2||Saposin-like||Saposin B type domain	protein_coding	mRNA	chr2	46845061	46896210	+	19	1497	498
ENSGALT00000061128	ENSGALG00000035487	SP1	Zinc finger C2H2-type/integrase DNA-binding domain||Zinc finger, C2H2||Transcription factor Sp1 family||Zinc finger, C2H2-like	protein_coding	mRNA	chr33	810892	827749	+	6	6716	751
ENSGALT00000069734	ENSGALG00000032162	-	--	protein_coding	mRNA	AADN04004787.1	9152	14421	-	7	3099	1000
ENSGALT00000069736	ENSGALG00000031983	MPHOSPH6	M-phase phosphoprotein 6	protein_coding	mRNA	chr11	16021209	16028384	-	5	1394	164
ENSGALT00000069730	ENSGALG00000033658	-	MHC classes I/II-like antigen recognition protein||Immunoglobulin-like fold||MHC class I alpha chain, alpha1 alpha2 domains||Immunoglobulin/major histocompatibility complex, conserved site||Immunoglobulin C1-set||MHC class I-like antigen recognition-like||Immunoglobulin-like domain	protein_coding	mRNA	AADN04000640.1	3914	5359	+	4	1020	339
ENSGALT00000069733	ENSGALG00000040247	AIP	Tetratricopeptide repeat-containing domain||FKBP-type peptidyl-prolyl cis-trans isomerase domain||Tetratricopeptide-like helical domain||Tetratricopeptide repeat||AH receptor-interacting protein	protein_coding	mRNA	chr5	393723	396173	-	6	1807	327
ENSGALT00000000949	ENSGALG00000000672	SCMH1	Mbt repeat||SLED domain||Sterile alpha motif domain||Sterile alpha motif/pointed domain||Polycomb group protein, RNA binding region	protein_coding	mRNA	chr23	1265740	1281060	+	12	1920	639
ENSGALT00000050399	ENSGALG00000031518	-	--	protein_coding	mRNA	AADN04000923.1	10155	11488	+	3	800	155
ENSGALT00000082794	ENSGALG00000037933	-	--	protein_coding	mRNA	chr2	126664603	126688404	-	4	1065	149
ENSGALT00000012579	ENSGALG00000007759	TMEFF2	Kazal domain	protein_coding	mRNA	chr7	8252214	8335608	-	7	690	229
ENSGALT00000012578	ENSGALG00000007758	OSBP2	Pleckstrin homology domain||Oxysterol-binding protein||PH domain-like||Oxysterol-binding protein, conserved site	protein_coding	mRNA	chr15	10759904	10820380	-	14	2403	800
ENSGALT00000082796	ENSGALG00000005135	SERPINE2	Serpin, conserved site||Serpin domain||Serpin family	protein_coding	mRNA	chr9	8320172	8343285	-	9	1787	233
ENSGALT00000012571	ENSGALG00000007752	COPS7B	Proteasome component (PCI) domain||COP9 signalosome complex subunit 7b	protein_coding	mRNA	chr9	15417806	15431439	+	7	2708	264
ENSGALT00000012572	ENSGALG00000007753	POLL	DNA polymerase family X, beta-like||DNA polymerase beta, palm domain||DNA polymerase lambda, fingers domain||DNA-directed DNA polymerase X||DNA polymerase family X, binding site||DNA polymerase beta-like, N-terminal domain||DNA polymerase family X lyase domain||DNA polymerase beta, thumb domain||BRCT domain||DNA polymerase family X	protein_coding	mRNA	chr6	22794423	22810422	+	9	1821	606
ENSGALT00000012575	ENSGALG00000007755	NEXMIF	Domain of unknown function DUF4683	protein_coding	mRNA	chr4	12427663	12436332	-	3	4536	1511
ENSGALT00000012577	ENSGALG00000007757	CSTF1	WD40 repeat||WD40/YVTN repeat-like-containing domain||WD40 repeat, conserved site||Cleavage stimulation factor subunit 1, dimerisation domain||WD40-repeat-containing domain	protein_coding	mRNA	chr20	12221204	12227956	-	6	2103	431
ENSGALT00000047818	ENSGALG00000040480	NSMCE3	MAGE homology domain	protein_coding	mRNA	AADN04000849.1	32287	34585	+	10	982	246
ENSGALT00000031049	ENSGALG00000019570	C1orf145	-||Protein of unknown function DUF4750	protein_coding	mRNA	chr2	63244367	63344758	-	4	650	95
ENSGALT00000047812	ENSGALG00000035235	-	Immunoglobulin subtype||Immunoglobulin-like domain||Immunoglobulin-like fold	protein_coding	mRNA	AADN04001768.1	11741	13169	-	5	1040	272
ENSGALT00000047813	ENSGALG00000038753	SAR1B	Small GTPase superfamily, ARF/SAR type||Small GTPase superfamily, SAR1-type||P-loop containing nucleoside triphosphate hydrolase||Small GTP-binding protein domain	protein_coding	mRNA	chr13	15826945	15838193	+	6	1109	158
ENSGALT00000047816	ENSGALG00000001734	-	--	protein_coding	mRNA	chr18	4168293	4171205	-	2	911	61
ENSGALT00000031045	ENSGALG00000019568	-	--	protein_coding	mRNA	chr2	64822241	64832333	+	5	1481	126
ENSGALT00000045084	ENSGALG00000028906	FEM1B	Ankyrin repeat-containing domain||Ankyrin repeat	protein_coding	mRNA	chr10	19172687	19179795	+	3	3341	627
ENSGALT00000045083	ENSGALG00000026527	-	Keratin	protein_coding	mRNA	chr25	2030702	2031091	-	1	390	129
ENSGALT00000045089	ENSGALG00000028256	CCL19	Chemokine interleukin-8-like domain	protein_coding	mRNA	chrZ	8363765	8366761	-	4	1810	99
ENSGALT00000045088	ENSGALG00000028988	ART7C	NAD:arginine ADP-ribosyltransferase, ART	protein_coding	mRNA	chr1	194205316	194206557	+	3	903	300
ENSGALT00000009290	ENSGALG00000013809	-	Ubiquitin-associated domain||Protein of unknown function DUF3697, ubiquitin-associated protein 2||UBA-like	protein_coding	mRNA	chrZ	7358767	7475284	-	27	4449	1109
ENSGALT00000060650	ENSGALG00000015086	OSBPL1A	Ankyrin repeat-containing domain||Ankyrin repeat||Pleckstrin homology domain||Oxysterol-binding protein||PH domain-like||Oxysterol-binding protein, conserved site	protein_coding	mRNA	chr2	103586133	103657016	-	27	2829	942
ENSGALT00000009292	ENSGALG00000005782	GCLM	NADP-dependent oxidoreductase domain||Fcf2 pre-rRNA processing||Glutamate--cysteine ligase regulatory subunit	protein_coding	mRNA	chr8	13794566	13802246	+	6	2880	757
ENSGALT00000060652	ENSGALG00000037864	MYH1A	Myosin head, motor domain||IQ motif, EF-hand binding site||Myosin tail||Myosin, N-terminal, SH3-like||P-loop containing nucleoside triphosphate hydrolase||Myosin-like IQ motif-containing domain	protein_coding	mRNA	chr18	483011	498637	-	39	5778	1925
ENSGALT00000060656	ENSGALG00000043355	CELSR1	GPCR, family 2-like||EGF-type aspartate/asparagine hydroxylation site||Growth factor receptor cysteine-rich domain||Concanavalin A-like lectin/glucanase domain||GAIN domain, N-terminal||EGF-like domain||GPS motif||Cadherin conserved site||Cadherin-like||EGF-like calcium-binding domain||GPCR, family 2, secretin-like, conserved site||GPCR, family 2, extracellular hormone receptor domain||Laminin G …	protein_coding	mRNA	chr1	15740825	15899595	-	35	8461	2745
ENSGALT00000060659	ENSGALG00000007254	ARHGAP12	SH3 domain||Rho GTPase activation protein||Rho GTPase activating protein||Pleckstrin homology domain||PH domain-like||WW domain||Rho GTPase-activating protein domain	protein_coding	mRNA	chr2	14265597	14327923	+	16	2562	853
ENSGALT00000060658	ENSGALG00000039186	-	SSNA1 family	protein_coding	mRNA	chr2	15399731	15401277	+	2	770	114
ENSGALT00000031596	ENSGALG00000016454	E2F6	E2F Family||Transcription factor E2F6||E2F transcription factor, CC-MB domain||E2F/DP family, winged-helix DNA-binding domain||Winged helix-turn-helix DNA-binding domain	protein_coding	mRNA	chr3	97732869	97743301	-	7	1699	252
ENSGALT00000031597	ENSGALG00000016449	PQLC3	PQ-loop repeat||Mannose-P-dolichol utilization defect 1 protein	protein_coding	mRNA	chr3	97609904	97617533	+	7	606	201
ENSGALT00000031591	ENSGALG00000019873	RDH14	Short-chain dehydrogenase/reductase SDR||NAD(P)-binding domain	protein_coding	mRNA	chr3	100988505	100993683	-	2	1875	326
ENSGALT00000068062	ENSGALG00000006405	CEP19	Centrosomal protein of 19kDa	protein_coding	mRNA	chr9	4675126	4677806	+	3	1131	161
ENSGALT00000068063	ENSGALG00000031355	-	C2 domain||WW domain||HECT domain	protein_coding	mRNA	chrW	2633303	2942317	-	30	2847	948
ENSGALT00000068060	ENSGALG00000032868	-	S-adenosyl-L-homocysteine hydrolase, conserved site||Adenosylhomocysteinase||S-adenosyl-L-homocysteine hydrolase, NAD binding domain||NAD(P)-binding domain	protein_coding	mRNA	chr1	740871	754138	+	14	1431	476
ENSGALT00000068061	ENSGALG00000034725	BRD4	NET domain||Bromodomain, conserved site||Bromodomain protein 4, C-terminal||Bromodomain	protein_coding	mRNA	AADN04000659.1	9186	37545	-	22	3858	1285
ENSGALT00000058699	ENSGALG00000007845	REL	p53-like transcription factor, DNA-binding||Immunoglobulin E-set||Rel homology domain (RHD), DNA-binding domain||Rel homology dimerisation domain||Rel homology domain, conserved site||NF-kappa-B/Dorsal||IPT domain||Proto-oncogene c-Rel||Immunoglobulin-like fold	protein_coding	mRNA	chr3	2040542	2067919	+	10	1782	593
ENSGALT00000058694	ENSGALG00000036856	CBX5	Chromo shadow domain||Chromo domain subgroup||Chromo domain, conserved site||Chromo/chromo shadow domain||Chromo domain-like||Chromo domain	protein_coding	mRNA	chr33	1153495	1155340	-	5	528	175
ENSGALT00000023545	ENSGALG00000014603	C1S	EGF-like calcium-binding, conserved site||CUB domain||EGF-type aspartate/asparagine hydroxylation site||EGF-like calcium-binding domain||Peptidase S1A, complement C1r/C1S/mannan-binding||Serine proteases, trypsin domain||Peptidase S1, PA clan||Serine proteases, trypsin family, serine active site||Sushi/SCR/CCP domain||Peptidase S1A, chymotrypsin family	protein_coding	mRNA	chr1	77379603	77388708	+	12	2650	690
ENSGALT00000022638	ENSGALG00000013967	NUDT5	NUDIX hydrolase domain||NUDIX hydrolase||NUDIX hydrolase, conserved site||NUDIX hydrolase domain-like	protein_coding	mRNA	chr1	6315853	6327391	-	9	968	149
ENSGALT00000022632	ENSGALG00000013962	HBS1L	Translation elongation factor EF1A/initiation factor IF2gamma, C-terminal||Transcription factor, GTP-binding domain||HBS1-like protein, N-terminal||P-loop containing nucleoside triphosphate hydrolase||Translation elongation factor EFTu/EF1A, C-terminal||Translation protein, beta-barrel domain	protein_coding	mRNA	chr3	55939269	56007426	+	18	5664	687
ENSGALT00000022637	ENSGALG00000013964	SPATA18	Mitochondria-eating protein, C-terminal domain||Mitochondria-eating protein	protein_coding	mRNA	chr4	66571723	66587002	-	11	1437	478
ENSGALT00000076198	ENSGALG00000039905	-	--	protein_coding	mRNA	chr9	1474493	1476434	+	2	501	166
ENSGALT00000076194	ENSGALG00000029558	-	--	protein_coding	mRNA	chr27	4013152	4014983	-	2	1152	174
ENSGALT00000073343	ENSGALG00000009050	CAPN3	Calpain-3||EF-Hand 1, calcium-binding site||Peptidase C2, calpain, catalytic domain||Peptidase C2, calpain family||Peptidase C2, calpain, large subunit, domain III||Peptidase C2, calpain, domain III||EF-hand domain||EF-hand domain pair||Cysteine peptidase, cysteine active site	protein_coding	mRNA	chr5	25645574	25669584	+	24	3451	810
ENSGALT00000058523	ENSGALG00000038810	-	Zinc finger, DHHC-type, palmitoyltransferase	protein_coding	mRNA	chr25	2550727	2552739	+	8	783	260
ENSGALT00000073347	ENSGALG00000008308	BHLHE40	Myc-type, basic helix-loop-helix (bHLH) domain||Orange domain	protein_coding	mRNA	chr12	18624949	18629296	+	5	2764	401
ENSGALT00000058525	ENSGALG00000040484	SEC31A	-||WD40 repeat||WD40/YVTN repeat-like-containing domain||WD40-repeat-containing domain	protein_coding	mRNA	chr4	46643924	46679763	+	27	7090	1229
ENSGALT00000058529	ENSGALG00000030450	CLIP2	CAP Gly-rich domain||CAP-Gly domain-containing linker protein 2	protein_coding	mRNA	chr19	2751696	2795240	-	16	3232	1040
ENSGALT00000057795	ENSGALG00000040595	-	--	protein_coding	mRNA	AADN04022906.1	21	1700	-	4	929	217
ENSGALT00000076441	ENSGALG00000001163	NDEL1	NUDE domain||Nuclear distribution protein nudE-like 1||NUDE family	protein_coding	mRNA	chr18	1733228	1761944	+	9	999	328
ENSGALT00000066559	ENSGALG00000031419	-	--	protein_coding	mRNA	KQ759678.1	349	7019	-	6	1137	232
ENSGALT00000071875	ENSGALG00000030749	-	Hexapeptide transferase, conserved site	protein_coding	mRNA	AADN04014812.1	1133	3368	+	2	1852	474
ENSGALT00000071874	ENSGALG00000042655	-	Myc-type, basic helix-loop-helix (bHLH) domain	protein_coding	mRNA	AADN04009901.1	774	1478	-	3	330	109
ENSGALT00000071873	ENSGALG00000039981	-	Serine proteases, trypsin domain||Peptidase S1, PA clan||Serine proteases, trypsin family, serine active site||Serine proteases, trypsin family, histidine active site||Peptidase S1A, chymotrypsin family	protein_coding	mRNA	AADN04001787.1	9295	12618	+	5	747	248
ENSGALT00000071872	ENSGALG00000031681	M6PR	Mannose-6-phosphate receptor||Cation-dependent mannose-6-phosphate receptor||Mannose-6-phosphate receptor binding domain	protein_coding	mRNA	chr1	76208717	76214113	-	7	2532	370
ENSGALT00000071871	ENSGALG00000030995	-	Brain acid soluble protein 1	protein_coding	mRNA	AADN04002998.1	14539	15275	-	2	699	232
ENSGALT00000032768	ENSGALG00000020523	TOPORS	Zinc finger, RING-type||Zinc finger, RING/FYVE/PHD-type||Zinc finger, RING-type, conserved site	protein_coding	mRNA	chrZ	67114959	67119131	+	2	3387	1128
ENSGALT00000075185	ENSGALG00000031440	PTPRU	Immunoglobulin-like domain||Concanavalin A-like lectin/glucanase domain||MAM domain||Tyrosine specific protein phosphatases domain||Protein-tyrosine phosphatase-like||PTP type protein phosphatase||Immunoglobulin subtype||Fibronectin type III||Protein-tyrosine phosphatase, active site||Immunoglobulin-like fold||Protein-tyrosine phosphatase, catalytic	protein_coding	mRNA	chr23	2765388	2809440	+	30	4602	1434
ENSGALT00000075184	ENSGALG00000012421	ARHGAP15	Pleckstrin homology domain||Rho GTPase activating protein||Rho GTPase activation protein||PH domain-like||Rho GTPase-activating protein domain	protein_coding	mRNA	chr7	33033765	33192536	+	9	1173	390
ENSGALT00000075182	ENSGALG00000040368	CALR	Calreticulin/calnexin, P domain||Concanavalin A-like lectin/glucanase domain||Calreticulin/calnexin, conserved site||Calreticulin/calnexin	protein_coding	mRNA	chr30	10644	13337	-	4	594	197
ENSGALT00000070690	ENSGALG00000033500	PDCD6IP	BRO1 domain||ALIX V-shaped domain	protein_coding	mRNA	chr2	44987737	45020584	+	19	5207	882
ENSGALT00000070691	ENSGALG00000031542	EXT2	Exostosin , C-terminal||Nucleotide-diphospho-sugar transferases||Exostosin-2||Exostosin-like	protein_coding	mRNA	chr5	21728195	21799390	+	11	2145	567
ENSGALT00000070694	ENSGALG00000009948	HHIP	Soluble quinoprotein glucose/sorbosone dehydrogenase||EGF-like domain||EGF-like, conserved site||Glucose/Sorbosone dehydrogenase||Folate receptor-like||Six-bladed beta-propeller, TolB-like	protein_coding	mRNA	chr4	31100895	31170548	+	13	2624	697
ENSGALT00000070695	ENSGALG00000040308	BAHCC1	Bromo adjacent homology (BAH) domain	protein_coding	mRNA	chr18	9287316	9295387	-	15	4128	1056
ENSGALT00000070696	ENSGALG00000042023	-	C-type lectin-like||C-type lectin||C-type lectin fold	protein_coding	mRNA	AADN04000814.1	22708	25701	-	5	1595	255
ENSGALT00000070697	ENSGALG00000038995	GRIA4	Receptor, ligand binding region||Ionotropic glutamate receptor, metazoa||Ionotropic glutamate receptor, L-glutamate and glycine-binding domain||Ionotropic glutamate receptor||Periplasmic binding protein-like I	protein_coding	mRNA	chr1	181192418	181414573	-	16	3682	902
ENSGALT00000087425	ENSGALG00000035980	REXO2	Oligoribonuclease||Ribonuclease H-like domain||Exonuclease, RNase T/DNA polymerase III	protein_coding	mRNA	chr24	4564870	4570772	+	7	986	205
ENSGALT00000087424	ENSGALG00000043922	-	Domain of unknown function DUF4472	protein_coding	mRNA	chr14	13248467	13253876	-	5	750	249
ENSGALT00000008659	ENSGALG00000005391	SELENOK	Selenoprotein SelK/SelG	protein_coding	mRNA	chr12	7244584	7248628	-	5	626	92
ENSGALT00000008658	ENSGALG00000005390	DCAF10	WD40/YVTN repeat-like-containing domain||WD40 repeat||WD40-repeat-containing domain||WD40 repeat, conserved site	protein_coding	mRNA	chrZ	81589342	81599949	+	7	1164	387
ENSGALT00000087421	ENSGALG00000009013	MKKS	GroEL-like apical domain||McKusick-Kaufman/Bardet-Biedl syndromes putative chaperonin||GroEL-like equatorial domain||Chaperonin Cpn60/TCP-1 family	protein_coding	mRNA	chr3	13614331	13617484	+	3	992	78
ENSGALT00000087420	ENSGALG00000029681	-	Helicase-associated domain||YTH domain||Alpha/Beta hydrolase fold||P-loop containing nucleoside triphosphate hydrolase||Domain of unknown function DUF1605	protein_coding	mRNA	chrZ	45701527	45716970	-	12	2010	669
ENSGALT00000087422	ENSGALG00000004529	VPS29	Metallo-dependent phosphatase-like||Phosphodiesterase MJ0936/Vps29||Calcineurin-like phosphoesterase domain, lpxH type	protein_coding	mRNA	chr15	5981686	5986392	-	5	1796	227
ENSGALT00000043663	ENSGALG00000006043	RBBP6	DWNN domain||Zinc finger, RING-type||Zinc finger, RING/FYVE/PHD-type||E3 ubiquitin-protein ligase RBBP6||U box domain||Zinc knuckle CX2CX3GHX4C||Zinc finger, CCHC-type	protein_coding	mRNA	chr14	6812373	6843749	+	17	6385	1954
ENSGALT00000043661	ENSGALG00000028573	SAYSD1	Uncharacterised domain SAYSvFN	protein_coding	mRNA	chr3	29372366	29373154	+	3	562	175
ENSGALT00000087429	ENSGALG00000006596	SNRPD3	LSM domain, eukaryotic/archaea-type||LSM domain||Like-Sm (LSM) domain containing protein, LSm4/SmD1/SmD3||-	protein_coding	mRNA	chr15	8475594	8477684	-	2	1270	45
ENSGALT00000087428	ENSGALG00000004290	ANGPTL1	Fibrinogen, alpha/beta/gamma chain, C-terminal globular, subdomain 1||Fibrinogen, conserved site||Fibrinogen, alpha/beta/gamma chain, C-terminal globular domain||Fibrinogen, alpha/beta/gamma chain, C-terminal globular, subdomain 2	protein_coding	mRNA	chr8	6356107	6363821	+	4	978	197
ENSGALT00000018879	ENSGALG00000011573	MOB1B	MOB kinase activator family	protein_coding	mRNA	chr4	50422680	50456669	+	6	1152	216
ENSGALT00000083889	ENSGALG00000006425	SLC6A6	Sodium:neurotransmitter symporter, taurine||Sodium:neurotransmitter symporter	protein_coding	mRNA	chr12	10969859	11019295	+	16	2414	630
ENSGALT00000077310	ENSGALG00000003331	FAF2	UBX domain||UAS||Ubiquitin-related domain||UBA-like||Thioredoxin-like fold	protein_coding	mRNA	chr13	10393047	10407179	-	11	1651	417
ENSGALT00000077319	ENSGALG00000005435	-	REJ domain||C-type lectin fold||D-galactoside/L-rhamnose binding SUEL lectin domain||Polycystin cation channel, PKD1/PKD2||PKD/REJ-like domain||PLAT/LH2 domain||PKD domain||Polycystic kidney disease type 2 protein||GPS motif||C-type lectin||C-type lectin-like	protein_coding	mRNA	chr11	15636273	15670143	-	44	7464	2487
ENSGALT00000045505	ENSGALG00000013095	DERA	Deoxyribose-phosphate aldolase||DeoC/FbaB/ lacD aldolase||Aldolase-type TIM barrel	protein_coding	mRNA	chr1	63141076	63194875	+	10	1548	334
ENSGALT00000087399	ENSGALG00000017350	RRM1	Ribonucleotide reductase, class I , alpha subunit||Ribonucleotide reductase large subunit, C-terminal||ATP-cone domain||Ribonucleotide reductase large subunit, N-terminal||Ribonucleotide reductase R1 subunit, N-terminal	protein_coding	mRNA	chr1	194676698	194681741	-	6	1917	276
ENSGALT00000087398	ENSGALG00000045395	-	--	protein_coding	mRNA	chr2	1360538	1361548	-	1	1011	336
ENSGALT00000087397	ENSGALG00000007237	ALYREF	Nucleotide-binding alpha-beta plait domain||RNA recognition motif domain||Chromatin target of PRMT1 protein, C-terminal	protein_coding	mRNA	chr18	10031898	10036175	-	5	771	95
ENSGALT00000087396	ENSGALG00000044687	-	Rho GTPase-activating protein domain	protein_coding	mRNA	AADN04001586.1	6256	7182	-	3	303	100
ENSGALT00000087395	ENSGALG00000043981	-	--	protein_coding	mRNA	AADN04005780.1	7200	7358	+	1	159	52
ENSGALT00000087394	ENSGALG00000031940	ORMDL2	ORM1-like protein 2||ORMDL family	protein_coding	mRNA	KQ759484.1	62499	64523	+	4	949	153
ENSGALT00000087393	ENSGALG00000016345	KLHL15	Kelch-type beta propeller||BTB/Kelch-associated||Kelch repeat type 1||SKP1/BTB/POZ domain||Kelch-like protein 15||MICOS complex subunit MIC26/MIC27, animal||BTB-kelch protein||MICOS complex subunit MIC26/MIC27||BTB/POZ domain	protein_coding	mRNA	chr1	118276637	118307966	+	9	1225	219
ENSGALT00000087392	ENSGALG00000002131	NPRL2	Nitrogen permease regulator 2	protein_coding	mRNA	chr12	1469835	1473916	-	11	1806	249
ENSGALT00000087391	ENSGALG00000045389	-	--	protein_coding	mRNA	AADN04003788.1	15217	15375	+	1	159	52
ENSGALT00000087390	ENSGALG00000008698	MGME1	Mitochondrial genome maintenance exonuclease 1	protein_coding	mRNA	chr3	15470054	15475873	-	5	1285	331
ENSGALT00000003128	ENSGALG00000002008	RNF157	Zinc finger, RING-type||Zinc finger, RING/FYVE/PHD-type	protein_coding	mRNA	chr18	4520588	4531542	+	19	2076	691
ENSGALT00000003129	ENSGALG00000002009	FANCG	Tetratricopeptide repeat-containing domain||Tetratricopeptide repeat||Tetratricopeptide-like helical domain	protein_coding	mRNA	chrZ	8563610	8574764	-	14	2400	648
ENSGALT00000079405	ENSGALG00000016224	MAOA	FAD/NAD(P)-binding domain||NAD(P)-binding domain||Flavin amine oxidase||Amine oxidase	protein_coding	mRNA	chr1	111259525	111332024	-	11	1250	384
ENSGALT00000079402	ENSGALG00000039780	-	--	protein_coding	mRNA	chr8	7635441	7636447	-	3	309	102
ENSGALT00000071259	ENSGALG00000010711	NXPH1	Neurexophilin||Neurexophilin/NXPE	protein_coding	mRNA	chr2	25275509	25277062	+	2	768	255
ENSGALT00000071258	ENSGALG00000041608	-	--	protein_coding	mRNA	chr17	8740587	8751691	-	3	375	124
ENSGALT00000086960	ENSGALG00000007711	RPL4	Ribosomal protein L4/L1e, eukaryotic/archaeal, conserved site||Ribosomal protein L4/L1e||60S ribosomal protein L4, C-terminal domain||Ribosomal protein L4 domain	protein_coding	mRNA	chr10	18529056	18534371	-	10	1394	370
ENSGALT00000018874	ENSGALG00000011571	AGPAT4	Phospholipid/glycerol acyltransferase||Acyltransferase, C-terminal domain	protein_coding	mRNA	chr3	45311448	45379756	+	9	1431	377
ENSGALT00000071253	ENSGALG00000030580	RPS6KA5	Protein kinase domain||Serine/threonine-protein kinase, active site||Protein kinase, ATP binding site||AGC-kinase, C-terminal||Protein kinase, C-terminal||Protein kinase-like domain||Ribosomal protein S6 kinase II	protein_coding	mRNA	chr5	44172738	44234823	-	17	4174	789
ENSGALT00000071252	ENSGALG00000000215	DCP2	NUDIX hydrolase domain||mRNA decapping protein 2, Box A domain||NUDIX hydrolase domain-like||NUDIX hydrolase, conserved site	protein_coding	mRNA	chrZ	45959837	45980081	-	7	768	255
ENSGALT00000071251	ENSGALG00000008970	NRK	Protein kinase, ATP binding site||Protein kinase domain||Citron homology (CNH) domain||Serine/threonine-protein kinase, active site||Protein kinase-like domain	protein_coding	mRNA	chr4	17270386	17364287	+	30	3693	1230
ENSGALT00000071256	ENSGALG00000039769	-	Leucine-rich repeat domain, L domain-like||Leucine-rich repeat||U2A'/phosphoprotein 32 family A, C-terminal	protein_coding	mRNA	KQ759445.1	1350	10829	-	8	906	268
ENSGALT00000067383	ENSGALG00000031531	-	--	protein_coding	mRNA	AADN04006621.1	4548	9204	+	3	3305	924
ENSGALT00000067380	ENSGALG00000040987	NDUFA8	CHCH||NADH dehydrogenase [ubiquinone] (complex I), alpha subcomplex, subunit 8	protein_coding	mRNA	chr17	9190060	9192060	-	4	715	172
ENSGALT00000067386	ENSGALG00000041203	CRMP1	Dihydropyrimidinase-related protein 1||Hydantoinase/dihydropyrimidinase||Metal-dependent hydrolase, composite domain||Amidohydrolase-related||Metal-dependent hydrolase	protein_coding	mRNA	chr4	79798866	79841297	-	14	2996	572
ENSGALT00000067389	ENSGALG00000002579	RIMBP2	Immunoglobulin-like fold||SH3 domain||Variant SH3 domain||Fibronectin type III	protein_coding	mRNA	chr15	3292848	3345753	+	21	3777	1186
ENSGALT00000074750	ENSGALG00000008054	-	Leucine-rich repeat||Leucine-rich repeat domain, L domain-like||U2A'/phosphoprotein 32 family A, C-terminal	protein_coding	mRNA	chr10	19266431	19281765	-	6	642	213
ENSGALT00000044675	ENSGALG00000006604	KIF3B	P-loop containing nucleoside triphosphate hydrolase||Kinesin-like protein||Kinesin motor domain||Kinesin motor domain, conserved site	protein_coding	mRNA	chr20	10349009	10357777	+	9	4265	739
ENSGALT00000044677	ENSGALG00000005553	NLGN3	Carboxylesterase, type B||Neuroligin||Carboxylesterase type B, conserved site||Alpha/Beta hydrolase fold	protein_coding	mRNA	chr4	2335565	2353557	-	7	4640	833
ENSGALT00000044679	ENSGALG00000028879	MRPS33	Ribosomal protein S27/S33, mitochondrial	protein_coding	mRNA	chr1	57070626	57075793	-	3	937	106
ENSGALT00000056225	ENSGALG00000032628	SRCIN1	SRC kinase signalling inhibitor 1||Actin interacting protein 3, C-terminal	protein_coding	mRNA	chr27	4290352	4332557	-	10	1945	608
ENSGALT00000046749	ENSGALG00000015451	ZNF462	Zinc finger, C2H2-like||Zinc finger, C2H2||Zinc finger C2H2-type/integrase DNA-binding domain	protein_coding	mRNA	chrZ	55489590	55547342	+	12	7272	2388
ENSGALT00000046748	ENSGALG00000004529	VPS29	Metallo-dependent phosphatase-like||Phosphodiesterase MJ0936/Vps29||Calcineurin-like phosphoesterase domain, lpxH type	protein_coding	mRNA	chr15	5982798	5984546	-	4	564	187
ENSGALT00000056220	ENSGALG00000009795	MON2	Armadillo-like helical||Mon2, C-terminal||Guanine nucleotide exchange factor, N-terminal||Armadillo-type fold||Sec7, C-terminal||Mon2, dimerisation and cyclophilin-binding domain	protein_coding	mRNA	chr1	33006140	33058180	+	31	4521	1506
ENSGALT00000088036	ENSGALG00000037932	-	DNA polymerase delta/II small subunit family||DNA polymerase alpha/epsilon, subunit B	protein_coding	mRNA	chr22	4714382	4717090	+	10	1391	342
ENSGALT00000046742	ENSGALG00000033925	-	Neuropeptide-like protein	protein_coding	mRNA	chr4	83722057	83731886	-	4	1024	94
ENSGALT00000046741	ENSGALG00000037716	UBA52	Ribosomal protein L40e||Ubiquitin-related domain||Ubiquitin domain||Ubiquitin||Ubiquitin conserved site	protein_coding	mRNA	chr28	3900551	3901583	-	5	516	128
ENSGALT00000046740	ENSGALG00000040522	EIF3H	Eukaryotic translation initiation factor 3 subunit H||JAB1/MPN/MOV34 metalloenzyme domain	protein_coding	mRNA	chr2	135502016	135520258	-	7	1169	252
ENSGALT00000056229	ENSGALG00000041183	SGPP1	Phosphatidic acid phosphatase type 2/haloperoxidase	protein_coding	mRNA	chr5	53326815	53340864	+	3	1779	592
ENSGALT00000084556	ENSGALG00000012813	-	--	protein_coding	mRNA	chr2	66186751	66190861	-	2	838	227
ENSGALT00000055362	ENSGALG00000039902	-	Zinc finger, LIM-type||LIM and senescent cell antigen-like-containing domain protein 1	protein_coding	mRNA	KQ759336.1	20470	25288	-	6	1434	129
ENSGALT00000046744	ENSGALG00000014442	GAPDH	Glyceraldehyde 3-phosphate dehydrogenase, NAD(P) binding domain||Glyceraldehyde-3-phosphate dehydrogenase, type I||Glyceraldehyde 3-phosphate dehydrogenase, active site||Glyceraldehyde/Erythrose phosphate dehydrogenase family||Glyceraldehyde 3-phosphate dehydrogenase, catalytic domain||NAD(P)-binding domain	protein_coding	mRNA	chr1	76952888	76956800	+	10	1076	264
ENSGALT00000050696	ENSGALG00000034358	RETSAT	FAD/NAD(P)-binding domain||-	protein_coding	mRNA	AADN04000662.1	72274	80545	+	11	3674	613
ENSGALT00000050694	ENSGALG00000010985	ATG4C	Cysteine protease ATG4C||Peptidase C54	protein_coding	mRNA	chr8	27684401	27705396	+	12	1767	484
ENSGALT00000050692	ENSGALG00000036057	-	Aminopeptidase O||Peptidase M1, alanine aminopeptidase/leukotriene A4 hydrolase||Armadillo-type fold||Peptidase M1, leukotriene A4 hydrolase/aminopeptidase C-terminal	protein_coding	mRNA	chrZ	41588561	41651260	+	7	1320	197
ENSGALT00000050693	ENSGALG00000016463	FAM49A	Protein of unknown function DUF1394	protein_coding	mRNA	chr3	100025090	100048093	-	12	1157	324
ENSGALT00000050691	ENSGALG00000002921	LANCL1	Six-hairpin glycosidase||LanC-like protein, eukaryotic||Tetratricopeptide-like helical domain||Lanthionine synthetase C-like	protein_coding	mRNA	chr7	2801672	2817362	-	9	3234	400
ENSGALT00000088033	ENSGALG00000039978	SLC4A1	Anion exchange, conserved site||Band 3 cytoplasmic domain||Anion exchange protein||Phosphotransferase/anion transporter||Bicarbonate transporter, eukaryotic||Anion exchange protein 1||Bicarbonate transporter, C-terminal	protein_coding	mRNA	AADN04005854.1	5592	12646	-	13	2078	641
ENSGALT00000049740	ENSGALG00000045110	-	Cadherin, N-terminal||Cadherin, cytoplasmic C-terminal domain||Cadherin conserved site||Cadherin-like||Cadherin	protein_coding	mRNA	AADN04000897.1	23369	26131	+	1	2763	920
ENSGALT00000049747	ENSGALG00000032231	C4	Alpha-macroglobulin complement component||Anaphylatoxin, complement system||Alpha-2-macroglobulin||Anaphylatoxin/fibulin||Alpha-2-macroglobulin, thiol-ester bond-forming||Alpha-2-macroglobulin, conserved site||Netrin domain||Netrin module, non-TIMP type||Alpha-macroglobulin, receptor-binding||Terpenoid cyclases/protein prenyltransferase alpha-alpha toroid||Tissue inhibitor of metalloproteinases-l…	protein_coding	mRNA	chr16	58543	72898	-	40	5112	1665
ENSGALT00000049744	ENSGALG00000043144	-	Protein regulator of cytokinesis 1||Microtubule-associated protein, MAP65/Ase1/PRC1	protein_coding	mRNA	chr10	20098036	20101164	+	7	762	253
ENSGALT00000088032	ENSGALG00000005229	DPH5	Tetrapyrrole methylase, subdomain 2||Diphthine synthase||Tetrapyrrole methylase, subdomain 1||Tetrapyrrole methylase	protein_coding	mRNA	chr8	11705691	11721439	+	5	1177	177
ENSGALT00000084552	ENSGALG00000007183	ERGIC2	Endoplasmic reticulum vesicle transporter, C-terminal	protein_coding	mRNA	chr1	14978514	14999761	+	14	1382	355
ENSGALT00000084553	ENSGALG00000045326	-	--	protein_coding	mRNA	AADN04007280.1	5828	7086	+	3	798	265
ENSGALT00000005609	ENSGALG00000003547	SKP2	F-box domain||Leucine-rich repeat, cysteine-containing subtype||Leucine-rich repeat domain, L domain-like	protein_coding	mRNA	chrZ	10979414	10990078	+	10	3019	520
ENSGALT00000005607	ENSGALG00000003545	CFAP77	Domain of unknown function DUF4483	protein_coding	mRNA	chr17	7034049	7055559	+	6	618	205
ENSGALT00000002650	ENSGALG00000001727	LZTS1	Leucine zipper putative tumor suppressor 1	protein_coding	mRNA	chr22	1597120	1599410	+	3	1886	604
ENSGALT00000002653	ENSGALG00000001729	CD276	Immunoglobulin-like fold||CD80-like, immunoglobulin C2-set||Immunoglobulin V-set domain||Immunoglobulin C1-set||Immunoglobulin subtype||Immunoglobulin-like domain	protein_coding	mRNA	chr10	2176061	2184162	+	7	2048	317
ENSGALT00000002652	ENSGALG00000001728	NACC2	BTB/POZ domain||SKP1/BTB/POZ domain||BEN domain	protein_coding	mRNA	chr17	8574504	8624639	+	6	2083	578
ENSGALT00000005602	ENSGALG00000003540	CEP95	Centrosomal protein of 95kDa	protein_coding	mRNA	chr18	6970209	6982733	+	21	2481	826
ENSGALT00000078073	ENSGALG00000031637	ICOSLG	Immunoglobulin V-set domain||Immunoglobulin subtype||Immunoglobulin-like domain||Immunoglobulin-like fold||CD80-like, immunoglobulin C2-set	protein_coding	mRNA	chr1	110383415	110393891	-	6	1260	296
ENSGALT00000002387	ENSGALG00000001571	MYO1F	Myosin head, motor domain||Class I myosin tail homology domain||P-loop containing nucleoside triphosphate hydrolase||SH3 domain	protein_coding	mRNA	chr28	1741275	1754399	-	28	3681	1099
ENSGALT00000056599	ENSGALG00000038957	NAE1	NAD(P)-binding domain||NEDD8-activating enzyme E1 regulatory subunit APP-BP1||THIF-type NAD/FAD binding fold	protein_coding	mRNA	chr11	11466194	11491414	+	20	1791	535
ENSGALT00000002384	ENSGALG00000001568	NFS1	Aminotransferase class-V, pyridoxal-phosphate binding site||Pyridoxal phosphate-dependent transferase, major region, subdomain 2||Cysteine desulfurase||Cysteine desulfurase IscS||Pyridoxal phosphate-dependent transferase||Pyridoxal phosphate-dependent transferase, major region, subdomain 1||Aminotransferase class V domain	protein_coding	mRNA	chr20	1065263	1076748	+	13	3055	445
ENSGALT00000056596	ENSGALG00000013657	ZNF236	Zinc finger C2H2-type/integrase DNA-binding domain||Zinc finger, C2H2||Zinc finger, C2H2-like	protein_coding	mRNA	chr2	90890703	90959306	-	32	5544	1847
ENSGALT00000056594	ENSGALG00000040241	NTRK3	Tyrosine-protein kinase, neurotrophic receptor||Leucine-rich repeat domain, L domain-like||Immunoglobulin-like domain||Immunoglobulin-like fold||Tyrosine-protein kinase receptor NTRK, C2-Ig-like domain||Immunoglobulin I-set||Tyrosine-protein kinase, receptor class II, conserved site||Protein kinase domain||Cysteine-rich flanking region, C-terminal||Leucine-rich repeat||Protein kinase-like domain|…	protein_coding	mRNA	chr10	13228179	13405754	+	17	2484	827
ENSGALT00000056593	ENSGALG00000011007	OSBPL3	Oxysterol-binding protein||PH domain-like||Oxysterol-binding protein, conserved site||Pleckstrin homology domain	protein_coding	mRNA	chr2	31704354	31771000	-	24	3006	909
ENSGALT00000082272	ENSGALG00000041530	-	Zinc finger C2H2-type/integrase DNA-binding domain||Zinc finger, C2H2||SKP1/BTB/POZ domain||BTB/POZ domain||Zinc finger, C2H2-like	protein_coding	mRNA	AADN04008345.1	6459	9828	+	5	1293	430
ENSGALT00000082271	ENSGALG00000036519	CDC6	P-loop containing nucleoside triphosphate hydrolase||Winged helix-turn-helix DNA-binding domain||Cdc6, C-terminal	protein_coding	mRNA	chr27	4823987	4828032	+	4	3283	338
ENSGALT00000049298	ENSGALG00000001101	MBD3	Methyl-CpG DNA binding||Methyl-CpG-binding domain protein 2/3, p55-binding region||Methyl-CpG binding protein 2/3, C-terminal domain||DNA-binding domain	protein_coding	mRNA	chr28	2456290	2470213	+	7	3638	312
ENSGALT00000049295	ENSGALG00000008188	TRIM36	Zinc finger, RING-type, conserved site||Fibronectin type III||COS domain||B-box, C-terminal||RING-type zinc-finger, LisH dimerisation motif||Immunoglobulin-like fold||Concanavalin A-like lectin/glucanase domain||B30.2/SPRY domain||B-box-type zinc finger||E3 ubiquitin-protein ligase Trim36||Zinc finger, RING/FYVE/PHD-type||Zinc finger, RING-type	protein_coding	mRNA	chrZ	78770561	78774767	-	3	1532	90
ENSGALT00000049296	ENSGALG00000011178	ENOPH1	HAD-like domain||Enolase-phosphatase E1||Enolase-phosphatase E1, eukaryotes||HAD hydrolase, subfamily IA	protein_coding	mRNA	chr4	46716992	46721036	-	6	1448	217
ENSGALT00000049290	ENSGALG00000015858	DOPEY1	Dopey, N-terminal	protein_coding	mRNA	chr3	78212358	78264491	-	35	7278	2407
ENSGALT00000083890	ENSGALG00000015422	NRG1	Neuregulin-1||Immunoglobulin-like fold||Neuregulin, C-terminal||Immunoglobulin I-set||EGF-like, conserved site||Immunoglobulin subtype||EGF-like domain||Immunoglobulin subtype 2||Immunoglobulin-like domain	protein_coding	mRNA	chrZ	53958257	54246724	-	11	2263	601
ENSGALT00000083891	ENSGALG00000004412	-	Smac/DIABLO protein||Smac/DIABLO-like	protein_coding	mRNA	chr15	5838796	5843236	-	5	1547	122
ENSGALT00000083892	ENSGALG00000044611	-	--	protein_coding	mRNA	chr27	4020582	4022152	-	5	801	266
ENSGALT00000083894	ENSGALG00000009091	TRUB1	tRNA pseudouridine synthase II, TruB||tRNA pseudouridylate synthase B, C-terminal||Pseudouridine synthase, catalytic domain||Pseudouridine synthase II, N-terminal	protein_coding	mRNA	chr6	28084041	28110724	+	6	1003	88
ENSGALT00000083896	ENSGALG00000011697	SEC22A	Vesicle-trafficking protein Sec22a||Longin-like domain||Longin domain	protein_coding	mRNA	chr7	27078740	27093866	+	8	1353	250
ENSGALT00000083897	ENSGALG00000019316	TOMM22	-||Mitochondrial import receptor subunit Tom22	protein_coding	mRNA	chr1	50879538	50881119	-	3	990	103
ENSGALT00000083898	ENSGALG00000046104	-	SH3 domain	protein_coding	mRNA	chrZ	74000817	74001857	-	3	408	135
ENSGALT00000083899	ENSGALG00000000856	EIF2D	SWIB/MDM2 domain||SUI1 domain||PUA-like domain||PUA domain	protein_coding	mRNA	chr26	2506701	2511892	-	11	1711	498
ENSGALT00000031908	ENSGALG00000010026	PPP1CB	Serine/threonine-specific protein phosphatase/bis(5-nucleosyl)-tetraphosphatase||Calcineurin-like phosphoesterase domain, ApaH type||Metallo-dependent phosphatase-like||Serine-threonine protein phosphatase, N-terminal	protein_coding	mRNA	chr3	27284131	27314035	-	8	1416	299
ENSGALT00000075401	ENSGALG00000038084	GNAT2	P-loop containing nucleoside triphosphate hydrolase||G-protein alpha subunit, group I||Guanine nucleotide binding protein (G-protein), alpha subunit||G protein alpha subunit, helical insertion	protein_coding	mRNA	chr26	1243017	1246414	-	9	1600	354
ENSGALT00000075405	ENSGALG00000042246	-	Thiamin diphosphate-binding fold||Dehydrogenase, E1 component	protein_coding	mRNA	AADN04014327.1	2572	6133	+	5	1206	332
ENSGALT00000028108	ENSGALG00000006334	LAP3	Peptidase M17, leucyl aminopeptidase, N-terminal||Peptidase M17, leucine aminopeptidase/peptidase B||Peptidase M17, leucyl aminopeptidase, C-terminal||Peptidase M17, leucine aminopeptidase	protein_coding	mRNA	chr4	76530989	76542831	-	13	1924	549
ENSGALT00000004554	ENSGALG00000002888	CASZ1	Zinc finger, C2H2-like||Zinc finger, C2H2	protein_coding	mRNA	chr21	3822317	3894125	-	18	5655	1884
ENSGALT00000004557	ENSGALG00000002891	ACADL	Acyl-CoA dehydrogenase, conserved site||Acyl-CoA dehydrogenase/oxidase C-terminal||Acyl-CoA dehydrogenase/oxidase, N-terminal||Acyl-CoA dehydrogenase/oxidase, N-terminal and middle domain||Acyl-CoA oxidase/dehydrogenase, central domain	protein_coding	mRNA	chr7	2747214	2760913	-	11	1765	431
ENSGALT00000004551	ENSGALG00000002886	NKX2-5	Homeobox domain||Homeobox protein NKX-2.5||Homeodomain-like||Homeobox, conserved site||Homeodomain, metazoa	protein_coding	mRNA	chr13	9204062	9206276	-	2	1528	294
ENSGALT00000028102	ENSGALG00000017414	JUP	Armadillo-type fold||Armadillo-like helical||Armadillo||Beta-catenin||Junction plakoglobin/protein humpback-2	protein_coding	mRNA	chr27	5081253	5088427	-	14	3079	747
ENSGALT00000057179	ENSGALG00000037076	GART	Rudiment single hybrid motif||Phosphoribosylglycinamide synthetase, N-terminal||Formyl transferase, N-terminal||Pre-ATP-grasp domain||Phosphoribosylglycinamide formyltransferase, active site||PurM-like, N-terminal domain||Phosphoribosylglycinamide synthetase, C-domain||ATP-grasp fold, subdomain 2||ATP-grasp fold||Phosphoribosylglycinamide formyltransferase||ATP-grasp fold, subdomain 1||Phosphorib…	protein_coding	mRNA	chr1	105353456	105389904	-	23	3212	1003
ENSGALT00000057176	ENSGALG00000037193	HECW1	WW domain||C2 domain||HECT domain||E3 ubiquitin-protein ligase HECW1/2, N-terminal	protein_coding	mRNA	chr2	51429079	51660281	+	28	5039	1608
ENSGALT00000057177	ENSGALG00000035351	-	Zinc finger, RanBP2-type||Tetratricopeptide-like helical domain	protein_coding	mRNA	AADN04001577.1	1480	22177	+	19	6760	1701
ENSGALT00000057174	ENSGALG00000038728	-	GPCR, rhodopsin-like, 7TM||Neuropeptide Y receptor family||G protein-coupled receptor, rhodopsin-like	protein_coding	mRNA	chr4	350677	356238	+	4	1152	383
ENSGALT00000048168	ENSGALG00000034527	-	Zinc finger C2H2-type/integrase DNA-binding domain||Zinc finger, C2H2-like||Zinc finger, C2H2	protein_coding	mRNA	AADN04002392.1	12200	14727	-	3	1488	495
ENSGALT00000040376	ENSGALG00000001334	GNB1	G-protein, beta subunit||WD40/YVTN repeat-like-containing domain||Guanine nucleotide-binding protein, beta subunit||WD40 repeat||WD40-repeat-containing domain||G-protein beta WD-40 repeat||WD40 repeat, conserved site	protein_coding	mRNA	chr21	1923159	1956963	+	11	3073	340
ENSGALT00000048166	ENSGALG00000040531	-	--	protein_coding	mRNA	AADN04000843.1	25130	26410	+	1	1281	76
ENSGALT00000048160	ENSGALG00000009932	THADA	Domain of unknown function DUF2428, death-receptor-like||Armadillo-like helical||Armadillo-type fold	protein_coding	mRNA	chr3	25051000	25202262	-	37	6501	1930
ENSGALT00000048163	ENSGALG00000013124	FHOD3	FH1/FH2 domain-containing protein 3||Formin, FH2 domain||Diaphanous autoregulatory (DAD) domain||Armadillo-type fold||Rho GTPase-binding/formin homology 3 (GBD/FH3) domain	protein_coding	mRNA	chr2	83340744	83704551	+	27	4923	1510
ENSGALT00000085809	ENSGALG00000010023	CALM2	EF-Hand 1, calcium-binding site||EF-hand domain||EF-hand domain pair	protein_coding	mRNA	chr3	27205918	27217780	-	6	1318	69
ENSGALT00000082859	ENSGALG00000039126	-	GNAT domain||Acyl-CoA N-acyltransferase	protein_coding	mRNA	AADN04005338.1	1	2117	-	5	573	190
ENSGALT00000082858	ENSGALG00000031926	-	SUN domain	protein_coding	mRNA	AADN04001909.1	2804	3079	-	1	276	91
ENSGALT00000085801	ENSGALG00000007153	DYL1	Dynein light chain, type 1/2, conserved site||Dynein light chain, type 1/2	protein_coding	mRNA	chr15	9322898	9325387	-	3	770	89
ENSGALT00000085800	ENSGALG00000045579	-	Zinc finger, PHD-type, conserved site||Zinc finger, RING/FYVE/PHD-type||Zinc finger, RING-type||Zinc finger, PHD-type||Zinc finger, FYVE/PHD-type	protein_coding	mRNA	AADN04001360.1	16275	18870	-	7	1614	537
ENSGALT00000085803	ENSGALG00000021139	IGLL1	Immunoglobulin-like domain||Immunoglobulin subtype||Immunoglobulin C1-set||Immunoglobulin V-set domain||Immunoglobulin/major histocompatibility complex, conserved site||Immunoglobulin-like fold	protein_coding	mRNA	chr15	7975684	7977804	-	3	306	102
ENSGALT00000082850	ENSGALG00000038933	FABP7	Intracellular lipid binding protein||Calycin||Lipocalin/cytosolic fatty-acid binding domain||Calycin-like||Cytosolic fatty-acid binding	protein_coding	mRNA	chr3	61382566	61385937	-	3	351	73
ENSGALT00000082857	ENSGALG00000036459	-	Zinc finger, C2CH-type||THAP domain-containing protein 7	protein_coding	mRNA	AADN04001138.1	26199	30285	-	5	1045	287
ENSGALT00000085804	ENSGALG00000046229	-	C-type lectin fold||C-type lectin||C-type lectin-like	protein_coding	mRNA	chr16	501925	503971	-	4	354	117
ENSGALT00000085807	ENSGALG00000027142	RPL32	Ribosomal protein L32e||Ribosomal protein L32e, conserved site	protein_coding	mRNA	chr12	19513946	19514578	-	2	249	67
ENSGALT00000082854	ENSGALG00000007899	CHRND	Neurotransmitter-gated ion-channel ligand-binding domain||Nicotinic acetylcholine-gated receptor, transmembrane domain||Neurotransmitter-gated ion-channel transmembrane domain||Nicotinic acetylcholine receptor||Neurotransmitter-gated ion-channel, conserved site||Neurotransmitter-gated ion-channel	protein_coding	mRNA	chr9	15648455	15651873	+	11	1623	540
ENSGALT00000004543	ENSGALG00000002881	C26H6ORF125	-	protein_coding	mRNA	chr26	4615588	4620386	+	4	502	137
ENSGALT00000012106	ENSGALG00000007489	CNNM1	CBS domain||Domain of unknown function DUF21	protein_coding	mRNA	chr6	22140760	22149894	-	2	1980	659
ENSGALT00000027800	ENSGALG00000017200	MTMR2	PH domain-like||Myotubularin family||Protein-tyrosine phosphatase, active site||Protein-tyrosine phosphatase, catalytic||GRAM domain||Tyrosine specific protein phosphatases domain||Myotubularin-like phosphatase domain||Protein-tyrosine phosphatase-like	protein_coding	mRNA	chr1	185251954	185284458	+	14	3814	571
ENSGALT00000088987	ENSGALG00000016689	ASMTL	O-methyltransferase, family 2||S-adenosyl-L-methionine-dependent methyltransferase||Maf-like protein||Winged helix-turn-helix DNA-binding domain||O-methyltransferase COMT-type||Inosine triphosphate pyrophosphatase-like||Acetylserotonin O-methyltransferase, dimerisation domain	protein_coding	mRNA	chr1	129164014	129190488	+	13	2042	306
ENSGALT00000088986	ENSGALG00000010433	FAAH	Amidase||Amidase signature domain||Amidase, conserved site||Fatty-acid amide hydrolase 1	protein_coding	mRNA	chr8	21699957	21708817	-	15	1929	259
ENSGALT00000088985	ENSGALG00000006657	MAPRE1	Microtubule-associated protein RP/EB||EB1, C-terminal||Calponin homology domain	protein_coding	mRNA	chr20	10465162	10471274	+	7	948	263
ENSGALT00000088983	ENSGALG00000008667	DSTN	Actin-depolymerising factor homology domain||ADF-H/Gelsolin-like domain||Destrin||ADF/Cofilin	protein_coding	mRNA	chr3	15556678	15558616	-	3	460	92
ENSGALT00000088982	ENSGALG00000017347	HBBR	Globin-like||Globin||Haemoglobin, beta-type||Globin/Protoglobin	protein_coding	mRNA	chr1	194562953	194563898	+	2	403	117
ENSGALT00000088980	ENSGALG00000032260	IL10RA	Immunoglobulin-like fold||Interferon/interleukin receptor domain||Fibronectin type III	protein_coding	mRNA	chr24	5401364	5404954	+	10	2179	318
ENSGALT00000066204	ENSGALG00000007093	CYTH1	Pleckstrin homology domain||Sec7 domain, alpha orthogonal bundle||PH domain-like||Sec7 domain	protein_coding	mRNA	chr18	9875546	9887583	+	13	4116	399
ENSGALT00000088988	ENSGALG00000046630	-	Immunoglobulin-like fold||Immunoglobulin-like domain	protein_coding	mRNA	AADN04001974.1	7744	9056	+	4	564	187
ENSGALT00000017288	ENSGALG00000010624	MEMO1	MEMO1 family	protein_coding	mRNA	chr3	33756721	33782296	+	9	1518	297
ENSGALT00000084246	ENSGALG00000009945	CPM	Carboxypeptidase-like, regulatory domain||Peptidase M14, carboxypeptidase A||Carboxypeptidase, regulatory domain||Carboxypeptidase M	protein_coding	mRNA	chr1	35316091	35347355	-	9	1434	359
ENSGALT00000014001	ENSGALG00000008599	-	Carbohydrate sulfotransferase-related||Sulfotransferase	protein_coding	mRNA	chr5	24652093	24652908	+	1	816	271
ENSGALT00000021418	ENSGALG00000013123	PLCZ1	Phosphoinositide phospholipase C family||Phospholipase C, phosphatidylinositol-specific, Y domain||EF-hand domain pair||C2 domain||Phosphoinositide-specific phospholipase C, EF-hand-like domain||PLC-like phosphodiesterase, TIM beta/alpha-barrel domain||Phosphatidylinositol-specific phospholipase C, X domain||1-phosphatidylinositol 4,5-bisphosphate phosphodiesterase zeta-1	protein_coding	mRNA	chr1	64235354	64278321	-	13	2138	637
ENSGALT00000021411	ENSGALG00000013117	PIK3C2G	Ubiquitin-related domain||Phosphatidylinositol 3-/4-kinase, catalytic domain||Phosphatidylinositol 3-kinase, C2 domain||C2 domain||Phosphatidylinositol Kinase||Protein kinase-like domain||Phosphatidylinositol 3-kinase Ras-binding (PI3K RBD) domain||Armadillo-type fold||Phox homologous domain||Phosphatidylinositol 3/4-kinase, conserved site||Phosphoinositide 3-kinase, accessory (PIK) domain	protein_coding	mRNA	chr1	64035202	64232501	+	32	4437	1478
ENSGALT00000018546	ENSGALG00000011369	LHX8	Homeobox domain||Homeodomain-like||Homeobox, conserved site||Zinc finger, LIM-type	protein_coding	mRNA	chr8	29804095	29815654	+	8	1651	295
ENSGALT00000072454	ENSGALG00000001962	PTBP1	HnRNP-L/PTB||Nucleotide-binding alpha-beta plait domain||RNA recognition motif domain	protein_coding	mRNA	chr28	2817699	2846212	+	15	4629	526
ENSGALT00000018544	ENSGALG00000011368	ZNF839	Domain of unknown function DUF4764||Zinc finger, C2H2	protein_coding	mRNA	chr5	49657072	49668053	+	9	2415	804
ENSGALT00000018542	ENSGALG00000027991	TTLL4	Tubulin polyglutamylase TTLL-4||Tubulin-tyrosine ligase/Tubulin polyglutamylase	protein_coding	mRNA	chr7	22552219	22569172	-	18	3300	1099
ENSGALT00000050338	ENSGALG00000030640	-	--	protein_coding	mRNA	AADN04008708.1	818	4305	-	5	780	196
ENSGALT00000018541	ENSGALG00000011366	MOK	Serine/threonine-protein kinase, active site||Protein kinase domain||Protein kinase, ATP binding site||Protein kinase-like domain	protein_coding	mRNA	chr5	49637393	49649664	-	11	1170	389
ENSGALT00000050336	ENSGALG00000036850	DNAJA4	HSP40/DnaJ peptide-binding||DnaJ domain, conserved site||Chaperone DnaJ, C-terminal||Chaperone DnaJ||Heat shock protein DnaJ, cysteine-rich domain||DnaJ domain	protein_coding	mRNA	chr10	3677007	3682220	-	8	1269	422
ENSGALT00000049924	ENSGALG00000040006	TBL1X	LIS1 homology motif||G-protein beta WD-40 repeat||WD40-repeat-containing domain||WD40 repeat, conserved site||WD40/YVTN repeat-like-containing domain||WD40 repeat	protein_coding	mRNA	chr1	125181081	125231592	-	13	1419	472
ENSGALT00000014009	ENSGALG00000008603	ITPKA	Inositol polyphosphate kinase	protein_coding	mRNA	chr5	24668090	24702169	+	7	2133	403
ENSGALT00000049921	ENSGALG00000038374	SNX20	Phox homologous domain	protein_coding	mRNA	chr11	6298048	6308951	+	6	1790	326
ENSGALT00000084860	ENSGALG00000038097	EI24	Etoposide-induced 2.4	protein_coding	mRNA	chr24	388474	395613	-	11	1383	284
ENSGALT00000084861	ENSGALG00000007027	SGSH	Domain of unknown function DUF4976||Sulfatase, conserved site||Alkaline-phosphatase-like, core domain||Alkaline phosphatase-like, alpha/beta/alpha||Sulfatase, N-terminal	protein_coding	mRNA	chr18	9635789	9638548	+	6	1865	257
ENSGALT00000084862	ENSGALG00000037860	-	2OGFeDO, oxygenase domain||Deoxynucleoside kinase domain||P-loop containing nucleoside triphosphate hydrolase	protein_coding	mRNA	chr22	2870249	2872493	+	6	783	260
ENSGALT00000053676	ENSGALG00000008520	EIF4G1	MIF4G-like, type 3||Initiation factor eIF-4 gamma, MA3||W2 domain||MIF4G-like domain||Armadillo-type fold	protein_coding	mRNA	chr9	15944055	15965743	+	32	9476	1629
ENSGALT00000084864	ENSGALG00000014754	-	Immunoglobulin subtype||Immunoglobulin-like domain||Immunoglobulin V-set domain||Immunoglobulin C1-set||Immunoglobulin-like fold	protein_coding	mRNA	chr1	78077450	78139560	-	9	886	285
ENSGALT00000084866	ENSGALG00000005338	RPS21	Ribosomal protein S21e, conserved site||Ribosomal protein S21e	protein_coding	mRNA	chr20	8125515	8129952	-	6	1406	66
ENSGALT00000084867	ENSGALG00000013041	CCT5	Chaperone tailless complex polypeptide 1 (TCP-1)||T-complex protein 1, epsilon subunit||Chaperonin Cpn60/TCP-1 family||Chaperonin TCP-1, conserved site||GroEL-like equatorial domain||GroEL-like apical domain||TCP-1-like chaperonin intermediate domain	protein_coding	mRNA	chr2	78640518	78641570	-	2	421	82
ENSGALT00000084868	ENSGALG00000012489	KLHL28	Galactose oxidase/kelch, beta-propeller||BTB/Kelch-associated||Kelch repeat type 1||Kelch-like protein 28||Galactose oxidase, beta-propeller||SKP1/BTB/POZ domain||BTB/POZ domain	protein_coding	mRNA	chr5	58986054	58994140	+	5	1731	576
ENSGALT00000089379	ENSGALG00000019514	CNDP2	Cytosolic nonspecific dipeptidase/DUG1||Peptidase M20||Peptidase M20, dimerisation domain||ArgE/DapE/ACY1/CPG2/YscS, conserved site	protein_coding	mRNA	chr2	92159872	92170804	-	10	1977	207
ENSGALT00000048154	ENSGALG00000041070	-	Rho GTPase-activating protein domain||Rho GTPase activation protein	protein_coding	mRNA	AADN04001739.1	7777	10105	+	4	486	161
ENSGALT00000007145	ENSGALG00000004486	ZCCHC8	Zinc finger, CCHC-type||PSP, proline-rich	protein_coding	mRNA	chr15	5923528	5935554	-	14	2838	613
ENSGALT00000007141	ENSGALG00000004483	AHSA2	Activator of Hsp90 ATPase homologue 1-like||START-like domain||Activator of Hsp90 ATPase, N-terminal	protein_coding	mRNA	chr3	2192607	2200894	+	9	1935	292
ENSGALT00000007149	ENSGALG00000004489	-	Photosystem I BtpA, assembly||Ribulose-phosphate binding barrel||Aldolase-type TIM barrel	protein_coding	mRNA	chr11	8546465	8569877	-	6	1560	275
ENSGALT00000085834	ENSGALG00000034130	-	Hydroxymethylglutaryl-CoA synthase, eukaryotic||Hydroxymethylglutaryl-coenzyme A synthase, N-terminal||Thiolase-like||Hydroxymethylglutaryl-coenzyme A synthase, active site||Hydroxymethylglutaryl-coenzyme A synthase C-terminal domain	protein_coding	mRNA	KQ759505.1	276305	286222	+	11	1927	522
ENSGALT00000087982	ENSGALG00000044013	-	--	protein_coding	mRNA	chr9	21221568	21247100	+	3	240	79
ENSGALT00000087983	ENSGALG00000044914	C11orf16	Domain of unknown function DUF4537	protein_coding	mRNA	chr5	9571335	9574683	+	5	1206	401
ENSGALT00000087980	ENSGALG00000042023	-	C-type lectin-like||C-type lectin||C-type lectin fold	protein_coding	mRNA	AADN04000814.1	22808	24643	-	4	1161	168
ENSGALT00000087981	ENSGALG00000038848	MSX2	Homeodomain, metazoa||Homeodomain-like||Homeobox, conserved site||Helix-turn-helix motif||Homeobox domain	protein_coding	mRNA	chr13	9800706	9801904	+	1	1199	148
ENSGALT00000087986	ENSGALG00000004215	WIPI1	WD40/YVTN repeat-like-containing domain||WD40 repeat||WD40-repeat-containing domain||WD repeat domain phosphoinositide-interacting protein 1	protein_coding	mRNA	chr18	7900008	7912642	-	10	1564	319
ENSGALT00000087987	ENSGALG00000003323	OSGIN1	Oxidative stress-induced growth inhibitor 1||OKL38 family||FAD/NAD(P)-binding domain	protein_coding	mRNA	chr11	2661586	2668416	-	4	835	147
ENSGALT00000087984	ENSGALG00000019768	ACSF2	AMP-dependent synthetase/ligase||AMP-binding enzyme C-terminal domain||AMP-binding, conserved site	protein_coding	mRNA	chr18	10433382	10436745	-	6	1152	147
ENSGALT00000087985	ENSGALG00000044079	-	--	protein_coding	mRNA	AADN04011313.1	3093	5858	-	5	636	211
ENSGALT00000087989	ENSGALG00000016921	UCHL3	Peptidase C12, ubiquitin carboxyl-terminal hydrolase	protein_coding	mRNA	chr1	155002605	155043666	-	8	1569	230
ENSGALT00000008018	ENSGALG00000005007	-	Tyrosine specific protein phosphatases domain||Atypical dual specificity phosphatase||Atypical dual specificity phosphatase, subfamily A||Protein-tyrosine phosphatase-like||Dual specificity protein phosphatase domain||Dual specificity phosphatase, catalytic domain||Dual specificity phosphatase||Protein-tyrosine phosphatase, active site	protein_coding	mRNA	chr6	14890164	14914639	+	5	825	274
ENSGALT00000083070	ENSGALG00000030015	-	Immunoglobulin-like domain||Immunoglobulin subtype||Immunoglobulin-like fold	protein_coding	mRNA	AADN04000790.1	19686	22624	+	7	1895	334
ENSGALT00000082820	ENSGALG00000017235	NOX4	Ferric reductase transmembrane component-like domain||Ferredoxin reductase-type FAD-binding domain||Ferric reductase, NAD binding domain||FAD-binding 8||Riboflavin synthase-like beta-barrel||Cytochrome b245, heavy chain	protein_coding	mRNA	chr1	187805660	187896831	+	17	1680	559
ENSGALT00000089845	ENSGALG00000046168	-	GC-rich sequence DNA-binding factor||GC-rich sequence DNA-binding factor domain	protein_coding	mRNA	AADN04002473.1	330	925	+	3	369	122
ENSGALT00000083079	ENSGALG00000031862	BCL11B	Zinc finger, C2H2||Zinc finger, C2H2-like||Zinc finger C2H2-type/integrase DNA-binding domain	protein_coding	mRNA	chr5	47865611	47953976	-	4	2776	883
ENSGALT00000057954	ENSGALG00000014711	PLPP1	Phosphatidic acid phosphatase type 2/haloperoxidase||Lipid phosphate phosphohydrolase 1	protein_coding	mRNA	chrZ	16805844	16825091	-	4	1044	108
ENSGALT00000065437	ENSGALG00000031530	-	GPCR, rhodopsin-like, 7TM||Olfactory receptor	protein_coding	mRNA	KQ759483.1	178067	178606	-	1	540	179
ENSGALT00000065435	ENSGALG00000029301	BMP2	Transforming growth factor beta, conserved site||Transforming growth factor-beta-related||Cystine-knot cytokine||Transforming growth factor-beta, C-terminal||Inhibin, alpha subunit||Transforming growth factor-beta, N-terminal	protein_coding	mRNA	chr3	15110369	15113622	-	2	1259	392
ENSGALT00000065432	ENSGALG00000041277	UBC	Ubiquitin domain||Ubiquitin-related domain||Ubiquitin conserved site||Ubiquitin	protein_coding	mRNA	chr15	4539956	4541503	+	2	834	277
ENSGALT00000057952	ENSGALG00000006459	CCDC174	Protein of unknown function DUF4078	protein_coding	mRNA	chr12	11270120	11281366	+	13	2100	512
ENSGALT00000057958	ENSGALG00000031659	-	Alpha-2-macroglobulin, N-terminal||Immunoglobulin E-set||Terpenoid cyclases/protein prenyltransferase alpha-alpha toroid||Alpha-2-macroglobulin, N-terminal 2||Alpha-2-macroglobulin, conserved site||Alpha-2-macroglobulin, thiol-ester bond-forming||Alpha-macroglobulin complement component||Alpha-2-macroglobulin	protein_coding	mRNA	chr1	76270315	76327369	-	25	3357	1118
ENSGALT00000061726	ENSGALG00000032150	-	Hexokinase, N-terminal||Hexokinase, C-terminal||Hexokinase||Hexokinase, binding site	protein_coding	mRNA	AADN04001766.1	8330	15849	-	10	1398	465
ENSGALT00000087924	ENSGALG00000044878	-	--	protein_coding	mRNA	AADN04003104.1	645	812	+	1	168	55
ENSGALT00000087920	ENSGALG00000045175	-	D-isomer specific 2-hydroxyacid dehydrogenase, NAD-binding domain conserved site 1||NAD(P)-binding domain||D-isomer specific 2-hydroxyacid dehydrogenase, NAD-binding domain	protein_coding	mRNA	chr2	56311782	56314521	-	4	1076	205
ENSGALT00000087921	ENSGALG00000032420	DPAGT1	Glycosyl transferase, family 4||UDP-GlcNAc-dolichyl-phosphate GlcNAc phosphotransferase	protein_coding	mRNA	chr24	29731	32964	+	8	1184	372
ENSGALT00000084121	ENSGALG00000046195	-	--	protein_coding	mRNA	AADN04003650.1	10019	10387	+	1	369	122
ENSGALT00000086163	ENSGALG00000039254	SLC17A6	Major facilitator superfamily domain||Major facilitator superfamily	protein_coding	mRNA	chr5	2770077	2774872	+	3	982	153
ENSGALT00000052202	ENSGALG00000035191	PRLHR2	GPCR, rhodopsin-like, 7TM||G protein-coupled receptor, rhodopsin-like||Prolactin-releasing peptide receptor	protein_coding	mRNA	chr5	852588	853703	-	1	1116	361
ENSGALT00000052200	ENSGALG00000005674	USP10	Peptidase C19, ubiquitin carboxyl-terminal hydrolase||Ubiquitin carboxyl-terminal hydrolase 10||Ataxin-2, C-terminal||Ubiquitin specific protease domain||Ubiquitin specific protease, conserved site	protein_coding	mRNA	chr11	17103550	17132443	+	14	2355	784
ENSGALT00000086167	ENSGALG00000044449	-	Immunoglobulin subtype||Immunoglobulin-like domain||Immunoglobulin V-set domain||Interleukin-1 receptor family||Immunoglobulin-like fold	protein_coding	mRNA	chr1	77197103	77198831	+	5	1020	339
ENSGALT00000086166	ENSGALG00000004212	ADAM10	Metallopeptidase, catalytic domain||Peptidase M12B, ADAM/reprolysin||Disintegrin domain||Disintegrin and metalloproteinase domain-containing protein 10||Peptidase M12B, propeptide	protein_coding	mRNA	chr10	6872437	6892931	+	4	1367	190
ENSGALT00000052205	ENSGALG00000038425	POU3F2	Homeobox domain||POU-domain transcription factor, class 3||POU-specific domain||Homeobox, conserved site||Homeodomain-like||POU domain||Lambda repressor-like, DNA-binding domain	protein_coding	mRNA	chr3	71972245	71973522	-	3	1236	411
ENSGALT00000065380	ENSGALG00000037626	KCNQ3	Ankyrin-G binding site||Ion transport domain||Voltage-gated potassium channel||Potassium channel, voltage dependent, KCNQ3||Potassium channel, voltage dependent, KCNQ||Potassium channel, voltage dependent, KCNQ, C-terminal	protein_coding	mRNA	chr2	141521126	141705820	-	15	2553	850
ENSGALT00000052209	ENSGALG00000008429	CRNKL1	HAT (Half-A-TPR) repeat||Tetratricopeptide repeat-containing domain||Tetratricopeptide-like helical domain	protein_coding	mRNA	chr3	3921653	3933565	+	15	2232	743
ENSGALT00000065383	ENSGALG00000031663	SEC11C	Peptidase S26A, signal peptidase I, conserved site||Peptidase S26B||Peptidase S24/S26A/S26B||Peptidase S24/S26, beta-ribbon domain||Peptidase S24/S26A/S26B/S26C||Peptidase S26A, signal peptidase I, serine active site	protein_coding	mRNA	chrZ	899469	904596	+	6	774	177
ENSGALT00000017040	ENSGALG00000010468	ISM2	AMOP domain||Thrombospondin type-1 (TSP1) repeat	protein_coding	mRNA	chr5	39289421	39292849	-	5	1476	491
ENSGALT00000060097	ENSGALG00000016828	GRTP1	Rab-GTPase-TBC domain	protein_coding	mRNA	chr1	137458989	137486233	+	8	1020	339
ENSGALT00000086294	ENSGALG00000045276	-	--	protein_coding	mRNA	chr2	146265130	146265767	+	2	234	77
ENSGALT00000086297	ENSGALG00000038385	MTFR1	Mitochondrial fission regulator 1	protein_coding	mRNA	chr2	115214898	115235519	+	9	2702	321
ENSGALT00000086296	ENSGALG00000046037	-	--	protein_coding	mRNA	chrZ	65344352	65346194	-	5	1005	334
ENSGALT00000086291	ENSGALG00000046646	-	--	protein_coding	mRNA	chr8	1177769	1182943	-	6	693	230
ENSGALT00000060092	ENSGALG00000032776	-	WD40/YVTN repeat-like-containing domain||WD40 repeat||WD40-repeat-containing domain||Quinoprotein alcohol dehydrogenase-like superfamily||WD40 repeat, conserved site	protein_coding	mRNA	chrZ	529948	583680	-	19	3478	1154
ENSGALT00000060091	ENSGALG00000037958	-	SUN domain	protein_coding	mRNA	AADN04003247.1	12344	14962	+	5	834	207
ENSGALT00000086292	ENSGALG00000005794	BLOC1S2	Biogenesis of lysosome-related organelles complex-1, subunit 2	protein_coding	mRNA	chr6	17562682	17566704	+	5	1118	141
ENSGALT00000086299	ENSGALG00000032104	-	ATPase, F1/V1/A1 complex, alpha/beta subunit, nucleotide-binding domain||ATPase, F1 complex, alpha subunit||P-loop containing nucleoside triphosphate hydrolase||ATPase, F1 complex alpha/beta subunit, N-terminal domain||ATPase, F1/V1/A1 complex, alpha/beta subunit, C-terminal||ATP synthase subunit alpha-like domain||ATPase, alpha/beta subunit, nucleotide-binding domain, active site	protein_coding	mRNA	KQ759493.1	8606	28746	+	6	964	258
ENSGALT00000086298	ENSGALG00000000474	RPL36	Ribosomal protein L36e	protein_coding	mRNA	chr28	662347	665138	+	4	377	99
ENSGALT00000060098	ENSGALG00000010133	PTCH2	Sterol-sensing domain||Transmembrane receptor, patched||Protein patched/dispatched	protein_coding	mRNA	chr8	20869028	20884084	-	20	4369	1266
ENSGALT00000039005	ENSGALG00000013294	CYP19A1	Cytochrome P450, E-class, group I||Cytochrome P450, conserved site||Cytochrome P450	protein_coding	mRNA	chr10	9208018	9221830	-	10	1672	488
ENSGALT00000022297	ENSGALG00000013715	DLC1	Rho GTPase-activating protein 7||Rho GTPase-activating protein domain||Sterile alpha motif/pointed domain||START-like domain||Sterile alpha motif domain||Rho GTPase activation protein||START domain	protein_coding	mRNA	chr4	64964851	64998990	+	14	3261	1086
ENSGALT00000084124	ENSGALG00000034396	TMEM50B	Uncharacterised protein family UPF0220	protein_coding	mRNA	chr1	105312337	105319698	-	6	2072	104
ENSGALT00000084009	ENSGALG00000046509	-	--	protein_coding	mRNA	AADN04002195.1	7065	7511	+	1	447	148
ENSGALT00000077150	ENSGALG00000036431	-	--	protein_coding	mRNA	chr28	4132312	4132551	+	1	240	79
ENSGALT00000089113	ENSGALG00000015339	RPL24	Ribosomal protein L24e-related||TRASH domain||Ribosomal protein L24e, conserved site	protein_coding	mRNA	chr1	85343221	85344411	-	3	299	67
ENSGALT00000089112	ENSGALG00000004112	FUCA1	Glycoside hydrolase, family 29||Glycoside hydrolase, catalytic domain||Alpha-L-fucosidase, metazoa-type||Glycoside hydrolase superfamily||Tissue alpha-L-fucosidase||Glycosyl hydrolase, all-beta||Glycoside hydrolase, family 29, conserved site||Alpha-L-fucosidase, C-terminal	protein_coding	mRNA	chr23	5615631	5618479	-	6	1082	176
ENSGALT00000089111	ENSGALG00000016437	TAF1B	RNA polymerase I transcription initiation factor TAF1B/Rrn7||Transcription initiation factor Rrn7, Zinc-finger	protein_coding	mRNA	chr3	96811942	96846717	+	11	1642	391
ENSGALT00000013935	ENSGALG00000008555	MXI1	Myc-type, basic helix-loop-helix (bHLH) domain	protein_coding	mRNA	chr6	25836094	25887995	+	6	2641	264
ENSGALT00000089117	ENSGALG00000044949	-	Nucleotide cyclase||Adenylyl cyclase class-3/4/guanylyl cyclase||P-loop containing nucleoside triphosphate hydrolase	protein_coding	mRNA	chrZ	73433270	73439443	+	11	1728	575
ENSGALT00000013933	ENSGALG00000008553	INO80	DBINO domain||DNA helicase Ino80||Helicase superfamily 1/2, ATP-binding domain||Helicase, C-terminal||SNF2-related, N-terminal domain||P-loop containing nucleoside triphosphate hydrolase	protein_coding	mRNA	chr5	24449297	24509836	-	36	6817	1560
ENSGALT00000013930	ENSGALG00000008552	MAL	Myelin and lymphocyte (MAL) protein||Marvel domain	protein_coding	mRNA	chr3	16102820	16107198	+	4	1288	155
ENSGALT00000001253	ENSGALG00000000855	ZMPSTE24	Peptidase M48||CAAX prenyl protease 1||CAAX prenyl protease 1, N-terminal	protein_coding	mRNA	chr23	1749399	1762655	-	10	1568	465
ENSGALT00000010377	ENSGALG00000006428	UBE2I	SUMO-conjugating enzyme Ubc9||Ubiquitin-conjugating enzyme/RWD-like||Ubiquitin-conjugating enzyme E2||Ubiquitin-conjugating enzyme, active site	protein_coding	mRNA	chr14	7451546	7459728	+	6	1557	158
ENSGALT00000010376	ENSGALG00000006427	CARS	Cysteinyl-tRNA synthetase/mycothiol ligase||Cysteine-tRNA ligase||Rossmann-like alpha/beta/alpha sandwich fold||tRNA synthetases class I, catalytic domain||Aminoacyl-tRNA synthetase, class Ia, anticodon-binding	protein_coding	mRNA	chr5	13069629	13105290	+	22	3162	748
ENSGALT00000010371	ENSGALG00000006425	SLC6A6	Sodium:neurotransmitter symporter, taurine||Sodium:neurotransmitter symporter	protein_coding	mRNA	chr12	10969859	11019295	+	15	2416	620
ENSGALT00000058328	ENSGALG00000040045	DBH	Copper type II ascorbate-dependent monooxygenase, C-terminal||Copper type II, ascorbate-dependent monooxygenase-like, C-terminal||Tyramine beta-hydroxylase/Dopamine beta-hydroxylase||DOMON domain||PHM/PNGase F domain||Copper type II, ascorbate-dependent monooxygenase, histidine-cluster-1 conserved site||Dopamine beta-hydroxylase-related||Copper type II, ascorbate-dependent monooxygenase, N-termin…	protein_coding	mRNA	chr17	7488110	7498919	+	12	1827	608
ENSGALT00000010372	ENSGALG00000006426	PAK2	CRIB domain||Protein kinase, ATP binding site||Protein kinase domain||Serine/threonine-protein kinase, active site||Protein kinase-like domain	protein_coding	mRNA	chr9	4632927	4651108	-	14	1566	521
ENSGALT00000086831	ENSGALG00000046136	-	Retroviral nucleocapsid protein Gag||Retrovirus capsid, N-terminal domain||Retrovirus capsid, C-terminal	protein_coding	mRNA	AADN04009180.1	4841	6105	-	3	1200	399
ENSGALT00000086830	ENSGALG00000046496	-	P-loop containing nucleoside triphosphate hydrolase||Nucleotide cyclase||Adenylyl cyclase class-3/4/guanylyl cyclase	protein_coding	mRNA	chrZ	78488516	78494305	+	11	1728	575
ENSGALT00000086833	ENSGALG00000014442	GAPDH	Glyceraldehyde 3-phosphate dehydrogenase, NAD(P) binding domain||Glyceraldehyde-3-phosphate dehydrogenase, type I||Glyceraldehyde 3-phosphate dehydrogenase, active site||Glyceraldehyde/Erythrose phosphate dehydrogenase family||Glyceraldehyde 3-phosphate dehydrogenase, catalytic domain||NAD(P)-binding domain	protein_coding	mRNA	chr1	76954032	76956800	+	10	1122	293
ENSGALT00000086832	ENSGALG00000028960	NEU3	Sialidase family||Sialidase-4||Sialidases	protein_coding	mRNA	chr1	195852602	195856217	-	3	2368	636
ENSGALT00000086835	ENSGALG00000044856	-	Immunoglobulin V-set domain||Immunoglobulin-like domain||Immunoglobulin-like fold	protein_coding	mRNA	chr27	392110	392752	-	3	387	128
ENSGALT00000086834	ENSGALG00000045820	-	Mu homology domain||Clathrin adaptor, mu subunit, conserved site	protein_coding	mRNA	AADN04020256.1	24	1552	-	4	628	209
ENSGALT00000086837	ENSGALG00000000585	MYL4	EF-hand domain pair||EF-hand domain	protein_coding	mRNA	chr27	3016088	3020578	+	6	828	127
ENSGALT00000086836	ENSGALG00000045980	-	Immunoglobulin-like domain||Immunoglobulin subtype||Immunoglobulin-like fold	protein_coding	mRNA	AADN04013809.1	2641	4146	+	2	564	187
ENSGALT00000086839	ENSGALG00000015906	COX7A2	Cytochrome c oxidase, subunit VIIa	protein_coding	mRNA	chr3	81074323	81077159	+	4	421	88
ENSGALT00000067458	ENSGALG00000003197	RPL7A	Ribosomal protein L7Ae/L8/Nhp2 family||Ribosomal protein L7Ae/L30e/S12e/Gadd45||50S ribosomal protein L30e-like||-||Ribosomal protein L7A/L8||Ribosomal protein L7Ae conserved site	protein_coding	mRNA	chr17	7341095	7344694	+	5	380	111
ENSGALT00000067459	ENSGALG00000004048	PTPRS	Immunoglobulin subtype||Fibronectin type III||Immunoglobulin I-set||Protein-tyrosine phosphatase, active site||Immunoglobulin-like fold||Protein-tyrosine phosphatase, catalytic||Immunoglobulin-like domain||Tyrosine specific protein phosphatases domain||Protein-tyrosine phosphatase-like||PTP type protein phosphatase||Immunoglobulin subtype 2	protein_coding	mRNA	chr28	4626074	4748768	+	34	6262	1915
ENSGALT00000078118	ENSGALG00000039162	-	Meckelin	protein_coding	mRNA	AADN04011223.1	62	7336	-	2	4777	103
ENSGALT00000078117	ENSGALG00000041205	-	--	protein_coding	mRNA	AADN04000623.1	30769	33134	-	2	2280	759
ENSGALT00000078115	ENSGALG00000030862	MED30	Mediator complex, subunit Med30, metazoa	protein_coding	mRNA	chr2	135857767	135873062	+	5	916	179
ENSGALT00000078114	ENSGALG00000002225	RFFL	Zinc finger, RING/FYVE/PHD-type||Zinc finger, RING-type||Zinc finger, FYVE/PHD-type	protein_coding	mRNA	chr19	4452957	4474660	+	7	1525	350
ENSGALT00000078112	ENSGALG00000003575	DNTTIP1	Terminal deoxynucleotidyltransferase-interacting factor 1	protein_coding	mRNA	chr20	10705139	10708994	+	6	537	178
ENSGALT00000078110	ENSGALG00000030268	NKTR	Cyclophilin-type peptidyl-prolyl cis-trans isomerase, conserved site||Cyclophilin-like domain||Cyclophilin-type peptidyl-prolyl cis-trans isomerase domain||Cyclophilin-type peptidyl-prolyl cis-trans isomerase	protein_coding	mRNA	chr2	1964921	1994671	+	12	4056	1351
ENSGALT00000038879	ENSGALG00000006072	-	Voltage gated sodium channel, alpha-5 subunit||Ion transport domain||Voltage-dependent channel, four helix bundle domain||Voltage-gated Na+ ion channel, cytoplasmic domain||Sodium ion transport-associated||Voltage gated sodium channel, alpha subunit	protein_coding	mRNA	chr2	5408222	5438676	+	27	5976	1991
ENSGALT00000011423	ENSGALG00000007052	PXK	Protein kinase-like domain||Protein kinase domain||Phox homologous domain	protein_coding	mRNA	chr12	11817540	11845750	+	18	1864	513
ENSGALT00000011427	ENSGALG00000007054	TBC1D16	Rab-GTPase-TBC domain	protein_coding	mRNA	chr18	9658376	9679526	+	12	3112	780
ENSGALT00000063018	ENSGALG00000014066	-	Transmembrane protein 126	protein_coding	mRNA	chr1	190311738	190318775	+	5	1715	209
ENSGALT00000063019	ENSGALG00000038469	CDC25A	M-phase inducer phosphatase||Rhodanese-like domain	protein_coding	mRNA	chr2	569650	582544	+	16	2272	526
ENSGALT00000024826	ENSGALG00000019221	-	Peptidase S1, PA clan||Serine proteases, trypsin family, serine active site||Serine proteases, trypsin family, histidine active site||Peptidase S1A, chymotrypsin family||Peptidase S1A, complement C1r/C1S/mannan-binding||Serine proteases, trypsin domain||Low-density lipoprotein (LDL) receptor class A repeat||CUB domain	protein_coding	mRNA	chr1	88638528	88655946	+	13	1833	610
ENSGALT00000063017	ENSGALG00000035994	-	Acyl-CoA dehydrogenase, conserved site||Acyl-CoA dehydrogenase/oxidase C-terminal||Acyl-CoA dehydrogenase/oxidase, N-terminal||Acyl-CoA dehydrogenase/oxidase, N-terminal and middle domain||Acyl-CoA oxidase/dehydrogenase, central domain	protein_coding	mRNA	chr2	23387591	23424059	+	7	1743	299
ENSGALT00000024824	ENSGALG00000015388	-	SET domain||Zinc finger C2H2-type/integrase DNA-binding domain	protein_coding	mRNA	chr3	68510622	68531230	-	5	2008	560
ENSGALT00000024825	ENSGALG00000015389	TMPRSS7	CUB domain||Low-density lipoprotein (LDL) receptor class A repeat||Serine proteases, trypsin domain||SEA domain||Peptidase S1A, chymotrypsin family||Serine proteases, trypsin family, histidine active site||Serine proteases, trypsin family, serine active site||Peptidase S1, PA clan	protein_coding	mRNA	chr1	88606497	88632094	+	18	2484	827
ENSGALT00000024823	ENSGALG00000015387	ATG5	Autophagy-related protein 5	protein_coding	mRNA	chr3	68405589	68477842	+	8	1810	275
ENSGALT00000024820	ENSGALG00000015384	CHRNB3	Neurotransmitter-gated ion-channel transmembrane domain||Neurotransmitter-gated ion-channel, conserved site||Neurotransmitter-gated ion-channel||Nicotinic acetylcholine receptor||Neurotransmitter-gated ion-channel ligand-binding domain||Nicotinic acetylcholine-gated receptor, transmembrane domain	protein_coding	mRNA	chrZ	53616171	53626084	-	6	2282	455
ENSGALT00000024821	ENSGALG00000015385	THAP1	THAP domain-containing protein 1||Zinc finger, C2CH-type	protein_coding	mRNA	chrZ	53640044	53643981	-	4	630	209
ENSGALT00000058814	ENSGALG00000016731	-	Translation protein SH3-like domain||Ribosomal protein L19	protein_coding	mRNA	chr3	111247402	111253742	+	6	1654	270
ENSGALT00000058816	ENSGALG00000031474	ZRANB1	Zinc finger, RanBP2-type||OTU domain	protein_coding	mRNA	chr6	32252479	32275697	+	10	2106	701
ENSGALT00000058810	ENSGALG00000037694	-	WD40-repeat-containing domain||WD40/YVTN repeat-like-containing domain	protein_coding	mRNA	AADN04005435.1	51	7704	-	7	2187	321
ENSGALT00000058813	ENSGALG00000000071	DDIAS	Nucleic acid-binding, OB-fold||Replication factor A, C-terminal	protein_coding	mRNA	chr1	189094840	189101813	+	5	2863	948
ENSGALT00000060488	ENSGALG00000030169	-	Variant SH3 domain||SH3 domain||Ankyrin repeat-containing domain||Ankyrin repeat	protein_coding	mRNA	chr14	6496192	6513565	-	12	1686	561
ENSGALT00000055585	ENSGALG00000040616	-	Immunoglobulin subtype||Immunoglobulin-like domain||Immunoglobulin-like fold||Immunoglobulin	protein_coding	mRNA	AADN04011293.1	3052	5049	+	3	1548	189
ENSGALT00000084479	ENSGALG00000046634	-	SUN domain	protein_coding	mRNA	chrZ	34339107	34402372	-	10	843	280
ENSGALT00000088799	ENSGALG00000043711	AGO3	Protein argonaute, Mid domain||Protein argonaute, N-terminal||Protein argonaute-3||Argonaute, linker 1 domain||Ribonuclease H-like domain||Argonaute linker 2 domain||PAZ domain||Piwi domain	protein_coding	mRNA	chr23	4175990	4196500	-	5	977	118
ENSGALT00000084473	ENSGALG00000026396	BG1	Immunoglobulin-like fold||Immunoglobulin-like domain||Immunoglobulin subtype||Immunoglobulin V-set domain	protein_coding	mRNA	chr16	128570	131740	+	10	1042	226
ENSGALT00000079943	ENSGALG00000029646	CNNM4	CBS domain||Domain of unknown function DUF21||RmlC-like jelly roll fold	protein_coding	mRNA	KQ759471.1	4752	13529	-	6	5501	739
ENSGALT00000084471	ENSGALG00000027240	TSPAN13	Tetraspanin||-||Tetraspanin/Peripherin	protein_coding	mRNA	chr2	28607817	28623906	+	7	1187	125
ENSGALT00000084470	ENSGALG00000010689	MAGOH	Mago nashi protein	protein_coding	mRNA	chr8	24728295	24730372	-	5	1026	154
ENSGALT00000088796	ENSGALG00000043891	-	--	protein_coding	mRNA	AADN04009122.1	4431	4598	-	1	168	55
ENSGALT00000088797	ENSGALG00000045402	-	Immunoglobulin-like fold||Immunoglobulin V-set domain||Immunoglobulin subtype||Immunoglobulin-like domain	protein_coding	mRNA	chr27	453084	454066	-	2	648	215
ENSGALT00000084475	ENSGALG00000027698	COX19	CHCH||Cysteine alpha-hairpin motif superfamily	protein_coding	mRNA	chr14	2236409	2237593	-	3	759	97
ENSGALT00000088795	ENSGALG00000007493	NSDHL	NAD(P)-binding domain||3-beta hydroxysteroid dehydrogenase/isomerase	protein_coding	mRNA	chr4	11325216	11335496	-	8	1536	206
ENSGALT00000079249	ENSGALG00000003959	AP1M1	Clathrin adaptor, mu subunit, conserved site||Mu homology domain||AP complex, mu/sigma subunit||Clathrin adaptor, mu subunit||Longin-like domain	protein_coding	mRNA	chr28	4425905	4432875	-	13	2243	423
ENSGALT00000066147	ENSGALG00000036530	-	Zinc finger, RING/FYVE/PHD-type||WD40-repeat-containing domain||Ricin B, lectin domain||Pre-mRNA-splicing factor 19||WD40/YVTN repeat-like-containing domain||U box domain||WD40 repeat	protein_coding	mRNA	chr5	5775	9901	-	15	1383	460
ENSGALT00000066145	ENSGALG00000027688	NDUFB4	NADH:ubiquinone oxidoreductase, subunit NDUFB4	protein_coding	mRNA	chr1	79815948	79819434	-	3	1163	135
ENSGALT00000066144	ENSGALG00000004424	SEC16B	Sec16, central conserved domain||Ancestral coatomer element 1, Sec16/Sec31||COPII coat assembly protein, Sec16	protein_coding	mRNA	chr8	6632040	6642842	+	26	2799	932
ENSGALT00000079240	ENSGALG00000030255	AMBP	Alpha-1-microglobulin||Pancreatic trypsin inhibitor Kunitz domain||Calycin||Lipocalin/cytosolic fatty-acid binding domain||Proteinase inhibitor I2, Kunitz, conserved site||Protein AMBP||Lipocalin||Calycin-like	protein_coding	mRNA	chr17	1125509	1130778	-	10	1188	345
ENSGALT00000079242	ENSGALG00000039655	-	NAD:arginine ADP-ribosyltransferase, ART	protein_coding	mRNA	chr1	194829628	194830562	-	2	903	300
ENSGALT00000079243	ENSGALG00000032330	-	Zinc finger C2H2-type/integrase DNA-binding domain||BTB/POZ domain||SKP1/BTB/POZ domain||Zinc finger, C2H2||Zinc finger, C2H2-like	protein_coding	mRNA	KQ759437.1	8419	15621	+	4	3268	521
ENSGALT00000015428	ENSGALG00000009476	CDK6	Serine/threonine-protein kinase, active site||Protein kinase domain||Cyclin-dependent kinase 6||Protein kinase, ATP binding site||Protein kinase-like domain	protein_coding	mRNA	chr2	22731404	22863502	-	7	14623	326
ENSGALT00000015429	ENSGALG00000009477	PDCD10	Programmed cell death protein 10	protein_coding	mRNA	chr9	20700555	20712310	+	8	1500	212
ENSGALT00000015427	ENSGALG00000009475	-	--	protein_coding	mRNA	chr2	22712260	22918757	-	8	2459	160
ENSGALT00000015424	ENSGALG00000009473	EFCAB1	EF-hand domain pair||EF-hand domain||EF-Hand 1, calcium-binding site||Recoverin family	protein_coding	mRNA	chr2	22706046	22711776	-	6	843	230
ENSGALT00000015423	ENSGALG00000020249	RAPGEF2	Ubiquitin-related domain||Rap guanine nucleotide exchange factor 2||RmlC-like jelly roll fold||Ras guanine-nucleotide exchange factors catalytic domain||Cyclic nucleotide-binding-like||Ras guanine nucleotide exchange factor domain||Ras-like guanine nucleotide exchange factor, N-terminal||Ras-associating (RA) domain||PDZ domain||Cyclic nucleotide-binding domain	protein_coding	mRNA	chr4	22207134	22378393	+	29	4935	1644
ENSGALT00000021994	ENSGALG00000013503	FAM149A	Protein of unknown function DUF3719	protein_coding	mRNA	chr4	61727991	61741835	+	14	1842	613
ENSGALT00000021997	ENSGALG00000013506	MED24	Mediator complex, subunit Med24, N-terminal	protein_coding	mRNA	chr27	4741105	4757219	-	25	3417	986
ENSGALT00000021996	ENSGALG00000013505	-	Nesprin-1||KASH domain||mRNA splicing factor Cwf21 domain||Spectrin repeat||Spectrin/alpha-actinin	protein_coding	mRNA	chr3	49318532	49488810	-	107	20620	6838
ENSGALT00000060847	ENSGALG00000038336	SLC20A2	Phosphate transporter	protein_coding	mRNA	chr4	34431805	34488498	+	11	2906	652
ENSGALT00000060840	ENSGALG00000042090	-	Concanavalin A-like lectin/glucanase domain	protein_coding	mRNA	AADN04004824.1	541	2824	-	6	1503	125
ENSGALT00000060841	ENSGALG00000033163	-	Erg28	protein_coding	mRNA	AADN04007835.1	2761	4403	+	5	777	140
ENSGALT00000067812	ENSGALG00000029909	DHDDS	Di-trans-poly-cis-decaprenylcistransferase-like, conserved site||Decaprenyl diphosphate synthase-like	protein_coding	mRNA	chr23	168286	171741	-	6	594	197
ENSGALT00000067813	ENSGALG00000032335	MARCKSL1	Myristoylated alanine-rich C-kinase substrate MARCKS	protein_coding	mRNA	chr23	5135541	5137290	+	2	1387	213
ENSGALT00000013111	ENSGALG00000008077	PAQR5	AdipoR/Haemolysin-III-related	protein_coding	mRNA	chr10	19355200	19358789	+	8	1146	381
ENSGALT00000013115	ENSGALG00000008080	C1QTNF4	Tumour necrosis factor-like domain||C1q domain	protein_coding	mRNA	chr5	22762420	22779740	+	2	1590	367
ENSGALT00000013116	ENSGALG00000008081	PIK3CG	Armadillo-type fold||Phosphatidylinositol 3/4-kinase, conserved site||Phosphoinositide 3-kinase, accessory (PIK) domain||Phosphatidylinositol 3-kinase Ras-binding (PI3K RBD) domain||Protein kinase-like domain||C2 domain||Phosphatidylinositol 3-kinase, C2 domain||Phosphatidylinositol Kinase||Phosphatidylinositol 3-kinase adaptor-binding (PI3K ABD) domain||Phosphatidylinositol 3-/4-kinase, catalyti…	protein_coding	mRNA	chr1	14409032	14442571	+	11	3582	1106
ENSGALT00000062428	ENSGALG00000040723	-	Phosphotransferase KptA/Tpt1	protein_coding	mRNA	AADN04002522.1	16012	19268	+	6	662	209
ENSGALT00000076227	ENSGALG00000009369	PRDX3	Peroxiredoxin, C-terminal||Peroxiredoxin, AhpC-type||Alkyl hydroperoxide reductase subunit C/ Thiol specific antioxidant||Thioredoxin-like fold||Thioredoxin domain	protein_coding	mRNA	chr6	30049291	30054578	-	6	1451	214
ENSGALT00000076224	ENSGALG00000005248	CDC14A	Dual specificity/tyrosine protein phosphatase, N-terminal||Dual specificity phosphatase, catalytic domain||Tyrosine specific protein phosphatases domain||Protein-tyrosine phosphatase, active site||Dual specificity protein phosphatase domain||Protein-tyrosine phosphatase-like||Protein-tyrosine phosphatase, catalytic	protein_coding	mRNA	chr8	11770672	11818064	+	15	1641	546
ENSGALT00000085283	ENSGALG00000046537	-	Immunoglobulin subtype||Immunoglobulin-like domain||Immunoglobulin-like fold	protein_coding	mRNA	AADN04008545.1	4000	4825	+	4	621	206
ENSGALT00000076222	ENSGALG00000005704	NDUFB8	NADH dehydrogenase [ubiquinone] 1 beta subcomplex subunit 8, metazoa||NADH dehydrogenase [ubiquinone] 1 beta subcomplex subunit 8	protein_coding	mRNA	chr6	17416280	17419010	+	4	549	182
ENSGALT00000076221	ENSGALG00000030320	-	Immunoglobulin/major histocompatibility complex, conserved site||MHC class I alpha chain, alpha1 alpha2 domains||Immunoglobulin-like fold||MHC classes I/II-like antigen recognition protein||Immunoglobulin-like domain||MHC class I-like antigen recognition-like||Immunoglobulin C1-set	protein_coding	mRNA	chr16	398725	403663	-	2	4694	295
ENSGALT00000046233	ENSGALG00000025786	HIST1H4B	TATA box binding protein associated factor (TAF)||Histone H4, conserved site||Histone-fold||Histone H4	protein_coding	mRNA	chr1	48165722	48166033	-	1	312	103
ENSGALT00000050616	ENSGALG00000042503	HSPBP1	Armadillo||Armadillo-type fold||Armadillo-like helical	protein_coding	mRNA	AADN04001595.1	21065	24701	+	6	2421	335
ENSGALT00000066858	ENSGALG00000007038	ASTN2	Membrane attack complex component/perforin (MACPF) domain||Fibronectin type III||Astrotactin||Immunoglobulin-like fold	protein_coding	mRNA	chr17	3724742	3807748	-	8	1194	397
ENSGALT00000046234	ENSGALG00000014496	PROM1	Prominin	protein_coding	mRNA	chr4	77083744	77136277	+	25	4149	837
ENSGALT00000066854	ENSGALG00000043178	-	DENN domain||uDENN domain||dDENN domain||GRAM domain||Protein-tyrosine phosphatase-like||Myotubularin-like phosphatase domain||Myotubularin-related protein 5||SBF1/SBF2 domain||Myotubularin family||PH domain-like||Pleckstrin homology domain	protein_coding	mRNA	chr1	576992	635071	-	43	5820	1939
ENSGALT00000066857	ENSGALG00000043336	COPZ1	Longin-like domain||Clathrin adaptor complex, small chain||AP complex, mu/sigma subunit	protein_coding	mRNA	chr33	1172149	1174687	+	8	552	183
ENSGALT00000066856	ENSGALG00000041924	PFDN5	Prefoldin alpha subunit, archaea-type||Prefoldin||Prefoldin alpha-like	protein_coding	mRNA	AADN04000745.1	49400	51634	-	4	1186	150
ENSGALT00000066850	ENSGALG00000032258	-	--	protein_coding	mRNA	AADN04011612.1	5210	7293	+	4	1396	337
ENSGALT00000066853	ENSGALG00000006069	SMTNL2	Calponin homology domain	protein_coding	mRNA	chr19	9934099	9955929	-	9	2063	468
ENSGALT00000066852	ENSGALG00000016774	NPAS2	PAC motif||PAS fold||Myc-type, basic helix-loop-helix (bHLH) domain||Nuclear translocator||PAS domain	protein_coding	mRNA	chr1	133374651	133429729	+	21	2391	796
ENSGALT00000050612	ENSGALG00000036784	-	Aldehyde dehydrogenase N-terminal domain||Gamma-glutamyl phosphate reductase GPR, conserved site||Aldehyde dehydrogenase, C-terminal||Aldehyde/histidinol dehydrogenase	protein_coding	mRNA	AADN04007726.1	3763	10142	-	5	771	256
ENSGALT00000085934	ENSGALG00000014468	MLF2	Myeloid leukemia factor||-	protein_coding	mRNA	chr1	77166148	77172767	-	9	1038	242
ENSGALT00000020114	ENSGALG00000012307	GALR3	Galanin receptor family||G protein-coupled receptor, rhodopsin-like||GPCR, rhodopsin-like, 7TM	protein_coding	mRNA	chr1	51151372	51153206	-	2	1238	405
ENSGALT00000020115	ENSGALG00000012308	MANBA	Glycoside hydrolase family 2, catalytic domain||Galactose-binding domain-like||Glycoside hydrolase superfamily||Glycoside hydrolase, family 2/20, immunoglobulin-like beta-sandwich domain||Glycoside hydrolase, catalytic domain||Glycoside hydrolase, family 2, immunoglobulin-like beta-sandwich	protein_coding	mRNA	chr4	61240739	61287959	-	17	2652	883
ENSGALT00000020119	ENSGALG00000012311	UBE2D3	Ubiquitin-conjugating enzyme/RWD-like||Ubiquitin-conjugating enzyme, active site||Ubiquitin-conjugating enzyme E2	protein_coding	mRNA	chr4	61300372	61321921	-	8	1813	148
ENSGALT00000028340	ENSGALG00000014023	H2AFZ	Histone H2A, C-terminal domain||Histone H2A/H2B/H3||Histone-fold||Histone H2A||Histone H2A conserved site	protein_coding	mRNA	chr4	60543174	60545442	-	5	901	128
ENSGALT00000028346	ENSGALG00000017644	COTL1	Actin-depolymerising factor homology domain||ADF-H/Gelsolin-like domain	protein_coding	mRNA	chr11	17047246	17065341	-	4	1826	142
ENSGALT00000014468	ENSGALG00000008896	PPP1R1C	Protein phosphatase inhibitor 1	protein_coding	mRNA	chr7	14159352	14200241	-	5	936	168
ENSGALT00000064567	ENSGALG00000001994	-	--	protein_coding	mRNA	chr14	13543189	13546728	+	4	2067	688
ENSGALT00000064562	ENSGALG00000038905	-	G-protein gamma-like domain||G-protein, gamma subunit	protein_coding	mRNA	AADN04018089.1	36	1288	-	2	234	77
ENSGALT00000064561	ENSGALG00000016929	PIBF1	Progesterone-induced-blocking factor 1	protein_coding	mRNA	chr1	156114180	156229506	-	15	2070	689
ENSGALT00000002439	ENSGALG00000001604	GLB1L2	Glycoside hydrolase, family 35||Glycoside hydrolase, catalytic domain||Galactose-binding domain-like||Glycoside hydrolase 35, catalytic domain||Beta-galactosidase 1-like||Glycoside hydrolase, family 35, conserved site||Glycoside hydrolase superfamily	protein_coding	mRNA	chr24	2568408	2587817	+	19	1990	636
ENSGALT00000069501	ENSGALG00000034389	-	Blood group Rhesus C/E/D polypeptide||Ammonium transporter AmtB-like domain||Ammonium/urea transporter||Ammonium transporter	protein_coding	mRNA	AADN04019603.1	2082	3422	+	2	1320	440
ENSGALT00000069507	ENSGALG00000026822	WDR81	WD40 repeat||WD40/YVTN repeat-like-containing domain||Protein kinase-like domain||WD40-repeat-containing domain||BEACH domain	protein_coding	mRNA	chr19	5383406	5394764	+	10	6701	1863
ENSGALT00000069504	ENSGALG00000008114	-	Tricarboxylate/iron carrier	protein_coding	mRNA	chr6	23329892	23333948	+	11	1813	274
ENSGALT00000036926	ENSGALG00000015233	ATP1B1	Sodium/potassium-transporting ATPase subunit beta||Sodium/potassium-transporting ATPase subunit beta, chordates	protein_coding	mRNA	chr1	83773420	83787119	-	6	1965	305
ENSGALT00000069509	ENSGALG00000041052	-	Zinc finger, C2H2||Zinc finger, C2H2-like||Zinc finger C2H2-type/integrase DNA-binding domain	protein_coding	mRNA	chrZ	854675	890244	+	8	3866	1239
ENSGALT00000019837	ENSGALG00000012144	MIEF1	Mab-21 domain	protein_coding	mRNA	chr1	50648770	50653831	-	4	1395	464
ENSGALT00000036922	ENSGALG00000015249	TTF2	Helicase superfamily 1/2, ATP-binding domain||Helicase, C-terminal||P-loop containing nucleoside triphosphate hydrolase||SNF2-related, N-terminal domain||Zinc finger, GRF-type	protein_coding	mRNA	chr1	84135950	84154902	+	23	3537	1178
ENSGALT00000036923	ENSGALG00000013775	CDH19	Cadherin-like||Catenin binding domain||Cadherin||Cadherin conserved site||Cadherin, cytoplasmic domain	protein_coding	mRNA	chr2	95505438	95558733	+	12	2123	697
ENSGALT00000067243	ENSGALG00000036673	-	Armadillo-type fold||Armadillo-like helical	protein_coding	mRNA	AADN04001845.1	5879	10555	-	14	1809	602
ENSGALT00000082721	ENSGALG00000006780	ARL6IP1	ADP-ribosylation factor-like protein 6-interacting protein 1	protein_coding	mRNA	chr14	8361228	8368038	-	6	1614	203
ENSGALT00000025694	ENSGALG00000015944	RIMS1	Zinc finger, FYVE/PHD-type||Zinc finger, RING/FYVE/PHD-type||Rab-binding domain||C2 domain||Regulating synaptic membrane exocytosis protein 1||Zinc finger, FYVE-related||PDZ domain	protein_coding	mRNA	chr3	82215093	82512310	-	31	4677	1558
ENSGALT00000077575	ENSGALG00000030478	-	Keratin	protein_coding	mRNA	chr6	9284313	9284642	+	1	330	109
ENSGALT00000068455	ENSGALG00000039733	-	Harbinger transposase-derived nuclease domain	protein_coding	mRNA	chr28	1074451	1076958	+	2	1328	374
ENSGALT00000068454	ENSGALG00000033079	RRAGC	P-loop containing nucleoside triphosphate hydrolase||Gtr1/RagA G protein	protein_coding	mRNA	chr23	3267336	3276158	+	8	3078	408
ENSGALT00000068453	ENSGALG00000015170	VPS13A	Vacuolar protein sorting-associated protein 13||Vacuolar protein sorting-associated protein 13, C-terminal||Vacuolar protein sorting-associated protein 13, N-terminal domain||Vacuolar protein sorting-associated protein 13, SHR-binding domain||VPS13, repeated coiled region||Vacuolar protein sorting-associated protein 13, second N-terminal domain||Autophagy-related, C-terminal	protein_coding	mRNA	chrZ	37602176	37704825	+	73	9791	3206
ENSGALT00000068452	ENSGALG00000032997	EMILIN2	EMI domain	protein_coding	mRNA	chr2	101326336	101355884	-	7	3228	925
ENSGALT00000077572	ENSGALG00000010633	GPX7	Thioredoxin-like fold||Glutathione peroxidase||Glutathione peroxidase Gpx7, putative||Glutathione peroxidase active site||Glutathione peroxidase conserved site	protein_coding	mRNA	chr8	24523427	24532004	+	4	703	210
ENSGALT00000068450	ENSGALG00000037950	ALPK3	Immunoglobulin I-set||Immunoglobulin subtype||Immunoglobulin-like domain||Immunoglobulin subtype 2||Immunoglobulin-like fold||MHCK/EF2 kinase||Protein kinase-like domain	protein_coding	mRNA	chr10	816010	845140	-	13	4599	1532
ENSGALT00000056002	ENSGALG00000040971	EGR2	Zinc finger, C2H2||Zinc finger, C2H2-like||Protein of unknown function DUF3446||Zinc finger C2H2-type/integrase DNA-binding domain	protein_coding	mRNA	chr6	8083266	8085712	+	2	2201	462
ENSGALT00000024129	ENSGALG00000014962	CALHM6	Protein FAM26F||FAM26 family	protein_coding	mRNA	chr3	64018364	64020812	-	2	1258	325
ENSGALT00000024123	ENSGALG00000014956	POLK	UmuC domain||DNA polymerase eta/kappa||DNA polymerase, Y-family, little finger domain||DNA polymerase type-Y, HhH motif||DNA polymerase IV||Zinc finger, Rad18-type putative	protein_coding	mRNA	chrZ	23872296	23901621	-	16	3062	867
ENSGALT00000024122	ENSGALG00000014955	-	FAM26 family||Protein FAM26D	protein_coding	mRNA	chr3	63986937	63988707	-	3	912	303
ENSGALT00000024121	ENSGALG00000014954	ZNF518B	Zinc finger, C2H2-like||C2H2- zinc finger protein family||Zinc finger protein 518B||Zinc finger, C2H2	protein_coding	mRNA	chr4	78830975	78834214	-	1	3240	1079
ENSGALT00000024127	ENSGALG00000014960	POC5	Centrosomal protein POC5	protein_coding	mRNA	chrZ	23821306	23844301	+	10	1677	364
ENSGALT00000024125	ENSGALG00000014958	ANKDD1B	Death-like domain||Ankyrin repeat-containing domain||Ankyrin repeat||Death domain	protein_coding	mRNA	chrZ	23845453	23867229	-	15	1611	536
ENSGALT00000024124	ENSGALG00000014957	WDR1	G-protein beta WD-40 repeat||WD40-repeat-containing domain||WD40 repeat, conserved site||Anaphase-promoting complex subunit 4, WD40 domain||Nitrous oxide reductase, N-terminal||WD40/YVTN repeat-like-containing domain||WD40 repeat	protein_coding	mRNA	chr4	78884400	78904273	+	15	3280	609
ENSGALT00000031654	ENSGALG00000015906	COX7A2	Cytochrome c oxidase, subunit VIIa	protein_coding	mRNA	chr3	81074319	81077654	+	4	959	83
ENSGALT00000074174	ENSGALG00000009595	TWF1	Actin-depolymerising factor homology domain||Twinfilin||ADF-H/Gelsolin-like domain	protein_coding	mRNA	chr1	30082534	30100993	-	9	4038	350
ENSGALT00000075481	ENSGALG00000035795	-	Protein of unknown function DUF4671	protein_coding	mRNA	KQ759570.1	13173	16321	+	7	1286	415
ENSGALT00000074172	ENSGALG00000038884	SRL	Dynamin superfamily||Dynamin-type guanine nucleotide-binding (G) domain||EH domain-containing protein, N-terminal||P-loop containing nucleoside triphosphate hydrolase	protein_coding	mRNA	chr14	12712424	12718553	-	4	1422	379
ENSGALT00000008286	ENSGALG00000005160	VMP1	SNARE associated Golgi protein	protein_coding	mRNA	chr19	7319453	7375427	+	13	2150	406
ENSGALT00000008280	ENSGALG00000005156	-	Serine proteases, trypsin domain||Kringle||Kringle-like fold||Peptidase S1, PA clan||SRCR-like domain||SRCR domain||Serine proteases, trypsin family, histidine active site||Serine proteases, trypsin family, serine active site||Peptidase S1A, chymotrypsin family	protein_coding	mRNA	chr6	15898939	15913188	-	15	2460	819
ENSGALT00000008282	ENSGALG00000005158	WDFY1	Zinc finger, FYVE-related||WD40 repeat, conserved site||Zinc finger, FYVE/PHD-type||WD40-repeat-containing domain||Zinc finger, RING/FYVE/PHD-type||WD40 repeat||FYVE zinc finger||WD40/YVTN repeat-like-containing domain||G-protein beta WD-40 repeat	protein_coding	mRNA	chr9	8291936	8315316	-	12	4096	410
ENSGALT00000067035	ENSGALG00000034512	PPP2R3A	EF-hand domain pair||EF-hand domain||EF-Hand 1, calcium-binding site	protein_coding	mRNA	chr9	642325	665748	+	6	4321	901
ENSGALT00000067036	ENSGALG00000043142	PCDHA2	Cadherin||Cadherin-like||Protocadherin alpha-C2||Cadherin conserved site||Cadherin, C-terminal catenin-binding domain||Cadherin, cytoplasmic C-terminal domain||Cadherin, N-terminal	protein_coding	mRNA	chr13	706458	853846	-	9	2985	994
ENSGALT00000009482	ENSGALG00000005893	ZFAND4	Ubiquitin||Zinc finger, AN1-type||Ubiquitin domain||Ubiquitin-related domain	protein_coding	mRNA	chr6	17763903	17784063	-	9	2151	716
ENSGALT00000067030	ENSGALG00000040023	MAPK11	Protein kinase-like domain||Mitogen-activated protein (MAP) kinase, conserved site||Mitogen-activated protein (MAP) kinase, p38||Protein kinase, ATP binding site||Protein kinase domain	protein_coding	mRNA	chr1	20405293	20435716	-	12	2544	361
ENSGALT00000020801	ENSGALG00000012747	NEDD9	SH3 domain||CAS family, DUF3513||Serine rich protein interaction	protein_coding	mRNA	chr2	63303255	63323772	+	7	2484	827
ENSGALT00000020803	ENSGALG00000012748	ELOVL2	ELO family, conserved site||Elongation of very long chain fatty acids protein 2||ELO family	protein_coding	mRNA	chr2	63351465	63390250	+	8	977	297
ENSGALT00000009489	ENSGALG00000005896	-	Carbonic anhydrase, alpha-class||Carbonic anhydrase, CA15||Alpha carbonic anhydrase	protein_coding	mRNA	chr15	7963700	7967050	+	8	968	317
ENSGALT00000002879	ENSGALG00000001860	RSBN1	Round spermatid basic protein 1	protein_coding	mRNA	chr26	3733068	3802143	-	8	1923	640
ENSGALT00000002878	ENSGALG00000001859	-	Glycosyl transferase, family 31	protein_coding	mRNA	chr21	2525058	2526092	-	1	1035	344
ENSGALT00000022408	ENSGALG00000013803	ADGRG6	GPS motif||Concanavalin A-like lectin/glucanase domain||GPCR, family 2-like||GPCR, family 2, secretin-like||CUB domain||GPCR, family 2, secretin-like, conserved site||Pentaxin-related	protein_coding	mRNA	chr3	53020301	53127121	-	25	3971	1250
ENSGALT00000002870	ENSGALG00000001852	LRWD1	Leucine-rich repeat domain, L domain-like||WD40 repeat, conserved site||Leucine-rich repeat||WD40-repeat-containing domain||Leucine rich repeat 4||WD40 repeat||WD40/YVTN repeat-like-containing domain	protein_coding	mRNA	chr19	4128855	4140535	+	15	1989	662
ENSGALT00000002876	ENSGALG00000001857	C1QTNF12	C1q domain||Tumour necrosis factor-like domain	protein_coding	mRNA	chr21	2472220	2486139	+	8	963	320
ENSGALT00000076763	ENSGALG00000006794	-	RAD50, zinc hook||DNA repair protein Rad50, eukaryotes||P-loop containing nucleoside triphosphate hydrolase	protein_coding	mRNA	chr13	17012138	17028934	+	24	3762	1224
ENSGALT00000076766	ENSGALG00000006969	USP28	-||UBA-like||Ubiquitin specific protease, conserved site||Ubiquitin specific protease domain||Peptidase C19, ubiquitin carboxyl-terminal hydrolase	protein_coding	mRNA	chr24	4422987	4441175	-	24	3144	1047
ENSGALT00000073406	ENSGALG00000041382	-	--	protein_coding	mRNA	chr25	1925591	1925890	-	2	273	90
ENSGALT00000076764	ENSGALG00000003717	MYO9B	Myosin head, motor domain||IQ motif, EF-hand binding site||P-loop containing nucleoside triphosphate hydrolase||Protein kinase C-like, phorbol ester/diacylglycerol-binding domain||Ras-associating (RA) domain||Unconventional myosin-IXb||Rho GTPase-activating protein domain||Ubiquitin-related domain||Rho GTPase activation protein	protein_coding	mRNA	chr28	4177071	4208740	-	40	7427	2053
ENSGALT00000076768	ENSGALG00000005046	SHMT1	Pyridoxal phosphate-dependent transferase, major region, subdomain 1||Pyridoxal phosphate-dependent transferase||Serine hydroxymethyltransferase||Serine hydroxymethyltransferase, pyridoxal phosphate binding site||Pyridoxal phosphate-dependent transferase, major region, subdomain 2	protein_coding	mRNA	chr14	5132126	5135948	-	12	1437	478
ENSGALT00000076769	ENSGALG00000002729	GK5	Carbohydrate kinase, FGGY, C-terminal||Carbohydrate kinase, FGGY, conserved site||Carbohydrate kinase, FGGY, N-terminal||Carbohydrate kinase, FGGY	protein_coding	mRNA	chr9	10392753	10431358	-	16	6163	517
ENSGALT00000085267	ENSGALG00000044116	-	Immunoglobulin||Immunoglobulin-like fold||Immunoglobulin-like domain||Immunoglobulin subtype	protein_coding	mRNA	AADN04016688.1	2392	4381	+	7	756	251
ENSGALT00000080745	ENSGALG00000036571	-	Guanine nucleotide exchange factor Ect2||BRCT domain	protein_coding	mRNA	AADN04018055.1	108	4135	-	3	2980	134
ENSGALT00000009738	ENSGALG00000006045	SH3GL3	BAR domain||SH3 domain||Endophilin-A3||Spectrin alpha chain, SH3 domain||Arfaptin homology (AH) domain/BAR domain	protein_coding	mRNA	chr10	11407195	11450747	+	9	1530	353
ENSGALT00000080742	ENSGALG00000035375	-	S-adenosyl-L-methionine-dependent methyltransferase||Transmembrane O-methyltransferase||O-methyltransferase, family 3	protein_coding	mRNA	chr1	194255739	194257541	+	3	956	259
ENSGALT00000056513	ENSGALG00000040204	-	Na-Ca exchanger/integrin-beta4||Sodium/calcium exchanger domain, C-terminal extension||Sodium/calcium exchanger membrane region	protein_coding	mRNA	KQ759633.1	6635	9355	-	2	1771	588
ENSGALT00000009730	ENSGALG00000006041	BNC1	Zinc finger, C2H2-like||Zinc finger, C2H2	protein_coding	mRNA	chr10	11295144	11301592	-	5	2937	978
ENSGALT00000009737	ENSGALG00000006044	-	Uncharacterised protein C2orf54	protein_coding	mRNA	chr9	4874387	4875766	-	2	1116	371
ENSGALT00000009734	ENSGALG00000006043	RBBP6	DWNN domain||Zinc finger, RING-type||Zinc finger, RING/FYVE/PHD-type||E3 ubiquitin-protein ligase RBBP6||U box domain||Zinc knuckle CX2CX3GHX4C||Zinc finger, CCHC-type	protein_coding	mRNA	chr14	6812373	6843749	+	17	6322	1933
ENSGALT00000078650	ENSGALG00000004978	MYO15A	IQ motif, EF-hand binding site||Myosin head, motor domain||Variant SH3 domain||FERM central domain||SH3 domain||P-loop containing nucleoside triphosphate hydrolase||MyTH4 domain	protein_coding	mRNA	chr14	5047798	5061041	+	43	5403	1800
ENSGALT00000078651	ENSGALG00000004038	ADAL	Adenosine/AMP deaminase domain||Metal-dependent hydrolase	protein_coding	mRNA	chr10	6173313	6177811	+	5	469	116
ENSGALT00000085262	ENSGALG00000032730	NOP56	Nop domain||NOP5, N-terminal||NOSIC	protein_coding	mRNA	AADN04000623.1	76808	79842	+	11	1357	338
ENSGALT00000075226	ENSGALG00000038355	GDF5	Transforming growth factor beta, conserved site||Transforming growth factor-beta-related||Cystine-knot cytokine||Transforming growth factor-beta, C-terminal||Inhibin, alpha subunit||Transforming growth factor-beta, N-terminal	protein_coding	mRNA	chr20	1257698	1260753	+	2	1530	500
ENSGALT00000078659	ENSGALG00000009264	MTX2	Glutathione S-transferase, C-terminal-like||Metaxin, glutathione S-transferase domain||Mitochondrial outer membrane transport complex Sam37/metaxin, N-terminal domain	protein_coding	mRNA	chr7	16273073	16305649	-	9	1076	166
ENSGALT00000075225	ENSGALG00000020703	GRB14	Ras-associating (RA) domain||PH domain-like||Ubiquitin-related domain||Pleckstrin homology domain||SH2 domain||BPS (Between PH and SH2) domain	protein_coding	mRNA	chr7	20231963	20298979	+	14	1569	518
ENSGALT00000070081	ENSGALG00000031122	NTNG1	Laminin EGF domain||EGF-like domain||Laminin, N-terminal||EGF-like, conserved site||Galactose-binding domain-like	protein_coding	mRNA	chr8	828149	965393	+	7	1620	539
ENSGALT00000070080	ENSGALG00000037704	-	Galactose mutarotase-like domain||Glycosyl hydrolase family 38, C-terminal	protein_coding	mRNA	AADN04012016.1	21	5704	+	7	1978	350
ENSGALT00000070082	ENSGALG00000042009	HMMR	Hyaluronan mediated motility receptor, N-terminal||Intracellular hyaluronic acid binding protein||Hyaluronan-mediated motility receptor, C-terminal	protein_coding	mRNA	chr13	6718330	6730623	-	18	2187	728
ENSGALT00000082459	ENSGALG00000017295	PTHLH	Parathyroid hormone-related protein||Parathyroid hormone/parathyroid hormone-related protein	protein_coding	mRNA	chr1	72518747	72529488	-	4	1360	178
ENSGALT00000019968	ENSGALG00000012227	TSPAN5	Tetraspanin, conserved site||Tetraspanin, EC2 domain||Tetraspanin/Peripherin||Tetraspanin	protein_coding	mRNA	chr4	60174032	60250838	-	8	1362	268
ENSGALT00000070089	ENSGALG00000031117	STK17A	Protein kinase-like domain||Protein kinase, ATP binding site||Serine/threonine-protein kinase, active site||Protein kinase domain	protein_coding	mRNA	chr2	51671799	51696372	+	7	2841	406
ENSGALT00000082456	ENSGALG00000035338	-	--	protein_coding	mRNA	chr1	83255170	83428864	+	5	2803	9
ENSGALT00000082455	ENSGALG00000042257	MYH1F	Myosin, N-terminal, SH3-like||P-loop containing nucleoside triphosphate hydrolase||Myosin-like IQ motif-containing domain||Myosin head, motor domain||IQ motif, EF-hand binding site||Myosin tail	protein_coding	mRNA	chr18	431377	448305	-	38	5938	1939
ENSGALT00000082451	ENSGALG00000030754	-	Nucleotide-sugar transporter	protein_coding	mRNA	chr1	83570845	83574766	-	4	1226	159
ENSGALT00000073682	ENSGALG00000002347	C3orf58	FAM69, protein-kinase domain||Uncharacterised protein family UPF0672	protein_coding	mRNA	chr9	10928331	10939888	+	3	1499	429
ENSGALT00000073686	ENSGALG00000030901	UFC1	Ubiquitin-conjugating enzyme/RWD-like||Ubiquitin-fold modifier-conjugating enzyme 1	protein_coding	mRNA	KQ759474.1	27260	28848	+	6	495	164
ENSGALT00000071933	ENSGALG00000037839	ARFIP2	Arfaptin family||Arfaptin homology (AH) domain||Arfaptin homology (AH) domain/BAR domain	protein_coding	mRNA	chr1	194413988	194418083	+	8	1089	362
ENSGALT00000071931	ENSGALG00000012620	PTCH1	Protein patched/dispatched||Sterol-sensing domain||Transmembrane receptor, patched	protein_coding	mRNA	chrZ	41773502	41809419	-	19	3698	1162
ENSGALT00000071936	ENSGALG00000035295	AP4B1	AP-1, 2,4 complex subunit beta||Armadillo-like helical||Clathrin/coatomer adaptor, adaptin-like, N-terminal||AP complex subunit beta||Armadillo-type fold||Beta-adaptin appendage, C-terminal subdomain	protein_coding	mRNA	chr26	3767530	3770447	-	4	1134	141
ENSGALT00000071937	ENSGALG00000036625	NDUFV2	Thioredoxin-like fold||NADH-quinone oxidoreductase subunit E-like	protein_coding	mRNA	chr2	98878490	98892379	-	8	872	245
ENSGALT00000037720	ENSGALG00000011171	TBP	TATA-box binding protein||Beta2-adaptin/TBP, C-terminal domain||TATA-box binding protein, conserved site	protein_coding	mRNA	chr3	40844979	40855356	-	7	1601	246
ENSGALT00000037727	ENSGALG00000010307	ACYP1	Acylphosphatase, conserved site||Acylphosphatase||Acylphosphatase-like domain	protein_coding	mRNA	chr5	38195151	38196110	-	2	804	99
ENSGALT00000070339	ENSGALG00000039380	TBC1D1	PH domain-like||PTB/PI domain||Domain of unknown function DUF3350||Rab-GTPase-TBC domain	protein_coding	mRNA	chr4	70143619	70218716	-	20	3327	1108
ENSGALT00000070338	ENSGALG00000041143	UMOD	EGF-like domain||Zona pellucida domain||EGF-like, conserved site	protein_coding	mRNA	chr11	568810	572775	+	9	1316	418
ENSGALT00000070331	ENSGALG00000030368	-	Immunoglobulin-like domain||Immunoglobulin C1-set||MHC class II, alpha/beta chain, N-terminal||Immunoglobulin/major histocompatibility complex, conserved site||MHC class II, beta chain, N-terminal||Immunoglobulin-like fold||MHC classes I/II-like antigen recognition protein	protein_coding	mRNA	AADN04000838.1	9984	13692	-	6	3117	291
ENSGALT00000070336	ENSGALG00000043591	PLA2G4F	Acyl transferase/acyl hydrolase/lysophospholipase||Lysophospholipase, catalytic domain||C2 domain	protein_coding	mRNA	chr5	25553603	25573229	-	19	2538	845
ENSGALT00000070334	ENSGALG00000038325	CORO7	Anaphase-promoting complex subunit 4, WD40 domain||Quinoprotein alcohol dehydrogenase-like superfamily||Mitochondrial import inner membrane translocase subunit Tim16||Coronin||WD40 repeat||WD40/YVTN repeat-like-containing domain||Domain of unknown function DUF1899||WD40 repeat, conserved site||WD40-repeat-containing domain	protein_coding	mRNA	chr14	12752686	12785673	-	26	3393	1130
ENSGALT00000064822	ENSGALG00000031305	FAM13C	-	protein_coding	mRNA	chr6	588706	633595	+	14	1783	525
ENSGALT00000087218	ENSGALG00000046274	-	--	protein_coding	mRNA	chr4	86156996	86157907	-	2	315	104
ENSGALT00000087219	ENSGALG00000023066	DNAJA1	HSP40/DnaJ peptide-binding||Chaperone DnaJ||Chaperone DnaJ, C-terminal||DnaJ domain||Heat shock protein DnaJ, cysteine-rich domain||DnaJ domain, conserved site	protein_coding	mRNA	chrZ	70597262	70600961	+	4	1095	182
ENSGALT00000033408	ENSGALG00000008493	METTL21A	S-adenosyl-L-methionine-dependent methyltransferase||Lysine methyltransferase	protein_coding	mRNA	chr7	12232364	12234772	+	3	858	216
ENSGALT00000064824	ENSGALG00000010561	GPATCH11	Domain of unknown function DUF4187||G-patch domain	protein_coding	mRNA	chr3	32082835	32097337	-	10	1473	255
ENSGALT00000033404	ENSGALG00000020836	FAM237A	-	protein_coding	mRNA	chr7	12480858	12488246	-	3	851	182
ENSGALT00000087211	ENSGALG00000044273	-	Immunoglobulin-like fold||Immunoglobulin||Immunoglobulin-like domain||Immunoglobulin subtype	protein_coding	mRNA	AADN04002278.1	1949	3140	+	5	810	269
ENSGALT00000087216	ENSGALG00000043944	-	--	protein_coding	mRNA	chrZ	71068803	71069766	-	3	345	114
ENSGALT00000087217	ENSGALG00000045778	-	--	protein_coding	mRNA	AADN04015429.1	2457	3590	+	1	1134	377
ENSGALT00000087214	ENSGALG00000040938	NLGN1	Carboxylesterase, type B||Neuroligin||Carboxylesterase type B, conserved site||Alpha/Beta hydrolase fold||Neuroligin-1	protein_coding	mRNA	chr9	18812849	19083581	-	5	2472	823
ENSGALT00000071689	ENSGALG00000039124	KLHL3	SKP1/BTB/POZ domain||BTB/POZ domain||Kelch-like protein 3||Galactose oxidase, beta-propeller||BTB-kelch protein||BTB/Kelch-associated||Kelch repeat type 1	protein_coding	mRNA	chr13	14504259	14709306	+	15	2589	586
ENSGALT00000071684	ENSGALG00000002932	NME2	Nucleoside diphosphate kinase||Nucleoside diphosphate kinase, active site	protein_coding	mRNA	chr18	5120288	5122249	+	6	718	122
ENSGALT00000071685	ENSGALG00000032428	-	Protein C19orf12 homologue	protein_coding	mRNA	chr11	8512210	8515232	-	3	972	141
ENSGALT00000071680	ENSGALG00000034769	USP12-like	Peptidase C19, ubiquitin carboxyl-terminal hydrolase||Ubiquitin specific protease, conserved site||Ubiquitin specific protease domain	protein_coding	mRNA	chr4	12300508	12328799	+	9	3461	369
ENSGALT00000071682	ENSGALG00000033090	VDR	Zinc finger, NHR/GATA-type||Vitamin D receptor||Zinc finger, nuclear hormone receptor-type||Nuclear hormone receptor, ligand-binding domain||Nuclear hormone receptor	protein_coding	mRNA	AADN04000776.1	17411	47299	+	11	2475	451
ENSGALT00000081900	ENSGALG00000008009	BCAP29	B-cell receptor-associated protein 29/31	protein_coding	mRNA	chr1	14769220	14791550	+	8	978	243
ENSGALT00000081903	ENSGALG00000043607	CENPX	Centromere protein X||Histone-fold	protein_coding	mRNA	chr18	5059701	5060705	+	5	605	79
ENSGALT00000037892	ENSGALG00000012135	ATF4	cAMP-dependent transcription factor ATF-4||Basic-leucine zipper domain	protein_coding	mRNA	chr1	50633582	50636513	-	3	1452	354
ENSGALT00000037896	ENSGALG00000023157	REEP5	TB2/DP1/HVA22-related protein	protein_coding	mRNA	chrZ	45987878	46005558	+	5	1621	189
ENSGALT00000037894	ENSGALG00000012119	MARCO	Collagen triple helix repeat||SRCR-like domain||SRCR domain	protein_coding	mRNA	chr7	28634162	28643201	-	15	1760	476
ENSGALT00000045711	ENSGALG00000028284	PTX3	Pentaxin-related||Pentaxin, conserved site||LamG-like jellyroll fold||Concanavalin A-like lectin/glucanase domain	protein_coding	mRNA	chr9	22816706	22822292	-	3	2279	433
ENSGALT00000044293	ENSGALG00000028465	IL17C	Interleukin-17, chordata||Cystine-knot cytokine||Interleukin-17 family	protein_coding	mRNA	chr11	18660242	18662471	+	3	528	175
ENSGALT00000045713	ENSGALG00000010641	SCCPDH	-||Saccharopine dehydrogenase, NADP binding domain||NAD(P)-binding domain	protein_coding	mRNA	chr3	33937336	33945944	-	12	1299	432
ENSGALT00000040944	ENSGALG00000003701	SGMS1	Sterile alpha motif domain||Sterile alpha motif/pointed domain||Sphingomyelin synthase-like domain	protein_coding	mRNA	chr6	9714901	9791882	+	8	3270	417
ENSGALT00000045715	ENSGALG00000025763	-	SUN domain	protein_coding	mRNA	chrZ	34293889	34294610	-	2	504	167
ENSGALT00000058693	ENSGALG00000030599	-	FERM domain||Protein kinase-like domain||SH2 domain||Tyrosine-protein kinase, non-receptor Jak/Tyk2||Serine-threonine/tyrosine-protein kinase catalytic domain||PH domain-like||Protein kinase domain	protein_coding	mRNA	AADN04008020.1	3466	10483	+	10	2473	584
ENSGALT00000072799	ENSGALG00000043650	GFI1	Zinc finger protein Gfi-1/1b||Zinc finger C2H2-type/integrase DNA-binding domain||Zinc finger, C2H2||Zinc finger, C2H2-like	protein_coding	mRNA	chr8	14182289	14191786	+	6	1218	405
ENSGALT00000003081	ENSGALG00000001978	MED16	WD40 repeat||Mediator complex, subunit Med16||WD40/YVTN repeat-like-containing domain||WD40-repeat-containing domain	protein_coding	mRNA	chr28	2857547	2865811	-	14	2493	830
ENSGALT00000072790	ENSGALG00000037483	ANP32B	Leucine-rich repeat domain, L domain-like||Leucine-rich repeat	protein_coding	mRNA	chr28	1724096	1732840	+	7	2718	262
ENSGALT00000072797	ENSGALG00000009451	PPID	Tetratricopeptide repeat||Tetratricopeptide-like helical domain||Cyclophilin-type peptidyl-prolyl cis-trans isomerase||Tetratricopeptide repeat-containing domain||Cyclophilin-type peptidyl-prolyl cis-trans isomerase domain||Elongated TPR repeat-containing domain||Cyclophilin-type peptidyl-prolyl cis-trans isomerase, conserved site||Cyclophilin-like domain	protein_coding	mRNA	chr4	22094647	22103005	-	8	1572	299
ENSGALT00000058046	ENSGALG00000040048	PRPF19	WD40 repeat||WD40/YVTN repeat-like-containing domain||G-protein beta WD-40 repeat||U box domain||Pre-mRNA-splicing factor 19||WD40 repeat, conserved site||Zinc finger, RING/FYVE/PHD-type||Ricin B, lectin domain||WD40-repeat-containing domain	protein_coding	mRNA	AADN04000990.1	30921	34650	-	15	1464	487
ENSGALT00000072795	ENSGALG00000012131	ELOVL6	ELO family||Elongation of very long chain fatty acids protein 6||ELO family, conserved site	protein_coding	mRNA	chr4	58295226	58362060	+	3	1508	81
ENSGALT00000003088	ENSGALG00000001983	FNDC7	Immunoglobulin-like fold||Fibronectin type III	protein_coding	mRNA	chr8	1260011	1269939	-	10	2394	797
ENSGALT00000083465	ENSGALG00000012245	ADH5	Alcohol dehydrogenase, N-terminal||Alcohol dehydrogenase, zinc-type, conserved site||Alcohol dehydrogenase class III||GroES-like||Polyketide synthase, enoylreductase domain||Alcohol dehydrogenase superfamily, zinc-type||NAD(P)-binding domain||Alcohol dehydrogenase, C-terminal	protein_coding	mRNA	chr4	60334650	60341968	-	9	1338	202
ENSGALT00000083467	ENSGALG00000034618	DCAF13	WD40 repeat, conserved site||WD40-repeat-containing domain||Sof1-like protein||WD40 repeat||WD40/YVTN repeat-like-containing domain	protein_coding	mRNA	chr2	130044755	130057124	+	4	1252	121
ENSGALT00000047628	ENSGALG00000011015	NTPCR	AAA+ ATPase domain||P-loop containing nucleoside triphosphate hydrolase||Nucleoside-triphosphatase, THEP1 type	protein_coding	mRNA	chr3	39135547	39144867	-	5	558	185
ENSGALT00000083461	ENSGALG00000011047	LEPROT	Vacuolar protein sorting 55	protein_coding	mRNA	chr8	28417219	28420882	+	4	2321	133
ENSGALT00000083460	ENSGALG00000038421	RWDD3	RWD domain||Ubiquitin-conjugating enzyme/RWD-like	protein_coding	mRNA	chr8	13316634	13325969	-	4	4628	266
ENSGALT00000083463	ENSGALG00000044474	-	Domain of unknown function DUF4496||Coiled-coil domain-containing protein 81	protein_coding	mRNA	AADN04003156.1	2852	5771	+	7	852	283
ENSGALT00000083462	ENSGALG00000039288	RBM5	RNA-binding protein 5||G-patch domain||Nucleotide-binding alpha-beta plait domain||Zinc finger, C2H2||Zinc finger, RanBP2-type||RNA recognition motif domain	protein_coding	mRNA	chr12	3142553	3146041	+	4	1421	274
ENSGALT00000047622	ENSGALG00000000990	SRSF6	Nucleotide-binding alpha-beta plait domain||RNA recognition motif domain	protein_coding	mRNA	chr20	112210	116846	-	6	2372	348
ENSGALT00000047620	ENSGALG00000003554	OPTC	Epiphycan||Leucine-rich repeat, typical subtype||Leucine-rich repeat domain, L domain-like||Leucine-rich repeat||Leucine-rich repeat N-terminal domain	protein_coding	mRNA	chr26	5177351	5180319	+	6	1333	338
ENSGALT00000083469	ENSGALG00000045133	-	--	protein_coding	mRNA	AADN04007760.1	5924	6090	-	2	144	47
ENSGALT00000083468	ENSGALG00000010023	CALM2	EF-Hand 1, calcium-binding site||EF-hand domain||EF-hand domain pair	protein_coding	mRNA	chr3	27205833	27217775	-	6	1374	141
ENSGALT00000072248	ENSGALG00000037951	HSD3B1	NAD(P)-binding domain||3-beta hydroxysteroid dehydrogenase/isomerase	protein_coding	mRNA	chr1	78465927	78476335	-	5	2721	377
ENSGALT00000006565	ENSGALG00000004123	PABPC1L	RNA recognition motif domain, eukaryote||Polyadenylate-binding protein/Hyperplastic disc protein||Nucleotide-binding alpha-beta plait domain||RNA recognition motif domain||Polyadenylate binding protein, human types 1, 2, 3, 4	protein_coding	mRNA	chr20	5378064	5387076	-	15	2006	632
ENSGALT00000006564	ENSGALG00000004122	PNRC2	Proline-rich nuclear receptor coactivator 2||Proline-rich nuclear receptor coactivator 1/2	protein_coding	mRNA	chr23	5625582	5629689	+	3	2698	141
ENSGALT00000006563	ENSGALG00000004121	LPAR4	GPCR, rhodopsin-like, 7TM||G protein-coupled receptor, rhodopsin-like	protein_coding	mRNA	chr4	1410888	1422967	+	2	1920	348
ENSGALT00000072240	ENSGALG00000027835	PCBD1	Transcriptional coactivator/pterin dehydratase	protein_coding	mRNA	chr6	11617354	11618770	-	4	312	103
ENSGALT00000072242	ENSGALG00000007078	ENTPD1	Nucleoside phosphatase GDA1/CD39	protein_coding	mRNA	chr6	21996181	22024524	+	10	4147	512
ENSGALT00000035496	ENSGALG00000023780	TREM-B2	Immunoglobulin V-set domain||Immunoglobulin subtype||Immunoglobulin-like domain||Immunoglobulin-like fold	protein_coding	mRNA	chr26	4755757	4761750	-	9	1806	601
ENSGALT00000049155	ENSGALG00000031593	TMSB15B	Beta-thymosin	protein_coding	mRNA	chr4	1999395	2000495	+	2	665	45
ENSGALT00000049406	ENSGALG00000039176	-	Protein kinase-like domain||Serine/threonine-protein kinase, active site||Protein kinase domain	protein_coding	mRNA	AADN04001795.1	1439	6345	+	9	987	328
ENSGALT00000048828	ENSGALG00000006207	HM13	Peptidase A22B, signal peptide peptidase||Presenilin/signal peptide peptidase	protein_coding	mRNA	chr20	10191732	10203788	+	14	1678	196
ENSGALT00000048829	ENSGALG00000009674	CLCN3	Chloride channel ClC-3||Chloride channel, voltage gated||Chloride channel, core||CBS domain	protein_coding	mRNA	chr4	25546705	25572646	-	11	1909	599
ENSGALT00000002026	ENSGALG00000001330	ATP5MC1	V-ATPase proteolipid subunit C-like domain||ATPase, F0 complex, subunit C||ATPase, F0 complex, subunit C, DCCD-binding site	protein_coding	mRNA	chr27	3707047	3709485	-	5	751	136
ENSGALT00000006431	ENSGALG00000004039	MINOS1	Protein of unknown function DUF543	protein_coding	mRNA	chr21	4740688	4756189	+	4	2217	77
ENSGALT00000048826	ENSGALG00000036001	SMAD2Z	MAD homology 1, Dwarfin-type||SMAD domain-like||Dwarfin||MAD homology, MH1||SMAD/FHA domain||SMAD domain, Dwarfin-type	protein_coding	mRNA	chrZ	1524539	1555662	+	10	1281	426
ENSGALT00000005037	ENSGALG00000003176	-	Rho GTPase-activating protein domain||Rho GTPase activation protein	protein_coding	mRNA	chr6	9199146	9202263	+	4	618	205
ENSGALT00000002022	ENSGALG00000001328	BSG	Immunoglobulin-like domain||Immunoglobulin subtype||Immunoglobulin-like fold||Basigin||Immunoglobulin subtype 2	protein_coding	mRNA	chr28	2698084	2709095	+	9	2122	388
ENSGALT00000048822	ENSGALG00000012522	PVALB	EF-Hand 1, calcium-binding site||EF-hand domain pair||EF-hand domain||Parvalbumin	protein_coding	mRNA	chr1	51647382	51648329	+	3	306	101
ENSGALT00000005033	ENSGALG00000003172	SLC16A9	Major facilitator superfamily||Monocarboxylate transporter 9||Major facilitator superfamily domain	protein_coding	mRNA	chr6	9165000	9184327	+	7	2457	507
ENSGALT00000082338	ENSGALG00000000845	UVRAG	UV radiation resistance protein/autophagy-related protein 14||C2 domain	protein_coding	mRNA	chr1	194108837	194189327	-	14	2022	673
ENSGALT00000082339	ENSGALG00000042387	CRELD1	EGF-like calcium-binding, conserved site||Laminin EGF domain||EGF-type aspartate/asparagine hydroxylation site||Growth factor receptor cysteine-rich domain||EGF-like calcium-binding domain||EGF-like domain||EGF-like, conserved site||Furin-like repeat	protein_coding	mRNA	chr12	11523697	11525444	+	8	1179	392
ENSGALT00000085100	ENSGALG00000012574	WDSUB1	Quinoprotein alcohol dehydrogenase-like superfamily||G-protein beta WD-40 repeat||Sterile alpha motif domain||WD40 repeat||WD40/YVTN repeat-like-containing domain||WD40 repeat, conserved site||Zinc finger, RING/FYVE/PHD-type||Sterile alpha motif/pointed domain||WD40-repeat-containing domain||U box domain	protein_coding	mRNA	chr7	36721562	36739735	-	11	1629	484
ENSGALT00000082333	ENSGALG00000039969	-	Keratin	protein_coding	mRNA	AADN04000869.1	4983	5288	-	1	306	101
ENSGALT00000085102	ENSGALG00000044182	-	Immunoglobulin-like fold||Immunoglobulin-like domain	protein_coding	mRNA	AADN04014580.1	202	2172	+	3	462	153
ENSGALT00000049402	ENSGALG00000036360	TRPV4	Transient receptor potential channel, vanilloid 4||Transient receptor potential channel, vanilloid 1-4||Ankyrin repeat-containing domain||Ion transport domain||Transient receptor potential channel||Ankyrin repeat	protein_coding	mRNA	chr15	6894024	6899794	-	16	2940	852
ENSGALT00000085104	ENSGALG00000045747	-	Uncharacterised protein family UPF0449||TB2/DP1/HVA22-related protein	protein_coding	mRNA	chr28	3244898	3245320	-	2	342	113
ENSGALT00000082337	ENSGALG00000042289	SUSD5	C-type lectin fold||C-type lectin-like||Sushi/SCR/CCP domain||Link domain	protein_coding	mRNA	chr2	44661561	44704132	-	5	1857	618
ENSGALT00000056414	ENSGALG00000038141	NCF4	Neutrophil cytosol factor P40||Phox homologous domain||SH3 domain||PB1 domain	protein_coding	mRNA	chr1	51610637	51620775	-	10	1960	350
ENSGALT00000085107	ENSGALG00000038411	CENPL	Centromere subunit L	protein_coding	mRNA	chr8	5564199	5567033	-	4	1947	344
ENSGALT00000058281	ENSGALG00000032253	-	--	protein_coding	mRNA	AADN04005812.1	3694	7764	+	2	1951	329
ENSGALT00000007764	ENSGALG00000004860	RASD1	P-loop containing nucleoside triphosphate hydrolase||Small GTPase superfamily||Small GTP-binding protein domain||Small GTPase superfamily, Ras type	protein_coding	mRNA	chr14	4811826	4813672	-	2	1638	278
ENSGALT00000007763	ENSGALG00000004859	ZNFX1	P-loop containing nucleoside triphosphate hydrolase	protein_coding	mRNA	chr20	6906827	6918959	-	13	6084	2027
ENSGALT00000007760	ENSGALG00000004858	FICD	Fido domain||Tetratricopeptide repeat-containing domain||Tetratricopeptide repeat||Tetratricopeptide-like helical domain	protein_coding	mRNA	chr15	6557392	6560131	+	3	1648	455
ENSGALT00000054306	ENSGALG00000028849	SCAF11	Zinc finger, RING/FYVE/PHD-type||Zinc finger, RING-type||Zinc finger, RING-type, conserved site	protein_coding	mRNA	chr1	30866677	30895009	-	13	3934	1304
ENSGALT00000054303	ENSGALG00000034166	ZCCHC14	Phox homologous domain||Zinc finger, CCHC-type||Sterile alpha motif/pointed domain	protein_coding	mRNA	chr11	18040248	18049060	-	9	2559	852
ENSGALT00000014803	ENSGALG00000009092	STON1	Mu homology domain||Stonin-1||Stonin homology	protein_coding	mRNA	chr3	7660647	7673710	-	3	5781	732
ENSGALT00000085881	ENSGALG00000026225	PSMD12	Winged helix-turn-helix DNA-binding domain||Proteasome component (PCI) domain	protein_coding	mRNA	chr18	7211284	7215517	+	7	1193	280
ENSGALT00000001647	ENSGALG00000001099	ANKHD1	Ankyrin repeat-containing domain||K Homology domain, type 1||Ankyrin repeat||K Homology domain	protein_coding	mRNA	chr13	1544222	1644753	+	34	8016	2549
ENSGALT00000058797	ENSGALG00000005902	RAB7A	Small GTPase superfamily||P-loop containing nucleoside triphosphate hydrolase||Small GTP-binding protein domain	protein_coding	mRNA	chr12	9137183	9163214	-	6	1508	207
ENSGALT00000001642	ENSGALG00000001096	UQCR11	Cytochrome b-c1 complex subunit 10||Single alpha-helix domain	protein_coding	mRNA	chr28	2447968	2449864	+	3	457	56
ENSGALT00000088558	ENSGALG00000004212	ADAM10	Metallopeptidase, catalytic domain||Peptidase M12B, ADAM/reprolysin||Disintegrin domain||Disintegrin and metalloproteinase domain-containing protein 10||Peptidase M12B, propeptide	protein_coding	mRNA	chr10	6872425	6914963	+	17	4587	758
ENSGALT00000084278	ENSGALG00000043080	CCDC85A	CCDC85 family	protein_coding	mRNA	chr3	387096	449320	+	5	1323	440
ENSGALT00000073924	ENSGALG00000029313	-	--	protein_coding	mRNA	AADN04003788.1	14794	15093	-	1	300	99
ENSGALT00000059308	ENSGALG00000031286	APIP	Class II aldolase/adducin N-terminal||Methylthioribulose-1-phosphate dehydratase, eukaryotes||Methylthioribulose-1-phosphate dehydratase	protein_coding	mRNA	chr5	18851337	18864284	-	8	3618	242
ENSGALT00000084271	ENSGALG00000007999	MRPS7	-||Ribosomal protein S5/S7||Ribosomal protein S7 domain	protein_coding	mRNA	chr18	10814169	10818620	+	6	1134	233
ENSGALT00000088551	ENSGALG00000008739	MINDY3	Domain of unknown function DUF4205||EF-hand domain pair	protein_coding	mRNA	chr2	20324881	20357975	+	10	1528	203
ENSGALT00000088552	ENSGALG00000045265	-	Immunoglobulin-like fold||CD8 alpha subunit||Immunoglobulin V-set domain||Immunoglobulin-like domain	protein_coding	mRNA	AADN04001299.1	3874	5090	+	2	639	212
ENSGALT00000084272	ENSGALG00000033471	CALD1	Caldesmon||Caldesmon/lymphocyte specific protein	protein_coding	mRNA	chr1	62460345	62495064	+	13	3665	684
ENSGALT00000084275	ENSGALG00000040297	NBL1	DAN||Cystine-knot cytokine||Neuroblastoma suppressor of tumourigenicity 1||Cystine knot, C-terminal	protein_coding	mRNA	chr21	4764837	4774109	+	5	661	166
ENSGALT00000088555	ENSGALG00000046542	-	GroEL-like apical domain||Chaperonin Cpn60/TCP-1 family||T-complex protein 1, gamma subunit	protein_coding	mRNA	AADN04000906.1	36774	37711	+	5	585	194
ENSGALT00000059301	ENSGALG00000015496	CHMP2B	Snf7 family	protein_coding	mRNA	chr1	92872471	92879316	-	6	645	214
ENSGALT00000088557	ENSGALG00000016921	UCHL3	Peptidase C12, ubiquitin carboxyl-terminal hydrolase	protein_coding	mRNA	chr1	155003271	155043621	-	8	846	226
ENSGALT00000011742	ENSGALG00000007254	ARHGAP12	SH3 domain||Rho GTPase activation protein||Rho GTPase activating protein||Pleckstrin homology domain||PH domain-like||WW domain||Rho GTPase-activating protein domain	protein_coding	mRNA	chr2	14265597	14327923	+	17	2703	900
ENSGALT00000011741	ENSGALG00000007253	IL1RAP	Toll/interleukin-1 receptor homology (TIR) domain||Immunoglobulin-like domain||Immunoglobulin subtype||Interleukin-1 receptor type I/II||Immunoglobulin-like fold||Interleukin-1 receptor family	protein_coding	mRNA	chr9	13905930	13926342	-	10	1779	592
ENSGALT00000003862	ENSGALG00000002450	WDR24	WD40/YVTN repeat-like-containing domain||WD40 repeat||WD40-repeat-containing domain||WD40 repeat, conserved site	protein_coding	mRNA	chr14	13206704	13212446	-	11	2684	705
ENSGALT00000003866	ENSGALG00000018534	-	Aquaporin 7||Aquaporin-like||Major intrinsic protein	protein_coding	mRNA	chrZ	7120414	7140001	-	8	975	324
ENSGALT00000003869	ENSGALG00000002453	ABCA7	P-loop containing nucleoside triphosphate hydrolase||AAA+ ATPase domain||ABC transporter, conserved site||ABC transporter A, ABCA||ABC transporter-like||ATP-binding cassette subfamily A member 7	protein_coding	mRNA	chr28	2927136	2938279	-	43	6693	2230
ENSGALT00000003868	ENSGALG00000002452	AQP3	Major intrinsic protein||Aquaporin-like||Aquaporin 3||Major intrinsic protein, conserved site	protein_coding	mRNA	chrZ	7196650	7209336	-	6	879	292
ENSGALT00000011749	ENSGALG00000007257	TEKT5	Tektin	protein_coding	mRNA	chr14	9174627	9195214	+	7	1452	483
ENSGALT00000065968	ENSGALG00000004364	ABR	C2 domain||PH domain-like||Rho GTPase-activating protein domain||Pleckstrin homology domain||Dbl homology (DH) domain||Guanine-nucleotide dissociation stimulator, CDC24, conserved site||Rho GTPase activation protein	protein_coding	mRNA	chr19	6317334	6339909	+	24	2595	864
ENSGALT00000026779	ENSGALG00000016591	DRC1	Dynein regulatory complex protein 1, C-terminal	protein_coding	mRNA	chr3	105784558	105796565	+	18	2307	768
ENSGALT00000026770	ENSGALG00000016584	EGFL6	EGF-like, conserved site||EGF-like domain||Epidermal growth factor-like protein 6||Growth factor receptor cysteine-rich domain||EGF-type aspartate/asparagine hydroxylation site||Green fluorescent protein-like||Concanavalin A-like lectin/glucanase domain||MAM domain||EGF-like calcium-binding domain||EGF-like calcium-binding, conserved site	protein_coding	mRNA	chr1	123018708	123059075	-	12	2311	543
ENSGALT00000065962	ENSGALG00000039708	-	SH3 domain||Helically-extended SH3 domain	protein_coding	mRNA	chr28	899308	900931	+	3	339	112
ENSGALT00000026773	ENSGALG00000016586	CCDC25	Domain of unknown function DUF814	protein_coding	mRNA	chr3	105618975	105629866	+	9	1585	207
ENSGALT00000065964	ENSGALG00000001863	VTG2	Lipid transport protein, beta-sheet shell||Vitellinogen, open beta-sheet, subdomain 1||von Willebrand factor, type D domain||Vitellinogen, open beta-sheet||Vitellinogen, open beta-sheet, subdomain 2||Vitellinogen, beta-sheet shell||Vitellinogen, beta-sheet N-terminal||Vitellinogen, superhelical||Lipid transport protein, N-terminal	protein_coding	mRNA	chr8	16539918	16600128	+	22	3330	1109
ENSGALT00000026776	ENSGALG00000016589	SLC35F6	Nucleotide-sugar transporter-related||Solute carrier family 35 member SLC35F1/F2/F6	protein_coding	mRNA	chr3	105652613	105656084	-	6	1343	371
ENSGALT00000026777	ENSGALG00000016590	TLR7	Leucine-rich repeat||Leucine-rich repeat domain, L domain-like||Cysteine-rich flanking region, C-terminal||Leucine-rich repeat, typical subtype||Toll-like receptor 7||Leucine rich repeat 5||Toll/interleukin-1 receptor homology (TIR) domain	protein_coding	mRNA	chr1	123407638	123414379	-	2	3450	1059
ENSGALT00000042974	ENSGALG00000028505	PSMD4	Proteasome subunit Rpn10||von Willebrand factor, type A||Ubiquitin interacting motif	protein_coding	mRNA	chr25	2694151	2698197	+	10	1235	376
ENSGALT00000004076	ENSGALG00000002588	PPARD	Zinc finger, nuclear hormone receptor-type||Peroxisome proliferator-activated receptor, beta||Nuclear hormone receptor||Nuclear hormone receptor, ligand-binding domain||Zinc finger, NHR/GATA-type||Peroxisome proliferator-activated receptor	protein_coding	mRNA	chr26	4089638	4106262	-	8	1757	443
ENSGALT00000004075	ENSGALG00000002587	CRCP	RNA polymerase II, Rpb4||HRDC-like||RNA polymerase II, Rpb4, core	protein_coding	mRNA	chr19	4944774	4972405	+	6	1514	145
ENSGALT00000075834	ENSGALG00000044060	-	Uncharacterised protein C2orf54	protein_coding	mRNA	AADN04003592.1	8565	9712	-	2	1128	375
ENSGALT00000081178	ENSGALG00000043190	-	Sperm-associated antigen 17	protein_coding	mRNA	chr1	79034542	79047592	+	11	1238	310
ENSGALT00000004070	ENSGALG00000002583	PIK3CD	C2 domain||Phosphatidylinositol 3-kinase, C2 domain||Phosphatidylinositol Kinase||Phosphatidylinositol 3-kinase adaptor-binding (PI3K ABD) domain||Phosphatidylinositol 3-/4-kinase, catalytic domain||Ubiquitin-related domain||Armadillo-type fold||Phosphoinositide 3-kinase, accessory (PIK) domain||Phosphatidylinositol 3/4-kinase, conserved site||Phosphatidylinositol 3-kinase Ras-binding (PI3K RBD) …	protein_coding	mRNA	chr21	3417403	3489188	+	23	6765	1046
ENSGALT00000057455	ENSGALG00000014876	TBC1D32	Rab-GTPase-TBC domain||Protein broad-minded	protein_coding	mRNA	chr3	61986106	62202468	+	21	2418	805
ENSGALT00000057454	ENSGALG00000034738	SNRNP70	RNA recognition motif domain||Nucleotide-binding alpha-beta plait domain	protein_coding	mRNA	AADN04013882.1	483	6328	+	4	1524	322
ENSGALT00000057457	ENSGALG00000009645	ESRRG	Zinc finger, nuclear hormone receptor-type||Nuclear hormone receptor, ligand-binding domain||Nuclear hormone receptor||Zinc finger, NHR/GATA-type||Oestrogen receptor/oestrogen-related receptor||Oestrogen-related receptor	protein_coding	mRNA	chr3	20207678	20358337	+	7	1560	519
ENSGALT00000081171	ENSGALG00000043799	DSCC1	Sister chromatid cohesion protein Dcc1	protein_coding	mRNA	chr2	136781578	136790026	-	9	996	331
ENSGALT00000081173	ENSGALG00000031241	-	Zinc finger C2H2-type/integrase DNA-binding domain||Zinc finger, C2H2-like||Zinc finger, C2H2	protein_coding	mRNA	AADN04001661.1	5242	6678	+	2	1269	257
ENSGALT00000078804	ENSGALG00000040316	GPC1	Glypican-1||Glypican, conserved site||Glypican	protein_coding	mRNA	chr9	2684716	2847256	-	9	3953	550
ENSGALT00000019514	ENSGALG00000011965	ZC3H7B	Tetratricopeptide repeat-containing domain||Tetratricopeptide-like helical domain||Tetratricopeptide repeat||Zinc finger, CCCH-type	protein_coding	mRNA	chr1	49724080	49760506	-	23	3090	1029
ENSGALT00000019510	ENSGALG00000011963	PRDM5	Zinc finger C2H2-type/integrase DNA-binding domain||Zinc finger, double-stranded RNA binding||Zinc finger, C2H2-like||SET domain||Zinc finger, C2H2||PR-domain zinc finger protein PRDM5	protein_coding	mRNA	chr4	54584372	54666309	+	16	1887	628
ENSGALT00000078806	ENSGALG00000041036	FTO	Alpha-ketoglutarate-dependent dioxygenase FTO, C-terminal||Alpha-ketoglutarate-dependent dioxygenase FTO, catalytic domain||Alpha-ketoglutarate-dependent dioxygenase FTO	protein_coding	mRNA	chr11	4869419	4974830	-	9	1578	525
ENSGALT00000019518	ENSGALG00000011966	RANGAP1	Ran GTPase-activating protein||Ran-GTPase activating protein 1, C-terminal||Leucine-rich repeat domain, L domain-like||Leucine-rich repeat	protein_coding	mRNA	chr1	49768544	49787684	+	17	2633	579
ENSGALT00000019519	ENSGALG00000011967	MAD2L1	Mitotic spindle checkpoint protein Mad2||HORMA domain	protein_coding	mRNA	chr4	54891142	54894585	+	5	1332	206
ENSGALT00000055167	ENSGALG00000039873	-	Zinc finger, U1-type	protein_coding	mRNA	chr2	36715164	36715466	-	1	303	100
ENSGALT00000052797	ENSGALG00000036789	ADGRL2	Olfactomedin-like domain||GPS motif||GPCR, family 2, latrophilin||GPCR, family 2, secretin-like||GPCR, family 2-like||GPCR, family 2, extracellular hormone receptor domain||GPCR, family 2, secretin-like, conserved site||GPCR, family 2, latrophilin, C-terminal||Latrophilin-2||GAIN domain, N-terminal||D-galactoside/L-rhamnose binding SUEL lectin domain	protein_coding	mRNA	chr8	17459522	17656298	-	22	4617	1416
ENSGALT00000055164	ENSGALG00000016164	ABCG1	ABC-2 type transporter||ABC transporter, G1||AAA+ ATPase domain||ABC transporter-like||ABC transporter, conserved site||Pigment precursor permease||P-loop containing nucleoside triphosphate hydrolase	protein_coding	mRNA	chr1	109322128	109372658	+	15	2010	669
ENSGALT00000052791	ENSGALG00000041418	NDUFS2	NAD(P)H-quinone oxidoreductase subunit D/H||NADH-quinone oxidoreductase, subunit D||NADH:ubiquinone oxidoreductase, 49kDa subunit, conserved site||NiFe hydrogenase-like	protein_coding	mRNA	chr25	2560964	2568103	+	13	3935	518
ENSGALT00000052793	ENSGALG00000011878	TCF20	Zinc finger, PHD-type	protein_coding	mRNA	chr1	49309337	49424563	+	6	3133	926
ENSGALT00000055160	ENSGALG00000037371	TMEM65	Transmembrane protein 65	protein_coding	mRNA	chr2	138513725	138545172	-	7	2033	176
ENSGALT00000055168	ENSGALG00000031424	SDC2	Syndecan, conserved site||Syndecan/Neurexin domain||Syndecan-2||Neurexin/syndecan/glycophorin C||Syndecan	protein_coding	mRNA	chr2	127477270	127534478	+	5	2966	201
ENSGALT00000000518	ENSGALG00000000378	SLC25A37	Mitochondrial substrate/solute carrier||Mitochondrial carrier domain	protein_coding	mRNA	chr22	1190201	1195716	-	2	498	156
ENSGALT00000000519	ENSGALG00000000379	ITGB3	Integrin domain||EGF-like domain, extracellular||Integrin beta subunit||Integrin beta subunit, tail||Integrin beta-3 subunit||Integrin beta subunit, VWA domain||Integrin beta N-terminal||von Willebrand factor, type A||Integrin beta subunit, cytoplasmic domain	protein_coding	mRNA	chr27	2474195	2491225	+	15	3457	781
ENSGALT00000000510	ENSGALG00000000377	HNRNPM	Nucleotide-binding alpha-beta plait domain||RNA recognition motif domain||Heterogeneous nuclear ribonucleoprotein M, PY nuclear localisation signal||Heterogeneous nuclear ribonucleoprotein M	protein_coding	mRNA	chr28	496611	521972	-	14	2423	709
ENSGALT00000021209	ENSGALG00000012992	WNK1	Serine/threonine-protein kinase OSR1/WNK, CCT domain||Protein kinase-like domain||Protein kinase domain||Serine/threonine-protein kinase, active site	protein_coding	mRNA	chr1	60503911	60601007	+	30	7302	2433
ENSGALT00000059229	ENSGALG00000020261	-	A-kinase anchor protein 28kDa	protein_coding	mRNA	chr4	16554658	16556481	-	3	444	147
ENSGALT00000021201	ENSGALG00000012987	CCDC77	-	protein_coding	mRNA	chr1	60351125	60361329	+	10	1443	480
ENSGALT00000021203	ENSGALG00000012989	NINJ2	Ninjurin	protein_coding	mRNA	chr1	60432437	60475765	-	5	903	142
ENSGALT00000021202	ENSGALG00000012988	B4GALNT3	Nucleotide-diphospho-sugar transferases||Chondroitin N-acetylgalactosaminyltransferase||PA14 domain	protein_coding	mRNA	chr1	60369118	60426095	+	20	2877	958
ENSGALT00000072514	ENSGALG00000000672	SCMH1	Mbt repeat||SLED domain||Sterile alpha motif domain||Sterile alpha motif/pointed domain||Polycomb group protein, RNA binding region	protein_coding	mRNA	chr23	1265740	1281882	+	9	1278	425
ENSGALT00000050101	ENSGALG00000033541	FRMPD4	FERM domain||Ubiquitin-related domain||Band 4.1 domain||PH domain-like||FERM central domain||FERM/acyl-CoA-binding protein, 3-helical bundle	protein_coding	mRNA	chr1	123533142	123555428	-	12	3534	1177
ENSGALT00000080226	ENSGALG00000001512	KCND3	Shal-type voltage-gated potassium channels, N-terminal||Voltage-dependent channel, four helix bundle domain||SKP1/BTB/POZ domain||Voltage-gated potassium channel||Ion transport domain||Potassium channel, voltage dependent, Kv4.3||Potassium channel, voltage dependent, Kv4, C-terminal||BTB/POZ domain||Potassium channel, voltage dependent, Kv||Potassium channel tetramerisation-type BTB domain||Potas…	protein_coding	mRNA	chr26	3299028	3392004	-	7	2341	639
ENSGALT00000088453	ENSGALG00000044430	-	--	protein_coding	mRNA	AADN04001817.1	11548	18044	+	8	2431	181
ENSGALT00000080224	ENSGALG00000039520	-	--	protein_coding	mRNA	AADN04016291.1	134	3417	-	3	1888	629
ENSGALT00000080225	ENSGALG00000033181	-	4Fe-4S ferredoxin-type, iron-sulphur binding domain||4Fe-4S ferredoxin, iron-sulphur binding, conserved site||NADH-quinone oxidoreductase, chain I||Alpha-helical ferredoxin	protein_coding	mRNA	AADN04022192.1	760	1034	+	3	165	54
ENSGALT00000050108	ENSGALG00000003073	RHOBTB1	SKP1/BTB/POZ domain||BTB/POZ domain||Small GTP-binding protein domain||Small GTPase superfamily||P-loop containing nucleoside triphosphate hydrolase	protein_coding	mRNA	chr6	8665351	8709713	+	10	2191	694
ENSGALT00000050109	ENSGALG00000029011	SLC35F1	Solute carrier family 35 member SLC35F1/F2/F6	protein_coding	mRNA	chr3	63558912	63713128	+	8	1164	387
ENSGALT00000062756	ENSGALG00000009433	BAG3	WW domain||BAG domain	protein_coding	mRNA	chr6	30302056	30304779	+	2	404	75
ENSGALT00000062757	ENSGALG00000036028	GNA13	Guanine nucleotide binding protein (G-protein), alpha subunit||G protein alpha subunit, helical insertion||P-loop containing nucleoside triphosphate hydrolase||G-protein alpha subunit, group 12/13	protein_coding	mRNA	chr18	7826567	7849764	+	4	1134	377
ENSGALT00000062752	ENSGALG00000031408	SORD	Alcohol dehydrogenase, zinc-type, conserved site||Polyketide synthase, enoylreductase domain||NAD(P)-binding domain||Alcohol dehydrogenase, N-terminal||Alcohol dehydrogenase superfamily, zinc-type||Alcohol dehydrogenase, C-terminal||GroES-like	protein_coding	mRNA	chr10	993344	1009429	-	8	1071	356
ENSGALT00000062751	ENSGALG00000013722	SEMA3B	Semaphorin||PSI domain||Immunoglobulin-like fold||Immunoglobulin subtype||WD40/YVTN repeat-like-containing domain||Immunoglobulin subtype 2||Immunoglobulin-like domain||Sema domain	protein_coding	mRNA	chr12	3221466	3225796	+	16	2760	765
ENSGALT00000059224	ENSGALG00000042918	-	GPCR, rhodopsin-like, 7TM||G protein-coupled receptor, rhodopsin-like	protein_coding	mRNA	AADN04000541.1	26643	27952	-	2	495	164
ENSGALT00000084137	ENSGALG00000046504	-	Ran binding domain||PH domain-like||Tetratricopeptide-like helical domain	protein_coding	mRNA	AADN04001608.1	9182	23407	-	29	4203	1400
ENSGALT00000084134	ENSGALG00000021174	-	GPI mannosyltransferase	protein_coding	mRNA	chr24	6227010	6251930	+	15	2073	281
ENSGALT00000051478	ENSGALG00000034025	ASIC1	NAD(P)-binding domain||6-phosphogluconate dehydrogenase C-terminal domain-like||Glycerol-3-phosphate dehydrogenase, NAD-dependent, N-terminal||Glycerol-3-phosphate dehydrogenase, NAD-dependent, C-terminal||Na+ channel, amiloride-sensitive||Glycerol-3-phosphate dehydrogenase, NAD-dependent, eukaryotic||Epithelial sodium channel||Na+ channel, amiloride-sensitive, conserved site||Glycerol-3-phosphat…	protein_coding	mRNA	chr33	296754	300101	-	8	1085	349
ENSGALT00000017370	ENSGALG00000010678	DESI2	PPPDE putative peptidase domain	protein_coding	mRNA	chr3	34830897	34845559	-	5	4303	193
ENSGALT00000005857	ENSGALG00000003693	MACF1	Spectrin/alpha-actinin||Gas2-related domain||EF-Hand 1, calcium-binding site||Actinin-type actin-binding domain, conserved site||Spectrin repeat||EF-hand domain pair||Microtubule-actin cross-linking factor 1||EF-hand domain||Calponin homology domain	protein_coding	mRNA	chr23	5359116	5470470	+	92	17724	5265
ENSGALT00000017374	ENSGALG00000010680	TTC7B	Tetratricopeptide repeat 2||Tetratricopeptide repeat-containing domain||Tetratricopeptide repeat||Tetratricopeptide-like helical domain	protein_coding	mRNA	chr5	44038192	44157611	-	21	2760	851
ENSGALT00000051476	ENSGALG00000036088	-	Keratin	protein_coding	mRNA	AADN04002552.1	17590	18485	+	2	327	108
ENSGALT00000037552	ENSGALG00000013776	CEP135	Centrosomal protein of 135kDa	protein_coding	mRNA	chr4	65337549	65366967	-	24	3819	980
ENSGALT00000008087	ENSGALG00000005043	-	Carbamoyl-phosphate synthetase large subunit-like, ATP-binding domain||Acetyl-coenzyme A carboxyltransferase, C-terminal||2-oxo acid dehydrogenase, lipoyl-binding site||Acetyl-CoA carboxylase, central domain||Rudiment single hybrid motif||Biotin carboxylase, C-terminal||Biotin carboxylase-like, N-terminal domain||Pre-ATP-grasp domain||Single hybrid motif||Biotin carboxylation domain||Biotin/lipoy…	protein_coding	mRNA	chr15	6711180	6730689	+	52	7119	2372
ENSGALT00000038254	ENSGALG00000015080	SLC24A2	Sodium/potassium/calcium exchanger||Sodium/calcium exchanger membrane region	protein_coding	mRNA	chrZ	33788883	33890094	-	9	2134	634
ENSGALT00000038256	ENSGALG00000011504	TMPO	LEM/LEM-like domain||LEM domain||LEM-like domain	protein_coding	mRNA	chr1	46669671	46691839	+	9	3011	446
ENSGALT00000038252	ENSGALG00000010642	IRF2	Interferon regulatory factor, conserved site||Interferon regulatory factor DNA-binding domain||Interferon regulatory factor-1/2||Winged helix-turn-helix DNA-binding domain||Interferon regulatory factor 2	protein_coding	mRNA	chr4	39818307	39842530	+	8	2114	348
ENSGALT00000066412	ENSGALG00000032404	MYH1C	Myosin head, motor domain||IQ motif, EF-hand binding site||Myosin tail||Myosin, N-terminal, SH3-like||P-loop containing nucleoside triphosphate hydrolase||Myosin-like IQ motif-containing domain	protein_coding	mRNA	chr18	633910	650227	-	35	5463	1820
ENSGALT00000003942	ENSGALG00000002499	-	Protein of unknown function DUF3504||Zinc finger, MYM-type||TRASH domain	protein_coding	mRNA	chr23	4362854	4396027	-	29	4548	1515
ENSGALT00000086722	ENSGALG00000007319	BICDL1	HAP1, N-terminal||-	protein_coding	mRNA	chr15	9549185	9589431	-	10	1671	556
ENSGALT00000063219	ENSGALG00000001522	PHF20	Zinc finger, RING/FYVE/PHD-type||Tudor domain||Zinc finger, FYVE/PHD-type||Zinc finger, PHD-type, conserved site||Zinc finger, C2H2||Protein of unknown function DUF3776	protein_coding	mRNA	chr20	907736	964678	-	21	3303	1028
ENSGALT00000086725	ENSGALG00000035057	SLC35B1	UAA transporter	protein_coding	mRNA	chr27	3338478	3341042	+	7	946	198
ENSGALT00000043743	ENSGALG00000026359	SERTAD4	SERTA domain||SERTA domain-containing protein 4	protein_coding	mRNA	chr3	22749013	22752923	-	3	933	310
ENSGALT00000060448	ENSGALG00000033656	DQX1	Domain of unknown function DUF1605||P-loop containing nucleoside triphosphate hydrolase||Helicase-associated domain	protein_coding	mRNA	KQ759405.1	17495	20661	-	8	2083	509
ENSGALT00000014235	ENSGALG00000008746	MRPL41	Ribosomal protein L27/L41, mitochondrial	protein_coding	mRNA	chr17	2078268	2080225	-	1	1958	135
ENSGALT00000025450	ENSGALG00000015783	IMMT	Mitochondrial inner membrane protein Mitofilin	protein_coding	mRNA	chr4	86065324	86078169	-	13	2594	711
ENSGALT00000060443	ENSGALG00000014682	CAST	Calpastatin||Proteinase inhibitor I27, calpastatin	protein_coding	mRNA	chrZ	57020390	57079595	-	27	2336	714
ENSGALT00000060444	ENSGALG00000040086	HNRNPKL	Heterogeneous nuclear ribonucleoprotein K||K Homology domain||ROK, N-terminal||K Homology domain, type 1	protein_coding	mRNA	chrW	3066295	3085742	-	16	1899	427
ENSGALT00000025455	ENSGALG00000015786	REEP1	TB2/DP1/HVA22-related protein	protein_coding	mRNA	chr4	86105021	86142977	-	6	1367	159
ENSGALT00000060446	ENSGALG00000011202	COLQ	Myxococcus cysteine-rich repeat||Collagen triple helix repeat	protein_coding	mRNA	chr2	34025221	34052551	-	18	1335	444
ENSGALT00000025457	ENSGALG00000015787	RNGTT	Dual specificity phosphatase, catalytic domain||Nucleic acid-binding, OB-fold||mRNA capping enzyme, C-terminal||Protein-tyrosine phosphatase, active site||mRNA capping enzyme, bifunctional||Tyrosine specific protein phosphatases domain||mRNA capping enzyme, catalytic domain||Protein-tyrosine phosphatase-like	protein_coding	mRNA	chr3	76121973	76303934	+	16	1803	600
ENSGALT00000068615	ENSGALG00000031702	-	Zinc finger, FYVE/PHD-type||Zinc finger, PHD-type||Zinc finger, RING/FYVE/PHD-type||Zinc finger, RING-type||High mobility group box domain||Zinc finger, PHD-finger||Zinc finger, PHD-type, conserved site	protein_coding	mRNA	chr33	542155	556967	-	28	10245	3395
ENSGALT00000068614	ENSGALG00000014892	CEP85L	Centrosomal protein of 85kDa-like	protein_coding	mRNA	chr3	63062255	63155719	+	13	2334	777
ENSGALT00000068612	ENSGALG00000030396	HMGA1	HMG-I/HMG-Y, DNA-binding, conserved site||High mobility group protein HMGA||AT hook, DNA-binding motif||High mobility group protein HMGA1, mammal	protein_coding	mRNA	chr26	4415934	4417701	-	4	291	96
ENSGALT00000052507	ENSGALG00000029670	CRYZL1	GroES-like||NAD(P)-binding domain||Polyketide synthase, enoylreductase domain||Alcohol dehydrogenase, N-terminal||Alcohol dehydrogenase superfamily, zinc-type	protein_coding	mRNA	chr1	105440357	105461070	-	13	1430	349
ENSGALT00000024329	ENSGALG00000015082	RPS6	Ribosomal protein S6, eukaryotic||Ribosomal protein S6e||Ribosomal protein S6e, conserved site	protein_coding	mRNA	chrZ	33736457	33741021	-	6	984	249
ENSGALT00000024328	ENSGALG00000015081	ACER2	Ceramidase	protein_coding	mRNA	chrZ	33744183	33762073	+	6	1223	275
ENSGALT00000089098	ENSGALG00000007185	COQ5	UbiE/COQ5 methyltransferase, conserved site||S-adenosyl-L-methionine-dependent methyltransferase||UbiE/COQ5 methyltransferase	protein_coding	mRNA	chr15	9325702	9331790	+	7	1483	247
ENSGALT00000023118	ENSGALG00000014298	RFC1	ATPase, AAA-type, core||DNA replication factor RFC1, C-terminal||DNA polymerase III, clamp loader complex, gamma/delta/delta subunit, C-terminal||BRCT domain||P-loop containing nucleoside triphosphate hydrolase||AAA+ ATPase domain||Replication factor C subunit 1	protein_coding	mRNA	chr4	69760276	69796593	+	25	3901	1147
ENSGALT00000024321	ENSGALG00000015077	ARHGAP31	Rho GTPase activation protein||Rho GTPase-activating protein domain	protein_coding	mRNA	chr1	80711561	80764144	+	12	4464	1487
[truncated: 28,346 more rows]

## Sheet: 3171TUCPs
TUCP_ID	TUCP_Gene_ID	Gene_Type	Status	Chromosome	Start	End	Strand	Exon_number	Length	ORF
TUCP_002354	XLOC_087095	TUCP	TUCP	chr25	2523697	2528254	-	5	876	221
[truncated: 3,170 more rows]

## Sheet: 7943Novel lncRNAs
Novel_lncRNA_ID	Novel_lncRNA_Gene_ID	Gene_Type	Status	Chromosome	Start	End	Strand	Exon_number	Length	ORF
[truncated: 7,943 more rows]
