# Supplementary material for: Integrative analysis of long non-coding RNA and mRNA in broilers with valgus-varus deformity
Source: PLoS One. 2020 Sep 24;15(9):e0239450. doi: 10.1371/journal.pone.0239450 (PMC7514040; doi:10.1371/journal.pone.0239450)
Supplement: S4 Table — (XLSX) [file pone.0239450.s006.xlsx]

## Sheet: S4-1 Table 
transcript_id	gene_id	gene_name	feature_id	BS_FPKM	JS_FPKM	log2(foldchange)	pvalue	qvalue
LNC_004671	XLOC_084659	.	transcript	1.74999	0	Inf	1.12456e-15	4.05938e-12
LNC_000676	XLOC_008068	.	transcript	0	27.2078	#NAME?	8.27489e-13	1.88654e-09
LNC_002655	XLOC_043086	.	transcript	0.13605	4.92133	-5.17684	8.74785e-12	1.80443e-08
LNC_003010	XLOC_050620	.	transcript	0	0.472257	#NAME?	1.70455e-09	1.84589e-06
LNC_000110	XLOC_001155	.	transcript	1090.71	172.301	2.66226	1.37738e-08	1.16988e-05
LNC_007581	XLOC_146740	.	transcript	0	1.02654	#NAME?	7.94514e-08	5.37305e-05
LNC_002632	XLOC_042871	.	transcript	0.381704	0	Inf	7.99195e-08	5.37305e-05
LNC_007586	XLOC_147181	.	transcript	0.756289	2.06667e-05	15.1593	9.52067e-08	5.89152e-05
LNC_002558	XLOC_041727	.	transcript	0.624998	0	Inf	1.04392e-07	6.36895e-05
ENSGALT00000083633	ENSGALG00000039647	-	transcript	1.61498	16.7572	-3.3752	2.02144e-07	0.000113718
LNC_003832	XLOC_064330	.	transcript	0.00844233	0.780428	-6.53048	8.69393e-07	0.000437901
LNC_001857	XLOC_022166	.	transcript	1.50638	0	Inf	1.44595e-06	0.00062634
LNC_003974	XLOC_068551	.	transcript	9.1737	1.94694	2.23629	1.55822e-06	0.000656114
LNC_000636	XLOC_007806	.	transcript	0	1.38616	#NAME?	1.91418e-06	0.000784161
LNC_000924	XLOC_010754	.	transcript	9.18917	0	Inf	2.11307e-06	0.000855439
ENSGALT00000043522	ENSGALG00000026144	RF00017	transcript	18.9468	118.278	-2.64216	4.06616e-06	0.00142043
ENSGALT00000087499	ENSGALG00000044778	-	transcript	10.7514	89.4748	-3.05696	4.39403e-06	0.00152269
LNC_003260	XLOC_054972	.	transcript	0.379992	0	Inf	5.42497e-06	0.00182165
LNC_000917	XLOC_010671	.	transcript	0	10.2193	#NAME?	6.89192e-06	0.0021336
LNC_004240	XLOC_074963	.	transcript	6.86629	1.41666	2.27704	6.89576e-06	0.0021336
LNC_000854	XLOC_009956	.	transcript	3.72599	0	Inf	1.03834e-05	0.00288318
LNC_003067	XLOC_051674	.	transcript	2.02133	0.215876	3.22703	1.06365e-05	0.00293346
LNC_004676	XLOC_084659	.	transcript	0.45415	0	Inf	1.08627e-05	0.00293346
LNC_001292	XLOC_014733	.	transcript	1.14551	0	Inf	1.16989e-05	0.00309002
LNC_002590	XLOC_042213	.	transcript	0.586585	0	Inf	1.20059e-05	0.00311412
LNC_007538	XLOC_145843	.	transcript	0.238779	0	Inf	1.34783e-05	0.00341426
LNC_002413	XLOC_037307	.	transcript	5.46225	1.0549	2.37239	1.3967e-05	0.00350298
LNC_000647	XLOC_007858	.	transcript	0.330758	0.00335433	6.6236	1.67597e-05	0.00396709
LNC_000828	XLOC_009733	.	transcript	2.76844	0	Inf	1.78472e-05	0.00411217
LNC_000818	XLOC_009593	.	transcript	3.85792	0.00533467	9.49821	2.58215e-05	0.00530099
LNC_001635	XLOC_018042	.	transcript	2.64078	0.672271	1.97385	3.1626e-05	0.00617092
LNC_005123	XLOC_089730	.	transcript	1.80328	11.5173	-2.67511	3.17907e-05	0.00617524
LNC_007565	XLOC_146450	.	transcript	0.05257	6.55241	-6.96164	3.20551e-05	0.00619881
LNC_003009	XLOC_050620	.	transcript	0.5163	0	Inf	3.47139e-05	0.00659427
LNC_007005	XLOC_134962	.	transcript	0.441302	0.000527	9.70975	3.61985e-05	0.00675866
LNC_003272	XLOC_055223	.	transcript	0	0.602446	#NAME?	3.72142e-05	0.00683055
LNC_001687	XLOC_018760	.	transcript	0.881566	0	Inf	4.11981e-05	0.00734394
ALDBGALT0000000315	ALDBGALG0000000216	.	transcript	1.93366	0.0332017	5.86393	4.45417e-05	0.00784313
LNC_002436	XLOC_038005	.	transcript	0.258923	0	Inf	5.6499e-05	0.00952282
LNC_002559	XLOC_041747	.	transcript	1.22136	0.200462	2.60709	6.49697e-05	0.0104732
LNC_007134	XLOC_137321	.	transcript	0	1.76112	#NAME?	7.35398e-05	0.0115714
LNC_003766	XLOC_062853	.	transcript	2.22654	0.577455	1.94703	7.3729e-05	0.0115714
LNC_006149	XLOC_115623	.	transcript	0.0300493	1.61643	-5.74933	7.7248e-05	0.0119505
LNC_004142	XLOC_072359	.	transcript	0.223359	0.00404167	5.78827	7.93415e-05	0.0120591
LNC_002522	XLOC_040655	.	transcript	0	0.480172	#NAME?	8.48795e-05	0.0127222
LNC_002415	XLOC_037374	.	transcript	0	1.2609	#NAME?	9.51499e-05	0.0136477
LNC_007537	XLOC_145843	.	transcript	1.79555	0.405249	2.14754	9.95477e-05	0.0140459
LNC_006657	XLOC_128105	.	transcript	2.35915	0.356463	2.72644	0.000100748	0.0141304
LNC_000921	XLOC_010689	.	transcript	0.6187	0.00932767	6.05158	0.000104857	0.0144653
LNC_001831	XLOC_021707	.	transcript	0.438854	0	Inf	0.000105445	0.0145002
LNC_003767	XLOC_062854	.	transcript	1.88266	0.406062	2.213	0.000109261	0.0148198
LNC_003768	XLOC_062862	.	transcript	1.43982	0.271841	2.40506	0.000112003	0.0150416
LNC_007194	XLOC_138972	.	transcript	0.00359267	1.47331	-8.67979	0.000124086	0.0161485
LNC_007234	XLOC_139455	.	transcript	1.02908	0.221458	2.21626	0.000133989	0.0168232
LNC_006672	XLOC_128382	.	transcript	1.13438	0.197898	2.51908	0.000136218	0.0169556
ALDBGALT0000003449	ALDBGALG0000002413	.	transcript	0	0.794258	#NAME?	0.000141226	0.0174288
LNC_000014	XLOC_000246	.	transcript	0.276798	0	Inf	0.000147111	0.0179504
LNC_002174	XLOC_032247	.	transcript	0	0.832426	#NAME?	0.00015375	0.0184606
LNC_003367	XLOC_057287	.	transcript	1.13427	0.105811	3.42219	0.000155618	0.0185602
LNC_001403	XLOC_015718	.	transcript	1.29338	0	Inf	0.000159518	0.0188793
LNC_001404	XLOC_015726	.	transcript	0.991642	0	Inf	0.000164378	0.0191938
LNC_002886	XLOC_048552	.	transcript	0	0.243283	#NAME?	0.000170905	0.019751
LNC_001477	XLOC_016633	.	transcript	0.718025	0	Inf	0.000175856	0.020127
LNC_001633	XLOC_018040	.	transcript	1.94541	0.485717	2.00189	0.000178199	0.0202069
LNC_005336	XLOC_094310	.	transcript	0.316366	0	Inf	0.000181372	0.020301
LNC_004100	XLOC_071680	.	transcript	0.540618	0	Inf	0.000186721	0.0207922
LNC_003561	XLOC_060041	.	transcript	0	0.836165	#NAME?	0.000191121	0.0211703
LNC_001611	XLOC_017433	.	transcript	0.528138	0	Inf	0.000193605	0.0212922
LNC_007198	XLOC_139023	.	transcript	0	0.359612	#NAME?	0.000193902	0.0212922
LNC_001291	XLOC_014733	.	transcript	1.01337	0	Inf	0.000197395	0.0214838
LNC_005184	XLOC_090506	.	transcript	0	0.328241	#NAME?	0.00021146	0.0225381
LNC_000634	XLOC_007806	.	transcript	2.70737	3.33333e-07	22.9534	0.000213776	0.0225857
LNC_001372	XLOC_015443	.	transcript	1.787	0	Inf	0.000229057	0.0238511
LNC_000787	XLOC_009301	.	transcript	0.685215	0	Inf	0.00023062	0.0239562
LNC_000668	XLOC_008010	.	transcript	3.8592	0	Inf	0.000232305	0.0240162
LNC_002146	XLOC_031206	.	transcript	9.82483	3.49866	1.48963	0.000234074	0.0241413
ALDBGALT0000004743	ALDBGALG0000003328	.	transcript	4.56367	0.459835	3.31101	0.000237322	0.0243604
ALDBGALT0000006766	ALDBGALG0000004691	.	transcript	0	0.624962	#NAME?	0.000239292	0.0244468
LNC_000551	XLOC_006817	.	transcript	1.70747	0	Inf	0.000251899	0.0253167
LNC_002673	XLOC_043447	.	transcript	0.715837	0	Inf	0.000256963	0.0256472
LNC_005124	XLOC_089730	.	transcript	6.10824	30.5733	-2.32344	0.00026755	0.0265206
ENSGALT00000063137	ENSGALG00000040162	-	transcript	3.76559	17.5056	-2.21687	0.000269943	0.0265374
LNC_003370	XLOC_057287	.	transcript	0.943977	0.096113	3.29595	0.000270767	0.0265374
LNC_001315	XLOC_014900	.	transcript	3.45192	0.068617	5.65269	0.000270783	0.0265374
ENSGALT00000083725	ENSGALG00000045144	-	transcript	0	0.506948	#NAME?	0.000289148	0.0275882
LNC_001065	XLOC_012476	.	transcript	0.98462	0.0165023	5.89883	0.000293727	0.0278919
LNC_004242	XLOC_074967	.	transcript	1.17984	0.0605407	4.28454	0.000308179	0.0286468
ENSGALT00000084884	ENSGALG00000044418	-	transcript	0.52506	0	Inf	0.000309901	0.0286838
LNC_005183	XLOC_090506	.	transcript	2.97157	0.989772	1.58605	0.000312066	0.0288225
LNC_001023	XLOC_012040	.	transcript	1.27387	0	Inf	0.000313034	0.028845
ENSGALT00000002921	ENSGALG00000001885	-	transcript	1.00761	0	Inf	0.000314307	0.028845
LNC_000852	XLOC_009953	.	transcript	2.54119	0.05542	5.51896	0.000326724	0.0292411
LNC_006880	XLOC_132229	.	transcript	0	0.700074	#NAME?	0.000331802	0.0295126
LNC_003091	XLOC_052011	.	transcript	0	0.583676	#NAME?	0.000338037	0.0298365
LNC_003894	XLOC_065576	.	transcript	0	0.590517	#NAME?	0.000345511	0.0302354
LNC_003965	XLOC_068309	.	transcript	0	0.209762	#NAME?	0.000353864	0.0307181
LNC_000986	XLOC_011502	.	transcript	1.7634	0	Inf	0.000374183	0.0320889
LNC_000927	XLOC_010785	.	transcript	1.9642	0.0378733	5.69661	0.000388622	0.0330436
LNC_007421	XLOC_143816	.	transcript	1.41456	0.016145	6.45312	0.000396455	0.0332171
ALDBGALT0000004842	ALDBGALG0000003390	.	transcript	14.1465	3.7751	1.90585	0.000415682	0.0343189
LNC_006845	XLOC_131773	.	transcript	0	0.265668	#NAME?	0.000415944	0.0343189
ALDBGALT0000000943	ALDBGALG0000000649	.	transcript	25.7047	7.26344	1.82331	0.000435306	0.0354489
LNC_003742	XLOC_062380	.	transcript	0	0.372586	#NAME?	0.000435368	0.0354489
LNC_004244	XLOC_074970	.	transcript	2.66115	0.898601	1.5663	0.000443822	0.0355023
LNC_003811	XLOC_063958	.	transcript	0	0.782186	#NAME?	0.000443872	0.0355023
LNC_001353	XLOC_015263	.	transcript	0.946374	0.036102	4.71226	0.000444289	0.0355023
ALDBGALT0000008614	ALDBGALG0000005930	.	transcript	12.706	4.15855	1.61136	0.000454922	0.0358288
LNC_002649	XLOC_043086	.	transcript	0.05343	1.57158	-4.87842	0.000457782	0.0359887
LNC_002518	XLOC_040599	.	transcript	4.3394	0.0972743	5.47929	0.000463695	0.0363875
LNC_002669	XLOC_043331	.	transcript	2.69823	0.796481	1.7603	0.000507277	0.0389605
LNC_000783	XLOC_009251	.	transcript	1.01877	0	Inf	0.000522227	0.0397563
LNC_007610	XLOC_147747	.	transcript	0	0.609248	#NAME?	0.000563579	0.0420181
LNC_005015	XLOC_088620	.	transcript	0	1.18831	#NAME?	0.000566169	0.0421112
LNC_004698	XLOC_084928	.	transcript	0	1.53893	#NAME?	0.000584209	0.0428192
LNC_001092	XLOC_012780	.	transcript	0.479894	0	Inf	0.000594091	0.0432012
LNC_001724	XLOC_019726	.	transcript	0.122687	2.18965	-4.15765	0.000595231	0.0432012
LNC_001183	XLOC_013738	.	transcript	0.737123	0	Inf	0.00061213	0.0437433
LNC_003959	XLOC_068279	.	transcript	0.00594867	1.02666	-7.43117	0.000612973	0.0437433
LNC_007892	XLOC_155492	.	transcript	0	0.566061	#NAME?	0.000621157	0.0441159
LNC_000025	XLOC_000354	.	transcript	0.748607	0	Inf	0.000621251	0.0441159
ENSGALT00000084813	ENSGALG00000044869	-	transcript	0.405952	0	Inf	0.00062613	0.0443897
LNC_007788	XLOC_152381	.	transcript	3.29536	0.860016	1.938	0.000636461	0.0450467
LNC_004207	XLOC_073912	.	transcript	10.9045	3.26122	1.74144	0.000637477	0.0450467
ENSGALT00000066316	ENSGALG00000038230	-	transcript	0.787321	0.0132263	5.89547	0.000710191	0.0489862

## Sheet: S4-2 Table 
transcript_id	gene_id	gene_name	feature_id	BS_FPKM	JS_FPKM	log2(foldchange)	pvalue	qvalue
ENSGALT00000090272	ENSGALG00000017330	RPS3	transcript	617.69	5.39062	6.84029	5.59e-42	2.42e-37
ENSGALT00000088705	ENSGALG00000009621	ACTB	transcript	28.4316	0	Inf	7.61e-33	1.65e-28
ENSGALT00000012402	ENSGALG00000007658	ARMH3	transcript	8.79247	0	Inf	3.18e-32	4.59e-28
ENSGALT00000088985	ENSGALG00000006657	MAPRE1	transcript	0	34.8061	#NAME?	5.94e-31	6.43e-27
ENSGALT00000083882	ENSGALG00000008590	EEF1B2	transcript	0.05992	71.2553	-10.2157	4.14e-19	3.59e-15
ENSGALT00000077096	ENSGALG00000037645	-	transcript	0.737621	80.2501	-6.76548	1.31e-17	9.49e-14
ENSGALT00000071537	ENSGALG00000003693	MACF1	transcript	0.754114	0	Inf	1.16e-16	6.76e-13
ENSGALT00000058734	ENSGALG00000031895	SDK2	transcript	2.07767	0	Inf	1.25e-16	6.76e-13
ENSGALT00000067289	ENSGALG00000029896	-	transcript	6.35099	0.030954	7.68071	2.66e-16	1.28e-12
ENSGALT00000085157	ENSGALG00000012355	DARS	transcript	41.8336	1.6205	4.69016	3.66e-16	1.58e-12
ENSGALT00000075653	ENSGALG00000007712	MYO1B	transcript	2.75627	33.1263	-3.58719	6.14e-16	2.42e-12
ENSGALT00000064867	ENSGALG00000003693	MACF1	transcript	0.000299333	4.09783	-13.7408	3.75e-15	1.2e-11
ENSGALT00000064884	ENSGALG00000003693	MACF1	transcript	0	0.565292	#NAME?	3.88e-15	1.2e-11
ENSGALT00000005857	ENSGALG00000003693	MACF1	transcript	15.9836	1.36558	3.54901	1.87e-14	5.41e-11
ENSGALT00000077854	ENSGALG00000037675	COL14A1	transcript	1.02083	17.648	-4.11169	2.48e-14	6.71e-11
ENSGALT00000082706	ENSGALG00000007098	KIF21A	transcript	6.49492	0.0199863	8.34415	3.91e-13	9.42e-10
ENSGALT00000055635	ENSGALG00000007712	MYO1B	transcript	49.0002	6.39073	2.93874	4.02e-12	8.71e-09
ENSGALT00000051155	ENSGALG00000009297	TELO2	transcript	0	3.99921	#NAME?	1.1e-11	2.17e-08
ENSGALT00000072835	ENSGALG00000038589	ABHD14B	transcript	12.9968	0	Inf	1.5e-11	2.76e-08
ENSGALT00000064502	ENSGALG00000038589	ABHD14B	transcript	0	11.9467	#NAME?	1.53e-11	2.76e-08
ENSGALT00000074035	ENSGALG00000041253	MYRF	transcript	3.18588	0	Inf	1.88e-11	3.26e-08
ENSGALT00000003946	ENSGALG00000002503	SFTPA2	transcript	16.6971	0	Inf	2.97e-11	4.94e-08
ENSGALT00000003930	ENSGALG00000002496	SFTPA1	transcript	17.54	0	Inf	5.57e-11	8.94e-08
ENSGALT00000050609	ENSGALG00000043684	PSMD13	transcript	3.55263	0	Inf	6.73e-11	1.04e-07
ENSGALT00000081000	ENSGALG00000004645	TBC1D13	transcript	4.55665	0	Inf	9.41e-11	1.4e-07
ENSGALT00000086543	ENSGALG00000006323	LECT2	transcript	0.0303297	24.6963	-9.66935	1.29e-10	1.86e-07
ENSGALT00000053488	ENSGALG00000016920	LMO7	transcript	1.60199	0	Inf	1.75e-10	2.37e-07
ENSGALT00000086894	ENSGALG00000008931	COMMD1	transcript	0.138547	24.605	-7.47243	2.33e-10	3.05e-07
ENSGALT00000061018	ENSGALG00000037332	-	transcript	277.123	0	Inf	3.97e-10	5.06e-07
ENSGALT00000066093	ENSGALG00000011086	ACTA1	transcript	4.36209	0	Inf	6.86e-10	8.48e-07
ENSGALT00000074022	ENSGALG00000042148	FKBP5	transcript	209.953	37.3001	2.49281	9.96e-10	1.17e-06
ENSGALT00000054884	ENSGALG00000040480	NSMCE3	transcript	0.092171	10.7003	-6.85912	1.25e-09	1.43e-06
ENSGALT00000057354	ENSGALG00000006802	LAMB2	transcript	9.36185	0.939313	3.31712	1.95e-09	2.06e-06
ENSGALT00000084497	ENSGALG00000030070	QDPR	transcript	0	2.52355	#NAME?	2.41e-09	2.49e-06
ENSGALT00000088679	ENSGALG00000004509	UBB	transcript	0.296057	36.8304	-6.95888	3.27e-09	3.2e-06
ENSGALT00000023990	ENSGALG00000014869	NNT	transcript	16.6807	1.00307	4.05568	3.32e-09	3.2e-06
ENSGALT00000067970	ENSGALG00000012311	UBE2D3	transcript	0	33.7634	#NAME?	8.38e-09	7.72e-06
ENSGALT00000048122	ENSGALG00000038540	ZBTB32	transcript	35.4663	4.00944	3.14498	1.07e-08	9.62e-06
ENSGALT00000022096	ENSGALG00000013575	IFI6	transcript	52.0958	360.801	-2.79197	1.19e-08	1.05e-05
ENSGALT00000018840	ENSGALG00000011551	JCHAIN	transcript	700.223	3088.1	-2.14083	1.28e-08	1.11e-05
ENSGALT00000042911	ENSGALG00000004004	PHKB	transcript	0.00400833	1.14439	-8.15736	1.42e-08	1.19e-05
ENSGALT00000031541	ENSGALG00000016668	BD7	transcript	0	15.1067	#NAME?	1.72e-08	1.4e-05
ENSGALT00000085034	ENSGALG00000008506	MRPS25	transcript	1.69587	37.9928	-4.48563	2.78e-08	2.23e-05
ENSGALT00000086192	ENSGALG00000004003	AIFM1	transcript	21.1623	0.006823	11.5988	3.64e-08	2.86e-05
ENSGALT00000060914	ENSGALG00000038255	-	transcript	11.2362	0.452315	4.63469	5.18e-08	3.87e-05
ENSGALT00000085985	ENSGALG00000006300	LDHA	transcript	49.4961	213.522	-2.109	5.35e-08	3.93e-05
ENSGALT00000078228	ENSGALG00000010035	NR3C2	transcript	2.56581	0.065922	5.28251	6.59e-08	4.75e-05
ENSGALT00000050868	ENSGALG00000039815	MARF1	transcript	0.0770833	9.76739	-6.98541	7.65e-08	5.34e-05
ENSGALT00000087528	ENSGALG00000044239	-	transcript	54.1426	2.95407	4.19599	8.06e-08	5.37e-05
ENSGALT00000028006	ENSGALG00000017330	RPS3	transcript	180.902	649.338	-1.84376	8.87e-08	5.73e-05
ENSGALT00000037052	ENSGALG00000015970	COL9A1	transcript	3.41291	0	Inf	9.06e-08	5.77e-05
ENSGALT00000086987	ENSGALG00000017330	RPS3	transcript	7.28135	36.3544	-2.31985	9.26e-08	5.81e-05
ENSGALT00000009519	ENSGALG00000021139	IGLL1	transcript	1359.78	4981.27	-1.87314	1.22e-07	7.31e-05
ENSGALT00000067320	ENSGALG00000007658	ARMH3	transcript	0	3.72056	#NAME?	1.33e-07	7.88e-05
ENSGALT00000082748	ENSGALG00000036496	ACTN4	transcript	9.33321	0	Inf	1.37e-07	8.04e-05
ENSGALT00000084555	ENSGALG00000005694	GARS	transcript	2.47677	24.9078	-3.33006	1.66e-07	9.61e-05
ENSGALT00000008121	ENSGALG00000005065	PLA2G4A	transcript	0.0876853	8.64275	-6.62301	1.74e-07	9.9e-05
ENSGALT00000067041	ENSGALG00000007125	PARD3	transcript	2.49865	0	Inf	2.9e-07	0.000161066
ENSGALT00000085355	ENSGALG00000045085	IFIT5	transcript	137.264	1018.44	-2.89133	3.09e-07	0.000169611
ENSGALT00000041067	ENSGALG00000003569	TMEM130	transcript	0	0.970971	#NAME?	3.51e-07	0.000190175
ENSGALT00000031540	ENSGALG00000016669	AvBD2	transcript	0.0775233	13.5524	-7.44971	4.34e-07	0.000226287
ENSGALT00000054153	ENSGALG00000007098	KIF21A	transcript	0.186529	3.73598	-4.32402	4.87e-07	0.000251034
ENSGALT00000087916	ENSGALG00000044135	-	transcript	0.0363367	3.83449	-6.72146	5.15e-07	0.000262631
ENSGALT00000053624	ENSGALG00000035774	PPFIA1	transcript	0	3.83224	#NAME?	9.08e-07	0.000452191
ENSGALT00000060190	ENSGALG00000033678	EHMT1	transcript	4.39743	0.00188467	11.1881	9.41e-07	0.000463095
ENSGALT00000071705	ENSGALG00000041253	MYRF	transcript	0	0.440594	#NAME?	9.71e-07	0.000472539
ENSGALT00000047102	ENSGALG00000038140	-	transcript	7.35391	52.5222	-2.83635	1e-06	0.00048107
ENSGALT00000081080	ENSGALG00000014769	NLN	transcript	4.3498	0.194221	4.48517	1.01e-06	0.000481996
ENSGALT00000061358	ENSGALG00000042482	RAB5B	transcript	3.42813	0.002994	10.1611	1.08e-06	0.000500843
ENSGALT00000044286	ENSGALG00000027704	-	transcript	20.549	2.35804	3.12341	1.2e-06	0.000553401
ENSGALT00000057061	ENSGALG00000005716	SBF2	transcript	0.036244	1.41964	-5.29164	1.23e-06	0.000554757
ENSGALT00000089151	ENSGALG00000006657	MAPRE1	transcript	37.7986	8.06444	2.22869	1.23e-06	0.000554757
ENSGALT00000036713	ENSGALG00000022815	AvBD1	transcript	0.0787553	8.7264	-6.79187	1.3e-06	0.000575073
ENSGALT00000066476	ENSGALG00000001907	WAPL	transcript	0.0382583	1.48253	-5.27614	1.35e-06	0.000590323
ENSGALT00000047925	ENSGALG00000034144	-	transcript	0.906349	0.006175	7.19748	1.55e-06	0.000656114
ENSGALT00000019519	ENSGALG00000011967	MAD2L1	transcript	1.07787	14.8973	-3.78879	1.56e-06	0.000656114
ENSGALT00000008787	ENSGALG00000023925	CYP2C45	transcript	3.0961	0	Inf	1.76e-06	0.000732844
ENSGALT00000025522	ENSGALG00000000814	HNRNPR	transcript	0.744993	13.4932	-4.17886	1.92e-06	0.000784161
ENSGALT00000025999	ENSGALG00000016142	MX1	transcript	28.961	152.982	-2.40118	2.29e-06	0.000920407
ENSGALT00000015699	ENSGALG00000009639	-	transcript	9.07132	61.8162	-2.7686	2.33e-06	0.000927712
ENSGALT00000025338	ENSGALG00000015712	SLBP	transcript	19.4781	80.4064	-2.04546	2.47e-06	0.000962463
ENSGALT00000081408	ENSGALG00000041643	NFIC	transcript	6.35508	0	Inf	2.57e-06	0.000994024
ENSGALT00000017773	ENSGALG00000010924	NFIA	transcript	35.5899	8.76456	2.02171	2.71e-06	0.00103991
ENSGALT00000049874	ENSGALG00000034109	GRIA3	transcript	0.503638	0	Inf	2.77e-06	0.00105333
ENSGALT00000010127	ENSGALG00000027716	-	transcript	38.5101	285.308	-2.88921	2.87e-06	0.00108249
ENSGALT00000054171	ENSGALG00000016261	CYBB	transcript	16.1707	85.1578	-2.39676	2.93e-06	0.00109276
ENSGALT00000063132	ENSGALG00000041300	-	transcript	36.3898	6.03512	2.59208	3.15e-06	0.00115756
ENSGALT00000055758	ENSGALG00000014513	CDCA3	transcript	0	1.2338	#NAME?	3.4e-06	0.00122814
ENSGALT00000076651	ENSGALG00000013768	PHACTR2	transcript	4.45783	0.00896933	8.95712	3.74e-06	0.00132683
ENSGALT00000078077	ENSGALG00000041814	-	transcript	0	0.654044	#NAME?	3.75e-06	0.00132683
ENSGALT00000084310	ENSGALG00000000474	RPL36	transcript	15.7813	108.626	-2.78308	4.53e-06	0.00153381
ENSGALT00000003983	ENSGALG00000002529	-	transcript	0	3.58951	#NAME?	5.7e-06	0.00188373
ENSGALT00000090241	ENSGALG00000041013	TNS1	transcript	48.4141	10.8666	2.15553	5.8e-06	0.00190298
ENSGALT00000012190	ENSGALG00000007537	INCENP	transcript	10.7595	0.437379	4.62059	5.86e-06	0.00190942
ENSGALT00000044891	ENSGALG00000001153	AUTS2	transcript	2.07491	0	Inf	6.07e-06	0.00194797
ENSGALT00000067902	ENSGALG00000017229	FAT3	transcript	0.81007	0	Inf	6.36e-06	0.00201119
ENSGALT00000061210	ENSGALG00000014869	NNT	transcript	20.5771	57.1581	-1.47392	6.82e-06	0.0021336
ENSGALT00000076740	ENSGALG00000002548	TLN1	transcript	8.99909	0.630232	3.83582	7.52e-06	0.00230937
ENSGALT00000080297	ENSGALG00000005065	PLA2G4A	transcript	2.19495	0.0501247	5.45252	7.65e-06	0.00231716
ENSGALT00000020859	ENSGALG00000012784	TXNDC5	transcript	67.5124	176.617	-1.3874	7.73e-06	0.00232585
ENSGALT00000023336	ENSGALG00000014453	FAM46C	transcript	34.1276	102.361	-1.58465	7.93e-06	0.00235554
ENSGALT00000085910	ENSGALG00000045275	-	transcript	17.9821	0	Inf	7.94e-06	0.00235554
ENSGALT00000082689	ENSGALG00000001333	MRRF	transcript	1.52282	0	Inf	8.27e-06	0.00242095
ENSGALT00000068432	ENSGALG00000030712	COL2A1	transcript	7.21019	0.18053	5.31973	8.69e-06	0.00252578
ENSGALT00000063362	ENSGALG00000037943	PRKCB	transcript	3.3045	0	Inf	8.86e-06	0.00255926
ENSGALT00000052418	ENSGALG00000013776	CEP135	transcript	0	1.08044	#NAME?	1.01e-05	0.00285127
ENSGALT00000084011	ENSGALG00000002705	CISD1	transcript	15.8871	0.804863	4.30297	1.01e-05	0.00285127
ENSGALT00000029324	ENSGALG00000013723	OASL	transcript	49.4814	216.864	-2.13183	1.08e-05	0.00293346
ENSGALT00000019277	ENSGALG00000011811	SYNE2	transcript	30.0017	8.65823	1.7929	1.09e-05	0.00293346
ENSGALT00000078659	ENSGALG00000009264	MTX2	transcript	5.56628	0	Inf	1.09e-05	0.00293346
ENSGALT00000048735	ENSGALG00000035850	-	transcript	0.633157	0.000143333	12.109	1.14e-05	0.0030395
ENSGALT00000086324	ENSGALG00000000055	LAMTOR3	transcript	0	3.83765	#NAME?	1.15e-05	0.00305911
ENSGALT00000058814	ENSGALG00000016731	-	transcript	3.66164	0	Inf	1.18e-05	0.00310089
ENSGALT00000086995	ENSGALG00000029480	TMEM138	transcript	0	5.6576	#NAME?	1.19e-05	0.003111
ENSGALT00000086014	ENSGALG00000046382	-	transcript	0.470827	5.15211	-3.45189	1.21e-05	0.00312391
ENSGALT00000077257	ENSGALG00000037675	COL14A1	transcript	0.014597	0.878058	-5.91057	1.4e-05	0.00350298
ENSGALT00000085137	ENSGALG00000039387	PSMA2	transcript	0	3.93321	#NAME?	1.49e-05	0.00368058
ENSGALT00000074595	ENSGALG00000034725	BRD4	transcript	13.0585	3.29024	1.98872	1.5e-05	0.00368058
ENSGALT00000026450	ENSGALG00000016400	RSAD2	transcript	5.55322	36.0402	-2.69821	1.51e-05	0.00370138
ENSGALT00000020181	ENSGALG00000012355	DARS	transcript	15.6488	48.988	-1.64637	1.57e-05	0.00381997
ENSGALT00000052954	ENSGALG00000006096	RPS13	transcript	0	2.1665	#NAME?	1.63e-05	0.00391822
ENSGALT00000064972	ENSGALG00000016456	LPIN1	transcript	2.89386	0.0528833	5.77404	1.64e-05	0.00391822
ENSGALT00000020990	ENSGALG00000019553	SERPINB10B	transcript	6.97246	47.5683	-2.77026	1.66e-05	0.00395858
ENSGALT00000046828	ENSGALG00000030344	ISYNA1	transcript	44.6483	9.29347	2.26432	1.69e-05	0.00396907
ENSGALT00000048470	ENSGALG00000005065	PLA2G4A	transcript	2.47437	0	Inf	1.7e-05	0.0039787
ENSGALT00000003495	ENSGALG00000002232	RERE	transcript	16.8095	3.15764	2.41235	1.71e-05	0.00397902
ENSGALT00000076076	ENSGALG00000015014	TNPO1	transcript	1.77287	0	Inf	1.72e-05	0.00397902
ENSGALT00000010445	ENSGALG00000006469	ATP12A	transcript	0.441322	0	Inf	1.81e-05	0.0041556
ENSGALT00000051855	ENSGALG00000009995	AKAP6	transcript	0	5.6746	#NAME?	1.83e-05	0.00416122
ENSGALT00000046131	ENSGALG00000002974	SPHKAP	transcript	0.929027	0	Inf	1.87e-05	0.00424961
ENSGALT00000090247	ENSGALG00000003521	TPM1	transcript	3.99296	0	Inf	1.96e-05	0.00441955
ENSGALT00000019286	ENSGALG00000011813	HEG1	transcript	12.1295	2.27092	2.41718	2.03e-05	0.00455157
ENSGALT00000034053	ENSGALG00000005338	RPS21	transcript	44.7716	146.498	-1.71023	2.07e-05	0.00459901
ENSGALT00000068615	ENSGALG00000031702	-	transcript	9.0736	1.71271	2.40539	2.07e-05	0.00459901
ENSGALT00000067900	ENSGALG00000010371	FAM13A	transcript	0	2.29952	#NAME?	2.12e-05	0.00465889
ENSGALT00000031294	ENSGALG00000019696	CATHL2	transcript	0.192093	7.8569	-5.35408	2.15e-05	0.00470254
ENSGALT00000063855	ENSGALG00000041493	-	transcript	2.30425	0	Inf	2.18e-05	0.00474977
ENSGALT00000076227	ENSGALG00000009369	PRDX3	transcript	0.00140067	7.70844	-12.4261	2.32e-05	0.00501835
ENSGALT00000030264	ENSGALG00000019147	-	transcript	15.7601	51.1993	-1.69984	2.36e-05	0.00509526
ENSGALT00000064001	ENSGALG00000031120	HNRNPH2	transcript	0.0942253	5.61039	-5.89584	2.43e-05	0.00519886
ENSGALT00000051538	ENSGALG00000016058	ERG	transcript	2.44019	0.00338267	9.49462	2.46e-05	0.00519886
ENSGALT00000011432	ENSGALG00000007057	LRRC28	transcript	0.727321	7.32597	-3.33236	2.47e-05	0.00519886
ENSGALT00000014160	ENSGALG00000008701	XDH	transcript	1.9276	12.8284	-2.73447	2.48e-05	0.00519886
ENSGALT00000074954	ENSGALG00000033270	KLHL26	transcript	2.27735	0	Inf	2.48e-05	0.00519886
ENSGALT00000079255	ENSGALG00000035351	-	transcript	0	0.199598	#NAME?	2.51e-05	0.00521354
ENSGALT00000082202	ENSGALG00000008808	DTD1	transcript	3.74989	0.026245	7.15866	2.52e-05	0.00521354
ENSGALT00000089532	ENSGALG00000030269	-	transcript	1.01803	17.8555	-4.13252	2.53e-05	0.00521861
ENSGALT00000069481	ENSGALG00000038022	COL22A1	transcript	39.9349	9.07678	2.1374	2.71e-05	0.00552967
ENSGALT00000061248	ENSGALG00000001042	MTMR4	transcript	3.49996	0.0955093	5.19555	2.73e-05	0.00556136
ENSGALT00000067850	ENSGALG00000032534	-	transcript	1.448	0.255021	2.50538	2.85e-05	0.00574599
ENSGALT00000088762	ENSGALG00000035717	-	transcript	43.1115	10.8184	1.99459	2.91e-05	0.00582664
ENSGALT00000070132	ENSGALG00000016766	REV1	transcript	10.3955	1.52689	2.76729	3.04e-05	0.00607602
ENSGALT00000054801	ENSGALG00000035351	-	transcript	0.907327	0	Inf	3.07e-05	0.00607829
ENSGALT00000053568	ENSGALG00000032142	COX1	transcript	713.658	214.849	1.73191	3.09e-05	0.00608156
ENSGALT00000058977	ENSGALG00000031571	H2A-VII	transcript	523.087	1262.12	-1.27072	3.11e-05	0.00609276
ENSGALT00000050395	ENSGALG00000040770	TNRC18	transcript	48.3539	13.4476	1.84628	3.24e-05	0.00619956
ENSGALT00000060419	ENSGALG00000039238	SALL1	transcript	0	0.285435	#NAME?	3.24e-05	0.00619956
ENSGALT00000048915	ENSGALG00000035559	MAPK8IP2	transcript	0.537034	0	Inf	3.25e-05	0.00619956
ENSGALT00000064619	ENSGALG00000032701	LY96	transcript	45.9252	127.757	-1.47604	3.49e-05	0.00659427
ENSGALT00000054808	ENSGALG00000034725	BRD4	transcript	2.01096	0.168661	3.57569	3.52e-05	0.00662205
ENSGALT00000065660	ENSGALG00000015746	JAM2	transcript	4.60577	0	Inf	3.55e-05	0.00665633
ENSGALT00000080819	ENSGALG00000042400	CASK	transcript	0	1.59281	#NAME?	3.66e-05	0.00676727
ENSGALT00000083184	ENSGALG00000032420	DPAGT1	transcript	10.4096	0.304742	5.09418	3.67e-05	0.00676727
ENSGALT00000065949	ENSGALG00000007185	COQ5	transcript	0	2.35212	#NAME?	3.75e-05	0.00685378
ENSGALT00000079271	ENSGALG00000012109	EIF3M	transcript	3.15016	0	Inf	3.83e-05	0.00694543
ENSGALT00000057026	ENSGALG00000032742	-	transcript	1.38164	0	Inf	3.92e-05	0.00707729
ENSGALT00000056202	ENSGALG00000017271	ANO2	transcript	0.271934	0	Inf	4.09e-05	0.00734394
ENSGALT00000080224	ENSGALG00000039520	-	transcript	5.31658	0.170744	4.96059	4.17e-05	0.00740774
ENSGALT00000021642	ENSGALG00000013253	INSRR	transcript	8.17554	1.22466	2.73894	4.32e-05	0.00763064
ENSGALT00000003400	ENSGALG00000002170	-	transcript	0	1.96855	#NAME?	4.74e-05	0.00827875
ENSGALT00000073167	ENSGALG00000042285	-	transcript	465.494	1331.15	-1.51584	4.85e-05	0.00842899
ENSGALT00000022135	ENSGALG00000013605	CARMIL1	transcript	14.6363	3.52125	2.05539	4.88e-05	0.00845829
ENSGALT00000066540	ENSGALG00000031895	SDK2	transcript	0.231364	0	Inf	5.09e-05	0.00874129
ENSGALT00000080014	ENSGALG00000031978	TARP	transcript	48.9318	171.071	-1.80575	5.13e-05	0.00879056
ENSGALT00000075875	ENSGALG00000005295	BCAS3	transcript	1.16917	0	Inf	5.28e-05	0.0090082
ENSGALT00000059365	ENSGALG00000030736	-	transcript	7.30632	0.895671	3.0281	5.41e-05	0.00919442
ENSGALT00000025946	ENSGALG00000016105	DYSF	transcript	13.8684	2.84449	2.28556	5.52e-05	0.0093373
ENSGALT00000038163	ENSGALG00000011468	IGFBP5	transcript	85.8986	16.9309	2.34297	5.7e-05	0.00957293
ENSGALT00000058800	ENSGALG00000003466	AKR1B1L	transcript	0.0756133	2.86596	-5.24424	5.87e-05	0.00981957
ENSGALT00000020881	ENSGALG00000012798	SSR1	transcript	96.2842	226.529	-1.23432	5.9e-05	0.00982776
ENSGALT00000060939	ENSGALG00000013846	ARFGEF3	transcript	0	0.407907	#NAME?	5.98e-05	0.00993046
ENSGALT00000089858	ENSGALG00000042984	-	transcript	1.93018	0.0316643	5.92973	6.38e-05	0.0104701
ENSGALT00000076315	ENSGALG00000016708	ENPP4	transcript	3.86818	0.246559	3.97165	6.45e-05	0.0104732
ENSGALT00000081510	ENSGALG00000012172	RPL3	transcript	0	40.4034	#NAME?	6.45e-05	0.0104732
ENSGALT00000062263	ENSGALG00000028691	MPG	transcript	0	2.70067	#NAME?	6.46e-05	0.0104732
ENSGALT00000022088	ENSGALG00000013569	SEC61B	transcript	78.1687	200.764	-1.36084	6.5e-05	0.0104732
ENSGALT00000086127	ENSGALG00000046141	-	transcript	1.05108	0.00515167	7.67262	6.74e-05	0.0108119
ENSGALT00000001353	ENSGALG00000000919	PIGR	transcript	5.01046	0.432759	3.53331	6.8e-05	0.0108768
ENSGALT00000060207	ENSGALG00000038041	PHF14	transcript	0	1.25836	#NAME?	6.98e-05	0.0110698
ENSGALT00000086756	ENSGALG00000044822	-	transcript	0	3.56862	#NAME?	7.18e-05	0.0113521
ENSGALT00000040333	ENSGALG00000005243	PPP3CB	transcript	0.200871	7.09718	-5.14291	7.52e-05	0.0117545
ENSGALT00000076619	ENSGALG00000008546	FGD5	transcript	0.595	0	Inf	7.57e-05	0.0117935
ENSGALT00000045191	ENSGALG00000029941	H2A-VII	transcript	361.042	845.929	-1.22837	7.7e-05	0.0119505
ENSGALT00000064088	ENSGALG00000043062	-	transcript	107.662	299.345	-1.4753	7.76e-05	0.0119644
ENSGALT00000082576	ENSGALG00000043415	-	transcript	0	2.32676	#NAME?	7.8e-05	0.0119733
ENSGALT00000019298	ENSGALG00000011823	FAT4	transcript	19.9767	4.98549	2.00251	7.82e-05	0.0119733
ENSGALT00000058112	ENSGALG00000008734	PCSK2	transcript	0	1.4571	#NAME?	7.99e-05	0.0121054
ENSGALT00000074604	ENSGALG00000031301	TULP1	transcript	2.22188	0.129313	4.10284	8.1e-05	0.0122261
ENSGALT00000054306	ENSGALG00000028849	SCAF11	transcript	0	0.579595	#NAME?	8.41e-05	0.0126518
ENSGALT00000088377	ENSGALG00000012296	EIF3L	transcript	25.7679	2e-05	20.2971	8.54e-05	0.0127315
ENSGALT00000060809	ENSGALG00000010620	SPAST	transcript	0.070952	2.45873	-5.11492	8.55e-05	0.0127315
ENSGALT00000046635	ENSGALG00000011086	ACTA1	transcript	0.065298	3.2619	-5.64253	8.74e-05	0.0129158
ENSGALT00000013732	ENSGALG00000008429	CRNKL1	transcript	0	16.6215	#NAME?	8.8e-05	0.0129622
ENSGALT00000021310	ENSGALG00000013057	-	transcript	40.3521	131.941	-1.70918	8.96e-05	0.013136
ENSGALT00000089644	ENSGALG00000044359	-	transcript	7.14348	0	Inf	8.98e-05	0.013136
ENSGALT00000013122	ENSGALG00000008085	NEFH	transcript	6.67054	0.836618	2.99516	9.06e-05	0.013177
ENSGALT00000089263	ENSGALG00000046258	-	transcript	1.45295	0	Inf	9.07e-05	0.013177
ENSGALT00000059128	ENSGALG00000037863	SEC61G	transcript	60.7184	196.309	-1.69292	9.25e-05	0.0133844
ENSGALT00000083878	ENSGALG00000012311	UBE2D3	transcript	2.80356	0	Inf	9.37e-05	0.0134826
ENSGALT00000079873	ENSGALG00000043139	SYT7	transcript	0.620869	0	Inf	9.63e-05	0.0137635
ENSGALT00000025190	ENSGALG00000015624	VCAN	transcript	3.86717	14.6351	-1.92008	9.84e-05	0.0139823
ENSGALT00000057457	ENSGALG00000009645	ESRRG	transcript	1.03567	0	Inf	9.85e-05	0.0139823
ENSGALT00000078413	ENSGALG00000003359	RAB5C	transcript	0.611525	0	Inf	0.000100799	0.0141304
ENSGALT00000042655	ENSGALG00000027064	HIST1H3H	transcript	101.106	243.573	-1.26849	0.000102422	0.0142656
ENSGALT00000028025	ENSGALG00000017343	FOLR1	transcript	0.657973	0	Inf	0.000103319	0.0143445
ENSGALT00000076955	ENSGALG00000020921	TTLL13P	transcript	0.878048	0	Inf	0.000103748	0.014358
ENSGALT00000010993	ENSGALG00000006797	-	transcript	0.779989	0.00607833	7.00363	0.000107319	0.0147112
ENSGALT00000068972	ENSGALG00000005922	RPL5	transcript	89.8069	299.11	-1.73578	0.000108537	0.0147845
ENSGALT00000049666	ENSGALG00000026019	ASCC1	transcript	4.11309	0.300977	3.7725	0.00010975	0.0148198
ENSGALT00000069425	ENSGALG00000030027	MCAM	transcript	11.003	1.9632	2.48662	0.00011216	0.0150416
ENSGALT00000044611	ENSGALG00000025881	-	transcript	15.274	37.7365	-1.30488	0.00011425	0.0152275
ENSGALT00000062943	ENSGALG00000016575	GPM6B	transcript	2.41778	0	Inf	0.000115451	0.0153404
ENSGALT00000059838	ENSGALG00000002863	ERGIC1	transcript	0	1.03583	#NAME?	0.000117877	0.0156149
ENSGALT00000044338	ENSGALG00000028302	UQCRQ	transcript	44.5804	1.66515	4.74268	0.000118804	0.0156897
ENSGALT00000065973	ENSGALG00000039193	AGRN	transcript	38.0276	10.0106	1.92552	0.000119809	0.0157744
ENSGALT00000069605	ENSGALG00000042999	-	transcript	1.36244	0	Inf	0.000120481	0.0158148
ENSGALT00000082627	ENSGALG00000004804	TGM3	transcript	0.0545967	1.56861	-4.84453	0.000123303	0.0161363
ENSGALT00000061514	ENSGALG00000039120	NBEAL2	transcript	54.0797	16.4677	1.71545	0.000124473	0.0161485
ENSGALT00000056488	ENSGALG00000034436	CEL	transcript	9.10008	0.0202447	8.81219	0.000124515	0.0161485
ENSGALT00000083814	ENSGALG00000042939	HMBS	transcript	1.85631	0	Inf	0.000125043	0.0161686
ENSGALT00000049495	ENSGALG00000004796	CDC42	transcript	0.265873	5.3945	-4.34268	0.000125494	0.0161786
ENSGALT00000083309	ENSGALG00000006771	RPS15A	transcript	38.0386	104.346	-1.45584	0.000126304	0.0162347
ENSGALT00000088966	ENSGALG00000038747	TM4SF1	transcript	1.76611	0	Inf	0.000127479	0.0163139
ENSGALT00000046827	ENSGALG00000032645	H2A-VII	transcript	66.2948	185.617	-1.48536	0.000127673	0.0163139
ENSGALT00000021403	ENSGALG00000013112	RERGL	transcript	87.6121	26.8971	1.70368	0.000128938	0.0164271
ENSGALT00000087359	ENSGALG00000039011	DPYS	transcript	0	1.2038	#NAME?	0.000131113	0.0166552
ENSGALT00000052618	ENSGALG00000042884	-	transcript	0.0240657	1.45958	-5.92243	0.00013186	0.0167011
ENSGALT00000020862	ENSGALG00000012787	BMP6	transcript	1.32999	10.3797	-2.96427	0.000132782	0.0167689
ENSGALT00000025250	ENSGALG00000015662	LIPI	transcript	5.07954	23.1925	-2.19089	0.000133242	0.0167781
ENSGALT00000018588	ENSGALG00000011395	SARAF	transcript	51.1488	124.941	-1.28847	0.000134509	0.0168397
ENSGALT00000073662	ENSGALG00000037088	-	transcript	4.57659	0.0495573	6.52903	0.000135178	0.0168747
ENSGALT00000048519	ENSGALG00000017040	-	transcript	6.20416	0.468772	3.72628	0.000137282	0.0170391
ENSGALT00000051998	ENSGALG00000015531	PPP2R2C	transcript	0.0783377	1.55412	-4.31025	0.000140172	0.0173481
ENSGALT00000082406	ENSGALG00000006855	MELTF	transcript	0.019613	0.9308	-5.56859	0.000141979	0.0174719
ENSGALT00000088271	ENSGALG00000015713	FAM53A	transcript	0.451217	14.4061	-4.99672	0.00014449	0.0177305
ENSGALT00000009971	ENSGALG00000025778	SIRPA	transcript	0	1.61963	#NAME?	0.000146831	0.0179504
ENSGALT00000012048	ENSGALG00000007447	TUBB1	transcript	5.48693	18.6817	-1.76756	0.000147828	0.0179873
ENSGALT00000085572	ENSGALG00000040373	EXOSC2	transcript	0	12.3601	#NAME?	0.000152177	0.0184606
ENSGALT00000002177	ENSGALG00000001429	TTC1	transcript	0.005707	7.8277	-10.4216	0.000152778	0.0184606
ENSGALT00000064783	ENSGALG00000037172	IK	transcript	0	9.95438	#NAME?	0.000153088	0.0184606
ENSGALT00000010457	ENSGALG00000006473	PLXNA4	transcript	8.60098	1.41201	2.60675	0.000153849	0.0184606
ENSGALT00000060514	ENSGALG00000010175	HSP90AB1	transcript	1.24869	0.0234583	5.73417	0.000155504	0.0185602
ENSGALT00000081442	ENSGALG00000042628	ARHGAP23	transcript	1.96621	0.082112	4.58168	0.000155964	0.0185602
ENSGALT00000010913	ENSGALG00000006753	ATP5C1	transcript	28.4572	81.0188	-1.50946	0.00015724	0.0186607
ENSGALT00000037609	ENSGALG00000015691	SMC2	transcript	42.8092	93.8802	-1.1329	0.00016238	0.0191136
ENSGALT00000052233	ENSGALG00000040521	HOXA2	transcript	1.18421	0.018356	6.01154	0.000163421	0.019184
ENSGALT00000010550	ENSGALG00000006526	PLXNB1	transcript	10.328	1.80139	2.51938	0.00016439	0.0191938
ENSGALT00000073067	ENSGALG00000006284	SH3GLB1	transcript	0	13.6517	#NAME?	0.000170033	0.0197462
ENSGALT00000055431	ENSGALG00000010879	FGGY	transcript	1.70495	0.023249	6.19642	0.000170986	0.019751
ENSGALT00000068638	ENSGALG00000037283	CUTC	transcript	1.76947	0	Inf	0.000174529	0.0200533
ENSGALT00000068137	ENSGALG00000010053	PTPRF	transcript	2.71756	0.00865633	8.29434	0.0001761	0.020127
ENSGALT00000050438	ENSGALG00000003693	MACF1	transcript	41.1517	11.5525	1.83275	0.000178122	0.0202069
ENSGALT00000010768	ENSGALG00000006657	MAPRE1	transcript	17.7492	1.83317	3.27534	0.000179972	0.0202489
ENSGALT00000081787	ENSGALG00000023670	NAALADL2	transcript	0.91358	0.0234223	5.28557	0.000181235	0.020301
ENSGALT00000065141	ENSGALG00000038343	H2AFJ	transcript	144.813	330.592	-1.19086	0.000182414	0.020365
ENSGALT00000054395	ENSGALG00000004659	ZER1	transcript	0.858389	0	Inf	0.000187819	0.0208609
ENSGALT00000060613	ENSGALG00000030027	MCAM	transcript	10.3259	1.63094	2.66249	0.000191582	0.0211703
ENSGALT00000009168	ENSGALG00000005714	PKD1	transcript	15.4855	4.82236	1.68311	0.00019416	0.0212922
ENSGALT00000053400	ENSGALG00000032079	CYTB	transcript	101.133	29.3555	1.78454	0.000195328	0.0213663
ENSGALT00000082375	ENSGALG00000041630	NFIX	transcript	4.70669	0.167896	4.80908	0.00019685	0.0214784
ENSGALT00000043751	ENSGALG00000028982	CMPK2	transcript	30.4137	116.456	-1.93699	0.000198792	0.0215816
ENSGALT00000066441	ENSGALG00000010230	TESK2	transcript	0	0.81285	#NAME?	0.000203319	0.021963
ENSGALT00000085183	ENSGALG00000010517	TCTN3	transcript	0.966837	0	Inf	0.000204127	0.0219954
ENSGALT00000065134	ENSGALG00000007762	CREBBP	transcript	1.5877	0	Inf	0.000207901	0.0222912
ENSGALT00000049654	ENSGALG00000002377	ENO1	transcript	0.010621	1.32686	-6.96496	0.000208679	0.0223194
ENSGALT00000068947	ENSGALG00000001328	BSG	transcript	18.1075	74.1348	-2.03356	0.000213034	0.0225857
ENSGALT00000022711	ENSGALG00000024272	S100A9	transcript	14.7658	71.1454	-2.26851	0.000213679	0.0225857
ENSGALT00000071861	ENSGALG00000030904	LRP1	transcript	55.7116	15.7712	1.82068	0.000216202	0.0227864
ENSGALT00000030920	ENSGALG00000019489	CHST9	transcript	1.02333	0	Inf	0.000220791	0.0231639
ENSGALT00000084567	ENSGALG00000010565	NRDC	transcript	0.932105	6.55726	-2.81453	0.00022112	0.0231639
ENSGALT00000048095	ENSGALG00000014786	PIK3R1	transcript	41.9292	2.09504	4.32291	0.000221388	0.0231639
ENSGALT00000079535	ENSGALG00000034821	LMAN1	transcript	26.6886	62.8339	-1.23532	0.000226977	0.0236915
ENSGALT00000027738	ENSGALG00000017173	GUCY1A2	transcript	154.533	54.6728	1.49902	0.000232306	0.0240162
ENSGALT00000072985	ENSGALG00000030832	AT2	transcript	0.066241	6.9158	-6.70603	0.000239261	0.0244468
ENSGALT00000000491	ENSGALG00000000362	-	transcript	5.91967	0.928783	2.6721	0.000240315	0.0244636
ENSGALT00000023492	ENSGALG00000014567	PHB2	transcript	9.86472	0	Inf	0.00024099	0.0244636
ENSGALT00000083254	ENSGALG00000043872	-	transcript	5.9548	0	Inf	0.000241151	0.0244636
ENSGALT00000003754	ENSGALG00000002375	NOTCH1	transcript	37.9301	11.8534	1.67804	0.000246485	0.0249463
ENSGALT00000077925	ENSGALG00000029408	BAZ1B	transcript	3.05072	0	Inf	0.000247832	0.025024
ENSGALT00000044624	ENSGALG00000027315	H2A-VII	transcript	339.379	727.005	-1.09907	0.00024888	0.0250715
ENSGALT00000067297	ENSGALG00000039815	MARF1	transcript	0	2.56683	#NAME?	0.000253543	0.025423
ENSGALT00000038610	ENSGALG00000009913	SMARCA5	transcript	0.569552	0	Inf	0.000254353	0.0254453
ENSGALT00000085645	ENSGALG00000007438	-	transcript	2.97034	0.1037	4.84014	0.000259713	0.0258621
ENSGALT00000046104	ENSGALG00000027630	NPR2	transcript	12.1096	3.22942	1.9068	0.000260959	0.0259265
ENSGALT00000086968	ENSGALG00000005694	GARS	transcript	0.226878	0	Inf	0.000269723	0.0265374
ENSGALT00000020373	ENSGALG00000012466	FKBP3	transcript	0	2.62144	#NAME?	0.000270424	0.0265374
ENSGALT00000049217	ENSGALG00000030436	ND3	transcript	201.444	53.7325	1.90651	0.000273873	0.0267796
ENSGALT00000090387	ENSGALG00000012109	EIF3M	transcript	30.7923	86.5125	-1.49034	0.000277737	0.0270354
ENSGALT00000089916	ENSGALG00000004161	CCNB2	transcript	22.1088	55.8123	-1.33596	0.000280625	0.0272552
ENSGALT00000063011	ENSGALG00000037387	CLSTN2	transcript	0.0285973	1.29069	-5.49611	0.000282103	0.0273279
ENSGALT00000066616	ENSGALG00000038740	AMY2A	transcript	42.9914	1.214	5.14621	0.000282635	0.0273279
ENSGALT00000082325	ENSGALG00000032796	PRSS2	transcript	6.9651	0	Inf	0.00028356	0.0273563
ENSGALT00000024430	ENSGALG00000015140	-	transcript	0.320028	0	Inf	0.000285899	0.0274596
ENSGALT00000089192	ENSGALG00000015328	TRMT10C	transcript	1.41049	0	Inf	0.000287533	0.0275554
ENSGALT00000048034	ENSGALG00000038512	AGTR1	transcript	5.76249	0.547597	3.39551	0.000288479	0.0275851
ENSGALT00000069602	ENSGALG00000010190	TBC1D15	transcript	0	0.717944	#NAME?	0.000292147	0.027813
ENSGALT00000051812	ENSGALG00000011744	KALRN	transcript	1.57433	0	Inf	0.000294263	0.0278919
ENSGALT00000072630	ENSGALG00000029621	SEMA3F	transcript	5.51605	0.443612	3.63627	0.000302118	0.0284352
ENSGALT00000055437	ENSGALG00000031193	IGSF9	transcript	4.1386	0.431332	3.26227	0.000302853	0.0284352
ENSGALT00000078718	ENSGALG00000036932	SPEN	transcript	14.0893	4.68003	1.59001	0.000303056	0.0284352
ENSGALT00000089621	ENSGALG00000008684	EIF4A2	transcript	39.401	94.6959	-1.26507	0.000303278	0.0284352
ENSGALT00000056024	ENSGALG00000010158	KANK1	transcript	0.509969	0.00387633	7.03957	0.000305584	0.028528
ENSGALT00000075770	ENSGALG00000042217	-	transcript	0.410964	0	Inf	0.000307585	0.0286468
ENSGALT00000004357	ENSGALG00000002759	PEAK1	transcript	16.593	5.00724	1.72849	0.000308912	0.0286534
ENSGALT00000069962	ENSGALG00000035267	-	transcript	0.625586	0	Inf	0.000313902	0.028845
ENSGALT00000050895	ENSGALG00000005660	NF1	transcript	1.31713	0	Inf	0.000316905	0.0290015
ENSGALT00000084097	ENSGALG00000010244	AKR1A1	transcript	0	5.43487	#NAME?	0.000318864	0.0290015
ENSGALT00000010304	ENSGALG00000006378	LIPA	transcript	68.8971	191.21	-1.47264	0.000319761	0.0290015
ENSGALT00000043771	ENSGALG00000028683	SSR3	transcript	61.0266	137.755	-1.1746	0.000320805	0.0290015
ENSGALT00000023897	ENSGALG00000014801	NDC80	transcript	9.85646	23.2549	-1.23839	0.000321112	0.0290015
ENSGALT00000057867	ENSGALG00000037077	CCR5	transcript	15.2729	45.0853	-1.56168	0.000321148	0.0290015
ENSGALT00000083500	ENSGALG00000045511	PARP9	transcript	25.1832	66.1404	-1.39307	0.000321605	0.0290015
ENSGALT00000055283	ENSGALG00000006802	LAMB2	transcript	0.240418	0.005114	5.55495	0.000322392	0.0290015
ENSGALT00000054328	ENSGALG00000032456	COII	transcript	380.395	125.078	1.60467	0.000322497	0.0290015
ENSGALT00000003894	ENSGALG00000002467	MTSS1L	transcript	10.3752	1.48996	2.79979	0.000322708	0.0290015
ENSGALT00000025263	ENSGALG00000015666	TNIP2	transcript	5.73212	0.014915	8.58616	0.000326508	0.0292411
ENSGALT00000045842	ENSGALG00000027113	H2A-VII	transcript	176.856	395.917	-1.16262	0.000329529	0.0294183
ENSGALT00000072606	ENSGALG00000005425	OGT	transcript	52.2805	18.2274	1.52017	0.000330062	0.0294183
ENSGALT00000050876	ENSGALG00000035879	ITGA7	transcript	0.442317	0	Inf	0.000333183	0.0295748
ENSGALT00000013135	ENSGALG00000008087	CPA1	transcript	6.80923	0.00531767	10.3225	0.000336355	0.0297953
ENSGALT00000077465	ENSGALG00000042794	ZFAND1	transcript	0	1.12621	#NAME?	0.000339468	0.0298365
ENSGALT00000065205	ENSGALG00000043795	-	transcript	0	3.34691	#NAME?	0.000339576	0.0298365
ENSGALT00000014752	ENSGALG00000009064	FZD1	transcript	6.70893	0	Inf	0.000341206	0.029919
ENSGALT00000015416	ENSGALG00000009470	SERPINI1	transcript	0.00579467	2.13374	-8.52444	0.000348148	0.0304047
ENSGALT00000008535	ENSGALG00000005321	-	transcript	45.7191	14.7353	1.63352	0.000350844	0.0305171
ENSGALT00000077817	ENSGALG00000006503	VDAC1	transcript	0	1.64386	#NAME?	0.000355915	0.0308344
ENSGALT00000078703	ENSGALG00000017329	FCHSD2	transcript	1.06017	0.0276223	5.26231	0.000360208	0.0310998
ENSGALT00000079713	ENSGALG00000043006	PDIA4	transcript	100.068	207.857	-1.05461	0.000360415	0.0310998
ENSGALT00000018681	ENSGALG00000011457	CCNI	transcript	102.789	31.2397	1.71823	0.000362133	0.0311859
ENSGALT00000011613	ENSGALG00000007171	CIITA	transcript	60.7309	133.687	-1.13836	0.000368061	0.0316336
ENSGALT00000086828	ENSGALG00000016563	ASB9	transcript	0.0159627	0.668701	-5.38859	0.00037484	0.0320889
ENSGALT00000088683	ENSGALG00000044227	-	transcript	1.15277	0.0256393	5.4906	0.000386383	0.0329468
ENSGALT00000072467	ENSGALG00000004048	PTPRS	transcript	25.5684	7.52319	1.76495	0.000389314	0.0330436
ENSGALT00000059800	ENSGALG00000037632	NKX2-1	transcript	0.806067	0	Inf	0.000390618	0.0330436
ENSGALT00000047001	ENSGALG00000029500	ND5	transcript	54.4016	16.788	1.69622	0.000391286	0.0330436
ENSGALT00000076451	ENSGALG00000037455	PBRM1	transcript	22.4634	5.56202	2.01389	0.000391333	0.0330436
ENSGALT00000058080	ENSGALG00000029446	-	transcript	41.8385	102.32	-1.29019	0.000395121	0.0331898
ENSGALT00000024089	ENSGALG00000014935	GREB1L	transcript	37.3833	12.6322	1.56529	0.000395364	0.0331898
ENSGALT00000014678	ENSGALG00000009020	JAG1	transcript	21.188	5.181	2.03195	0.000402184	0.0336101
ENSGALT00000058859	ENSGALG00000013124	FHOD3	transcript	0	0.977369	#NAME?	0.000402697	0.0336101
ENSGALT00000066280	ENSGALG00000043793	NLGN2	transcript	1.7572	0.188969	3.21705	0.00040438	0.0336857
ENSGALT00000067683	ENSGALG00000030613	PDGFRB	transcript	93.2438	31.3708	1.57159	0.000408568	0.0338393
ENSGALT00000087947	ENSGALG00000045875	PSCA	transcript	1.4018	0.0191187	6.19615	0.000428014	0.0350478
ENSGALT00000089052	ENSGALG00000000474	RPL36	transcript	258.637	599.755	-1.21345	0.00042954	0.0351064
ENSGALT00000078395	ENSGALG00000040308	BAHCC1	transcript	0.521163	0.00180067	8.17706	0.000437651	0.0355014
ENSGALT00000086570	ENSGALG00000015917	EEF1A1	transcript	0	4.91376	#NAME?	0.000440789	0.0355023
ENSGALT00000073779	ENSGALG00000035717	-	transcript	12.655	2.19183	2.52951	0.000441647	0.0355023
ENSGALT00000028013	ENSGALG00000017334	DCHS1	transcript	6.71706	1.57403	2.09336	0.000442173	0.0355023
ENSGALT00000074119	ENSGALG00000042538	BAIAP2	transcript	1.28546	0.0453343	4.82553	0.000443713	0.0355023
ENSGALT00000011059	ENSGALG00000006834	CPB1	transcript	2.81901	0	Inf	0.000444822	0.0355023
ENSGALT00000004876	ENSGALG00000003085	CDK1	transcript	41.1179	96.5213	-1.23108	0.000446128	0.0355237
ENSGALT00000063249	ENSGALG00000041790	SAMD4A	transcript	7.76058	1.3147	2.56143	0.000450229	0.0357845
ENSGALT00000075289	ENSGALG00000034834	WWC3	transcript	20.3315	6.2091	1.71126	0.000451322	0.0358057
ENSGALT00000069730	ENSGALG00000033658	-	transcript	1.29423	0	Inf	0.000453548	0.0358288
ENSGALT00000086434	ENSGALG00000037863	SEC61G	transcript	0.0139037	15.1344	-10.0882	0.000454241	0.0358288
ENSGALT00000084542	ENSGALG00000044669	-	transcript	9.2224	37.5695	-2.02635	0.000454666	0.0358288
ENSGALT00000013141	ENSGALG00000008095	KIF23	transcript	6.79894	17.174	-1.33684	0.000468017	0.0366602
ENSGALT00000048178	ENSGALG00000038461	FECH	transcript	2.21258	0.048881	5.50031	0.000468915	0.0366642
ENSGALT00000085725	ENSGALG00000024481	CENPS	transcript	1.47172	10.5566	-2.84256	0.00048417	0.0377208
ENSGALT00000075772	ENSGALG00000042461	-	transcript	3.7127	0.739822	2.32722	0.000496418	0.0385364
ENSGALT00000066300	ENSGALG00000032313	KDELR3	transcript	0.544272	0	Inf	0.00050021	0.0387411
ENSGALT00000042841	ENSGALG00000027594	HIST1H2B5	transcript	424.391	867.6	-1.03164	0.000501738	0.0387411
ENSGALT00000086149	ENSGALG00000016067	HMGN1	transcript	51.172	116.936	-1.19229	0.000505055	0.0389279
ENSGALT00000011754	ENSGALG00000007262	SPG21	transcript	14.384	36.2141	-1.33209	0.000507272	0.0389605
ENSGALT00000083165	ENSGALG00000028749	ACTC2L	transcript	483.145	999.599	-1.04889	0.000512207	0.0392695
ENSGALT00000084258	ENSGALG00000044876	-	transcript	0	1.37023	#NAME?	0.000514609	0.039384
ENSGALT00000056622	ENSGALG00000035244	-	transcript	130.534	268.77	-1.04195	0.00051841	0.0395586
ENSGALT00000070695	ENSGALG00000040308	BAHCC1	transcript	31.7401	9.39569	1.75623	0.000518718	0.0395586
ENSGALT00000071894	ENSGALG00000002739	INPP5K	transcript	0.0351133	1.72679	-5.61993	0.000526952	0.0400456
ENSGALT00000073932	ENSGALG00000033718	-	transcript	0	1.13337	#NAME?	0.000528077	0.0400608
ENSGALT00000063482	ENSGALG00000003052	AGFG1	transcript	2.35248	0.07506	4.97	0.000537736	0.0407222
ENSGALT00000063775	ENSGALG00000005180	COL11A1	transcript	1.06697	0.00254	8.71448	0.000540101	0.0408299
ENSGALT00000058662	ENSGALG00000008974	USP33	transcript	4.55214	0.27475	4.05035	0.000541854	0.0408911
ENSGALT00000011803	ENSGALG00000007288	SNTN	transcript	1.46464	0	Inf	0.00054352	0.0409455
ENSGALT00000069136	ENSGALG00000009932	THADA	transcript	1.21	0.00447233	8.07977	0.000549955	0.0413584
ENSGALT00000087589	ENSGALG00000034821	LMAN1	transcript	37.6034	76.6267	-1.02698	0.000552315	0.0414638
ENSGALT00000089183	ENSGALG00000030964	LRRC20	transcript	0.662145	0	Inf	0.00055522	0.0416098
ENSGALT00000081719	ENSGALG00000021972	PLIN4	transcript	6.97883	0.878806	2.98937	0.000556368	0.0416238
ENSGALT00000013978	ENSGALG00000008584	NUSAP1	transcript	15.9119	37.3983	-1.23286	0.000562501	0.0420101
ENSGALT00000083198	ENSGALG00000046107	-	transcript	2.39665	0	Inf	0.000568664	0.0421112
ENSGALT00000015790	ENSGALG00000009700	PDK4	transcript	35.6778	9.79598	1.86477	0.000570367	0.0421112
ENSGALT00000086356	ENSGALG00000041200	ZNF706	transcript	0.41001	0	Inf	0.00057066	0.0421112
ENSGALT00000052021	ENSGALG00000040303	-	transcript	201.921	428.983	-1.08713	0.000574104	0.0422933
ENSGALT00000067329	ENSGALG00000004798	MPRIP	transcript	1.1181	0.010622	6.71785	0.000580217	0.0426711
ENSGALT00000051358	ENSGALG00000036172	-	transcript	0	0.637251	#NAME?	0.000582215	0.0427454
ENSGALT00000051087	ENSGALG00000033677	AHCY	transcript	0.0419157	3.70504	-6.46586	0.000589006	0.0430979
ENSGALT00000059824	ENSGALG00000008609	PTK7	transcript	1.36172	0.008378	7.3446	0.000596173	0.0432012
ENSGALT00000069086	ENSGALG00000043064	EXFABP	transcript	131.918	569.057	-2.10893	0.000596401	0.0432012
ENSGALT00000059667	ENSGALG00000041630	NFIX	transcript	10.1468	1.37705	2.88137	0.000598614	0.0432891
ENSGALT00000081066	ENSGALG00000001901	ARIH1	transcript	0.566043	5.45173	-3.26773	0.000599654	0.043292
ENSGALT00000004933	ENSGALG00000003120	NCOR2	transcript	34.3909	11.4016	1.59279	0.000603816	0.0435155
ENSGALT00000050508	ENSGALG00000031776	NFASC	transcript	1.01909	0.00647633	7.29788	0.000606133	0.043542
ENSGALT00000027451	ENSGALG00000016991	ESD	transcript	0	5.26221	#NAME?	0.000608913	0.0436693
ENSGALT00000034920	ENSGALG00000001163	NDEL1	transcript	2.69488	0	Inf	0.000610541	0.0437137
ENSGALT00000012761	ENSGALG00000007862	CNTN3	transcript	3.98499	0.275915	3.85228	0.000616601	0.0439298
ENSGALT00000054778	ENSGALG00000010005	EPAS1	transcript	97.216	36.3861	1.41781	0.000644647	0.0453315
ENSGALT00000073283	ENSGALG00000039406	CTRC	transcript	7.22946	0	Inf	0.00066952	0.0470042
ENSGALT00000045162	ENSGALG00000035715	H2A-VII	transcript	168.216	371.113	-1.14155	0.000678479	0.0475561
ENSGALT00000064834	ENSGALG00000036085	-	transcript	23.5378	7.23611	1.70169	0.000690331	0.0481531
ENSGALT00000070067	ENSGALG00000033618	MYO9A	transcript	8.94898	2.75445	1.69996	0.000692491	0.0482261
ENSGALT00000050491	ENSGALG00000002557	ADGRD1	transcript	0.498721	0.00610967	6.351	0.00069621	0.0484073
ENSGALT00000011022	ENSGALG00000006818	KMT2A	transcript	28.4759	10.4395	1.44768	0.000698785	0.0484479
ENSGALT00000088447	ENSGALG00000045522	C6orf58	transcript	2.44751	0	Inf	0.000699031	0.0484479
ENSGALT00000015431	ENSGALG00000009479	-	transcript	57.5259	152.255	-1.4042	0.000702899	0.0486381
ENSGALT00000067359	ENSGALG00000029588	BAZ2A	transcript	11.1134	2.72588	2.02751	0.000705659	0.0487512
ENSGALT00000072858	ENSGALG00000008684	EIF4A2	transcript	95.8854	203.798	-1.08776	0.000711592	0.0490048
ENSGALT00000050908	ENSGALG00000029102	PXYLP1	transcript	0	0.253956	#NAME?	0.000713449	0.0490547
ENSGALT00000026898	ENSGALG00000016668	BD7	transcript	0	1.29647	#NAME?	0.000721145	0.0494269
ENSGALT00000047645	ENSGALG00000037015	DACH1	transcript	15.8529	3.76913	2.07244	0.000724187	0.049557
ENSGALT00000008796	ENSGALG00000005476	PTH1R	transcript	8.49708	1.36075	2.64257	0.000727898	0.0497324
				57个	84个
