# Supplementary material for: Integrative analysis of long non-coding RNA and mRNA in broilers with valgus-varus deformity
Source: PLoS One. 2020 Sep 24;15(9):e0239450. doi: 10.1371/journal.pone.0239450 (PMC7514040; doi:10.1371/journal.pone.0239450)
Supplement: S5 Table — (XLSX) [file pone.0239450.s007.xlsx]

## Sheet: S5-1 Table cis
GO_accession	Description	Term_type	Over_represented_pValue	Corrected_pValue	CAD_item	CAD_list	Bg_item	Bg_list	Gene_ids	Gene_names
GO:0005132	interferon-alpha/beta receptor binding	molecular_function	4.79e-21	8e-17	12	385	12	15235	ENSGALG00000026912,ENSGALG00000027875,ENSGALG00000013245,ENSGALG00000026689,ENSGALG00000025984,ENSGALG00000005759,ENSGALG00000045884,ENSGALG00000044725,ENSGALG00000044396,ENSGALG00000028305,ENSGALG00000029013,ENSGALG00000045363	-|-|IFNA|-|IFNA|IFNW1|IFNA|-|IFNA|IFNA|-|-|
GO:0033141	positive regulation of peptidyl-serine phosphorylation of STAT protein	biological_process	4.79e-17	4e-13	12	385	16	15235	ENSGALG00000028305,ENSGALG00000029013,ENSGALG00000045363,ENSGALG00000044396,ENSGALG00000005759,ENSGALG00000045884,ENSGALG00000044725,ENSGALG00000026689,ENSGALG00000025984,ENSGALG00000027875,ENSGALG00000013245,ENSGALG00000026912	IFNA|-|-|IFNA|IFNW1|IFNA|-|-|IFNA|-|IFNA|-|
GO:0033139	regulation of peptidyl-serine phosphorylation of STAT protein	biological_process	4.69e-16	2.01e-12	12	385	18	15235	ENSGALG00000005759,ENSGALG00000044725,ENSGALG00000045884,ENSGALG00000026689,ENSGALG00000025984,ENSGALG00000029013,ENSGALG00000028305,ENSGALG00000045363,ENSGALG00000044396,ENSGALG00000026912,ENSGALG00000027875,ENSGALG00000013245	IFNW1|-|IFNA|-|IFNA|-|IFNA|-|IFNA|-|-|IFNA|
GO:0002323	natural killer cell activation involved in immune response	biological_process	4.81e-16	2.01e-12	12	385	18	15235	ENSGALG00000029013,ENSGALG00000028305,ENSGALG00000045363,ENSGALG00000044396,ENSGALG00000005759,ENSGALG00000044725,ENSGALG00000045884,ENSGALG00000026689,ENSGALG00000025984,ENSGALG00000027875,ENSGALG00000013245,ENSGALG00000026912	-|IFNA|-|IFNA|IFNW1|-|IFNA|-|IFNA|-|IFNA|-|
GO:0042501	serine phosphorylation of STAT protein	biological_process	6.9e-15	2.3e-11	12	385	21	15235	ENSGALG00000044396,ENSGALG00000045363,ENSGALG00000028305,ENSGALG00000029013,ENSGALG00000025984,ENSGALG00000026689,ENSGALG00000045884,ENSGALG00000044725,ENSGALG00000005759,ENSGALG00000013245,ENSGALG00000027875,ENSGALG00000026912	IFNA|-|IFNA|-|IFNA|-|IFNA|-|IFNW1|IFNA|-|-|
GO:0030101	natural killer cell activation	biological_process	2.15e-13	5.99e-10	13	385	33	15235	ENSGALG00000027875,ENSGALG00000013245,ENSGALG00000026912,ENSGALG00000044396,ENSGALG00000028305,ENSGALG00000029013,ENSGALG00000045363,ENSGALG00000026689,ENSGALG00000025984,ENSGALG00000005759,ENSGALG00000031796,ENSGALG00000045884,ENSGALG00000044725	-|IFNA|-|IFNA|IFNA|-|-|-|IFNA|IFNW1|SP3|IFNA|-|
GO:0043330	response to exogenous dsRNA	biological_process	9.7e-13	2.31e-09	12	385	29	15235	ENSGALG00000045363,ENSGALG00000029013,ENSGALG00000028305,ENSGALG00000044396,ENSGALG00000044725,ENSGALG00000045884,ENSGALG00000005759,ENSGALG00000025984,ENSGALG00000026689,ENSGALG00000013245,ENSGALG00000027875,ENSGALG00000026912	-|-|IFNA|IFNA|-|IFNA|IFNW1|IFNA|-|IFNA|-|-|
GO:0051607	defense response to virus	biological_process	2e-11	4.17e-08	18	385	101	15235	ENSGALG00000045884,ENSGALG00000033669,ENSGALG00000025984,ENSGALG00000026689,ENSGALG00000045363,ENSGALG00000029013,ENSGALG00000044396,ENSGALG00000030661,ENSGALG00000013245,ENSGALG00000027875,ENSGALG00000010642,ENSGALG00000038939,ENSGALG00000044725,ENSGALG00000005759,ENSGALG00000028305,ENSGALG00000026912,ENSGALG00000004629,ENSGALG00000002192	IFNA|-|IFNA|-|-|-|IFNA|STAT2|IFNA|-|IRF2|TARBP2|-|IFNW1|IFNA|-|RNF216|PTPRC|
GO:0042100	B cell proliferation	biological_process	2.09e-10	3.88e-07	14	385	64	15235	ENSGALG00000026912,ENSGALG00000010638,ENSGALG00000027875,ENSGALG00000002192,ENSGALG00000013245,ENSGALG00000005759,ENSGALG00000045884,ENSGALG00000044725,ENSGALG00000026689,ENSGALG00000025984,ENSGALG00000029013,ENSGALG00000028305,ENSGALG00000045363,ENSGALG00000044396	-|CASP3|-|PTPRC|IFNA|IFNW1|IFNA|-|-|IFNA|-|IFNA|-|IFNA|
GO:0009615	response to virus	biological_process	4.66e-10	7.79e-07	19	385	136	15235	ENSGALG00000027875,ENSGALG00000013245,ENSGALG00000038939,ENSGALG00000010642,ENSGALG00000030661,ENSGALG00000029013,ENSGALG00000045363,ENSGALG00000044396,ENSGALG00000033669,ENSGALG00000045884,ENSGALG00000026689,ENSGALG00000025984,ENSGALG00000002192,ENSGALG00000004629,ENSGALG00000026912,ENSGALG00000001926,ENSGALG00000028305,ENSGALG00000005759,ENSGALG00000044725	-|IFNA|TARBP2|IRF2|STAT2|-|-|IFNA|-|IFNA|-|IFNA|PTPRC|RNF216|-|HSPB1|IFNA|IFNW1|-|
GO:0006959	humoral immune response	biological_process	5.19e-10	7.88e-07	14	385	68	15235	ENSGALG00000002192,ENSGALG00000027875,ENSGALG00000013245,ENSGALG00000026912,ENSGALG00000028305,ENSGALG00000029013,ENSGALG00000045363,ENSGALG00000017040,ENSGALG00000044396,ENSGALG00000005759,ENSGALG00000045884,ENSGALG00000044725,ENSGALG00000026689,ENSGALG00000025984	PTPRC|-|IFNA|-|IFNA|-|-|-|IFNA|IFNW1|IFNA|-|-|IFNA|
GO:0033135	regulation of peptidyl-serine phosphorylation	biological_process	6.08e-10	8.45e-07	15	385	83	15235	ENSGALG00000026912,ENSGALG00000013245,ENSGALG00000027875,ENSGALG00000003775,ENSGALG00000045884,ENSGALG00000044725,ENSGALG00000005759,ENSGALG00000025984,ENSGALG00000026689,ENSGALG00000045363,ENSGALG00000028305,ENSGALG00000029013,ENSGALG00000044396,ENSGALG00000011481,ENSGALG00000010410	-|IFNA|-|RICTOR|IFNA|-|IFNW1|IFNA|-|-|IFNA|-|IFNA|GPD1L|PFN2|
GO:0002286	T cell activation involved in immune response	biological_process	8.11e-10	1.04e-06	12	385	48	15235	ENSGALG00000026912,ENSGALG00000013245,ENSGALG00000027875,ENSGALG00000045884,ENSGALG00000044725,ENSGALG00000005759,ENSGALG00000025984,ENSGALG00000026689,ENSGALG00000045363,ENSGALG00000029013,ENSGALG00000028305,ENSGALG00000044396	-|IFNA|-|IFNA|-|IFNW1|IFNA|-|-|-|IFNA|IFNA|
GO:0043331	response to dsRNA	biological_process	9.21e-10	1.1e-06	13	385	59	15235	ENSGALG00000044396,ENSGALG00000029013,ENSGALG00000028305,ENSGALG00000045363,ENSGALG00000026689,ENSGALG00000025984,ENSGALG00000005759,ENSGALG00000044725,ENSGALG00000045884,ENSGALG00000038939,ENSGALG00000027875,ENSGALG00000013245,ENSGALG00000026912	IFNA|-|IFNA|-|-|IFNA|IFNW1|-|IFNA|TARBP2|-|IFNA|-|
GO:0033138	positive regulation of peptidyl-serine phosphorylation	biological_process	1.12e-09	1.24e-06	13	385	61	15235	ENSGALG00000026912,ENSGALG00000013245,ENSGALG00000027875,ENSGALG00000044725,ENSGALG00000045884,ENSGALG00000005759,ENSGALG00000025984,ENSGALG00000026689,ENSGALG00000045363,ENSGALG00000029013,ENSGALG00000028305,ENSGALG00000044396,ENSGALG00000010410	-|IFNA|-|-|IFNA|IFNW1|IFNA|-|-|-|IFNA|IFNA|PFN2|
GO:0030183	B cell differentiation	biological_process	3.37e-09	3.52e-06	14	385	78	15235	ENSGALG00000026912,ENSGALG00000013245,ENSGALG00000027875,ENSGALG00000002192,ENSGALG00000045884,ENSGALG00000044725,ENSGALG00000005759,ENSGALG00000031796,ENSGALG00000025984,ENSGALG00000026689,ENSGALG00000045363,ENSGALG00000028305,ENSGALG00000029013,ENSGALG00000044396	-|IFNA|-|PTPRC|IFNA|-|IFNW1|SP3|IFNA|-|-|IFNA|-|IFNA|
GO:0018209	peptidyl-serine modification	biological_process	1.78e-08	1.75e-05	21	385	210	15235	ENSGALG00000009364,ENSGALG00000013245,ENSGALG00000027875,ENSGALG00000045884,ENSGALG00000011274,ENSGALG00000025984,ENSGALG00000003476,ENSGALG00000027540,ENSGALG00000026689,ENSGALG00000045363,ENSGALG00000029013,ENSGALG00000044396,ENSGALG00000026912,ENSGALG00000003775,ENSGALG00000039099,ENSGALG00000006681,ENSGALG00000044725,ENSGALG00000005759,ENSGALG00000028305,ENSGALG00000011481,ENSGALG00000010410	PRKCI|IFNA|-|IFNA|DCN|IFNA|ERN1|CSNK1G2|-|-|-|IFNA|-|RICTOR|MAPK9|BRSK2|-|IFNW1|IFNA|GPD1L|PFN2|
GO:0046425	regulation of JAK-STAT cascade	biological_process	2.38e-08	2.09e-05	14	385	90	15235	ENSGALG00000044396,ENSGALG00000028305,ENSGALG00000029013,ENSGALG00000045363,ENSGALG00000026689,ENSGALG00000025984,ENSGALG00000005759,ENSGALG00000045884,ENSGALG00000044725,ENSGALG00000011295,ENSGALG00000027875,ENSGALG00000013245,ENSGALG00000012671,ENSGALG00000026912	IFNA|IFNA|-|-|-|IFNA|IFNW1|IFNA|-|SOCS2|-|IFNA|prl|-|
GO:0019221	cytokine-mediated signaling pathway	biological_process	2.38e-08	2.09e-05	22	385	228	15235	ENSGALG00000044396,ENSGALG00000046156,ENSGALG00000045363,ENSGALG00000029013,ENSGALG00000025984,ENSGALG00000026689,ENSGALG00000005834,ENSGALG00000045884,ENSGALG00000028519,ENSGALG00000010628,ENSGALG00000013245,ENSGALG00000027875,ENSGALG00000024391,ENSGALG00000030661,ENSGALG00000028305,ENSGALG00000003747,ENSGALG00000044725,ENSGALG00000005759,ENSGALG00000002878,ENSGALG00000001828,ENSGALG00000002192,…	IFNA|-|-|-|IFNA|-|PAFAH1B1|IFNA|CCR10|ACSL1|IFNA|-|CACTIN|STAT2|IFNA|OSMR|-|IFNW1|CREBRF|SH2B2|PTPRC|-|
GO:0018105	peptidyl-serine phosphorylation	biological_process	3.04e-08	2.54e-05	20	385	197	15235	ENSGALG00000009364,ENSGALG00000027875,ENSGALG00000013245,ENSGALG00000026689,ENSGALG00000003476,ENSGALG00000025984,ENSGALG00000027540,ENSGALG00000045884,ENSGALG00000044396,ENSGALG00000029013,ENSGALG00000045363,ENSGALG00000026912,ENSGALG00000039099,ENSGALG00000006681,ENSGALG00000003775,ENSGALG00000005759,ENSGALG00000044725,ENSGALG00000011481,ENSGALG00000010410,ENSGALG00000028305	PRKCI|-|IFNA|-|ERN1|IFNA|CSNK1G2|IFNA|IFNA|-|-|-|MAPK9|BRSK2|RICTOR|IFNW1|-|GPD1L|PFN2|IFNA|
GO:0007259	JAK-STAT cascade	biological_process	1.07e-07	8.47e-05	14	385	101	15235	ENSGALG00000012671,ENSGALG00000026912,ENSGALG00000027875,ENSGALG00000013245,ENSGALG00000026689,ENSGALG00000025984,ENSGALG00000005759,ENSGALG00000045884,ENSGALG00000044725,ENSGALG00000011295,ENSGALG00000044396,ENSGALG00000029013,ENSGALG00000028305,ENSGALG00000045363	prl|-|-|IFNA|-|IFNA|IFNW1|IFNA|-|SOCS2|IFNA|-|IFNA|-|
GO:0005125	cytokine activity	molecular_function	2.61e-07	0.00019792	14	385	107	15235	ENSGALG00000026912,ENSGALG00000027875,ENSGALG00000013245,ENSGALG00000026689,ENSGALG00000006388,ENSGALG00000025984,ENSGALG00000033669,ENSGALG00000005759,ENSGALG00000045884,ENSGALG00000044725,ENSGALG00000044396,ENSGALG00000028305,ENSGALG00000029013,ENSGALG00000045363	-|-|IFNA|-|IL16|IFNA|-|IFNW1|IFNA|-|IFNA|IFNA|-|-|
GO:0002366	leukocyte activation involved in immune response	biological_process	2.87e-07	0.00020834	15	385	126	15235	ENSGALG00000045884,ENSGALG00000044725,ENSGALG00000005759,ENSGALG00000025984,ENSGALG00000026689,ENSGALG00000032199,ENSGALG00000045363,ENSGALG00000028305,ENSGALG00000029013,ENSGALG00000046212,ENSGALG00000044396,ENSGALG00000026912,ENSGALG00000013245,ENSGALG00000027875,ENSGALG00000002192	IFNA|-|IFNW1|IFNA|-|FGR|-|IFNA|-|MILR1|IFNA|-|IFNA|-|PTPRC|
GO:0002263	cell activation involved in immune response	biological_process	4.2e-07	0.00029187	15	385	130	15235	ENSGALG00000025984,ENSGALG00000032199,ENSGALG00000026689,ENSGALG00000044725,ENSGALG00000045884,ENSGALG00000005759,ENSGALG00000046212,ENSGALG00000044396,ENSGALG00000045363,ENSGALG00000028305,ENSGALG00000029013,ENSGALG00000026912,ENSGALG00000013245,ENSGALG00000002192,ENSGALG00000027875	IFNA|FGR|-|-|IFNA|IFNW1|MILR1|IFNA|-|IFNA|-|-|IFNA|PTPRC|-|
GO:0002285	lymphocyte activation involved in immune response	biological_process	4.67e-07	0.00031171	13	385	97	15235	ENSGALG00000013245,ENSGALG00000027875,ENSGALG00000002192,ENSGALG00000026912,ENSGALG00000044396,ENSGALG00000045363,ENSGALG00000029013,ENSGALG00000028305,ENSGALG00000025984,ENSGALG00000026689,ENSGALG00000044725,ENSGALG00000045884,ENSGALG00000005759	IFNA|-|PTPRC|-|IFNA|-|-|IFNA|IFNA|-|-|IFNA|IFNW1|
GO:0032943	mononuclear cell proliferation	biological_process	8.69e-07	0.00053733	16	385	156	15235	ENSGALG00000044396,ENSGALG00000045363,ENSGALG00000029013,ENSGALG00000025984,ENSGALG00000011254,ENSGALG00000026689,ENSGALG00000045884,ENSGALG00000013245,ENSGALG00000027875,ENSGALG00000028305,ENSGALG00000044725,ENSGALG00000005759,ENSGALG00000002192,ENSGALG00000010638,ENSGALG00000026912,ENSGALG00000008400	IFNA|-|-|IFNA|SATB1|-|IFNA|IFNA|-|IFNA|-|IFNW1|PTPRC|CASP3|-|TWSG1|
GO:0046651	lymphocyte proliferation	biological_process	8.69e-07	0.00053733	16	385	156	15235	ENSGALG00000027875,ENSGALG00000013245,ENSGALG00000026689,ENSGALG00000011254,ENSGALG00000025984,ENSGALG00000045884,ENSGALG00000044396,ENSGALG00000029013,ENSGALG00000045363,ENSGALG00000010638,ENSGALG00000008400,ENSGALG00000026912,ENSGALG00000002192,ENSGALG00000005759,ENSGALG00000044725,ENSGALG00000028305	-|IFNA|-|SATB1|IFNA|IFNA|IFNA|-|-|CASP3|TWSG1|-|PTPRC|IFNW1|-|IFNA|
GO:0070661	leukocyte proliferation	biological_process	1.85e-06	0.0011028	16	385	165	15235	ENSGALG00000025984,ENSGALG00000011254,ENSGALG00000026689,ENSGALG00000045884,ENSGALG00000044396,ENSGALG00000045363,ENSGALG00000029013,ENSGALG00000013245,ENSGALG00000027875,ENSGALG00000044725,ENSGALG00000005759,ENSGALG00000028305,ENSGALG00000010638,ENSGALG00000026912,ENSGALG00000008400,ENSGALG00000002192	IFNA|SATB1|-|IFNA|IFNA|-|-|IFNA|-|-|IFNW1|IFNA|CASP3|-|TWSG1|PTPRC|
GO:0042113	B cell activation	biological_process	2.59e-06	0.0014934	15	385	150	15235	ENSGALG00000002192,ENSGALG00000027875,ENSGALG00000013245,ENSGALG00000026912,ENSGALG00000010638,ENSGALG00000028305,ENSGALG00000029013,ENSGALG00000045363,ENSGALG00000044396,ENSGALG00000031796,ENSGALG00000005759,ENSGALG00000045884,ENSGALG00000044725,ENSGALG00000026689,ENSGALG00000025984	PTPRC|-|IFNA|-|CASP3|IFNA|-|-|IFNA|SP3|IFNW1|IFNA|-|-|IFNA|
GO:0006468	protein phosphorylation	biological_process	2.74e-06	0.0015275	51	385	1118	15235	ENSGALG00000039099,ENSGALG00000006681,ENSGALG00000037950,ENSGALG00000039861,ENSGALG00000034262,ENSGALG00000026912,ENSGALG00000028305,ENSGALG00000012295,ENSGALG00000007000,ENSGALG00000006413,ENSGALG00000024391,ENSGALG00000010628,ENSGALG00000006544,ENSGALG00000032191,ENSGALG00000010401,ENSGALG00000044396,ENSGALG00000045933,ENSGALG00000025984,ENSGALG00000027540,ENSGALG00000003775,ENSGALG00000002192,…	MAPK9|BRSK2|ALPK3|PLXNB2|VPS25|-|IFNA|CDKL1|NR2F2|CEMIP|CACTIN|ACSL1|-|WNK4|EIF2A|IFNA|-|IFNA|CSNK1G2|RICTOR|PTPRC|TWSG1|CTDSPL|-|HSPB1|CASP3|PRKRIP1|GPD1L|PFN2|IFNW1|-|RPS6KA3|FGR|RBPMS2|-|TNIK|CCND2|IFNA|WWTR1|DUSP7|PRKCI|STAT2|-|ROCK1|-|DAB2|IFNA|-|NEK7|ERN1|EZH2|
GO:0001932	regulation of protein phosphorylation	biological_process	5.22e-06	0.0028098	37	385	716	15235	ENSGALG00000026912,ENSGALG00000034262,ENSGALG00000039861,ENSGALG00000028305,ENSGALG00000007000,ENSGALG00000006413,ENSGALG00000024391,ENSGALG00000010628,ENSGALG00000044396,ENSGALG00000025984,ENSGALG00000002192,ENSGALG00000003775,ENSGALG00000008400,ENSGALG00000010638,ENSGALG00000001926,ENSGALG00000005710,ENSGALG00000001833,ENSGALG00000010410,ENSGALG00000011481,ENSGALG00000044725,ENSGALG00000005759,…	-|VPS25|PLXNB2|IFNA|NR2F2|CEMIP|CACTIN|ACSL1|IFNA|IFNA|PTPRC|RICTOR|TWSG1|CASP3|HSPB1|CTDSPL|PRKRIP1|PFN2|GPD1L|-|IFNW1|FGR|CCND2|IFNA|TNIK|-|RBPMS2|WWTR1|DUSP7|STAT2|DAB2|-|-|IFNA|ERN1|EZH2|-|
GO:0042110	T cell activation	biological_process	5.55e-06	0.0028946	19	385	245	15235	ENSGALG00000008400,ENSGALG00000026912,ENSGALG00000010638,ENSGALG00000002192,ENSGALG00000005759,ENSGALG00000044725,ENSGALG00000028305,ENSGALG00000027875,ENSGALG00000013245,ENSGALG00000036497,ENSGALG00000027345,ENSGALG00000031796,ENSGALG00000045884,ENSGALG00000026689,ENSGALG00000011254,ENSGALG00000025984,ENSGALG00000029013,ENSGALG00000045363,ENSGALG00000044396	TWSG1|-|CASP3|PTPRC|IFNW1|-|IFNA|-|IFNA|SOX4|SLC46A2|SP3|IFNA|-|SATB1|IFNA|-|-|IFNA|
GO:0030098	lymphocyte differentiation	biological_process	7.06e-06	0.0035726	17	385	205	15235	ENSGALG00000013245,ENSGALG00000027875,ENSGALG00000036497,ENSGALG00000045363,ENSGALG00000029013,ENSGALG00000044396,ENSGALG00000045884,ENSGALG00000027345,ENSGALG00000031796,ENSGALG00000025984,ENSGALG00000011254,ENSGALG00000026689,ENSGALG00000002192,ENSGALG00000026912,ENSGALG00000028305,ENSGALG00000044725,ENSGALG00000005759	IFNA|-|SOX4|-|-|IFNA|IFNA|SLC46A2|SP3|IFNA|SATB1|-|PTPRC|-|IFNA|-|IFNW1|
GO:0051707	response to other organism	biological_process	1.16e-05	0.0054939	24	385	379	15235	ENSGALG00000002192,ENSGALG00000001926,ENSGALG00000004629,ENSGALG00000026912,ENSGALG00000028305,ENSGALG00000037888,ENSGALG00000032199,ENSGALG00000016406,ENSGALG00000044725,ENSGALG00000005759,ENSGALG00000038939,ENSGALG00000010642,ENSGALG00000013245,ENSGALG00000027875,ENSGALG00000024391,ENSGALG00000030661,ENSGALG00000044396,ENSGALG00000010646,ENSGALG00000045363,ENSGALG00000029013,ENSGALG00000025984,…	PTPRC|HSPB1|RNF216|-|IFNA|TBXA2R|FGR|RPS6KA3|-|IFNW1|TARBP2|IRF2|IFNA|-|CACTIN|STAT2|IFNA|STOX2|-|-|IFNA|-|IFNA|-|
GO:0032268	regulation of cellular protein metabolic process	biological_process	1.16e-05	0.0054939	51	385	1169	15235	ENSGALG00000024391,ENSGALG00000010628,ENSGALG00000036497,ENSGALG00000010401,ENSGALG00000044396,ENSGALG00000037325,ENSGALG00000025984,ENSGALG00000039099,ENSGALG00000039861,ENSGALG00000034262,ENSGALG00000026912,ENSGALG00000028305,ENSGALG00000007000,ENSGALG00000006413,ENSGALG00000009298,ENSGALG00000027875,ENSGALG00000030988,ENSGALG00000013245,ENSGALG00000017283,ENSGALG00000041650,ENSGALG00000010412,…	CACTIN|ACSL1|SOX4|EIF2A|IFNA|SERP1|IFNA|MAPK9|PLXNB2|VPS25|-|IFNA|NR2F2|CEMIP|TNIK|-|RBPMS2|IFNA|CCND2|DUSP7|WWTR1|TARBP2|STAT2|-|DAB2|-|EIF5B|COA3|RPL26L1|IFNA|PSMC6|-|ERN1|EZH2|PTPRC|RICTOR|PSME3|EIF5A2|WAC|TWSG1|CTDSPL|CASP3|HSPB1|PRKRIP1|PFN2|GPD1L|IFNW1|-|SMURF1|FGR|HMG20B|
GO:0009607	response to biotic stimulus	biological_process	1.18e-05	0.0054939	25	385	405	15235	ENSGALG00000044396,ENSGALG00000010646,ENSGALG00000045363,ENSGALG00000029013,ENSGALG00000025984,ENSGALG00000026689,ENSGALG00000045884,ENSGALG00000033669,ENSGALG00000010642,ENSGALG00000038939,ENSGALG00000013245,ENSGALG00000027875,ENSGALG00000024391,ENSGALG00000030661,ENSGALG00000026776,ENSGALG00000028305,ENSGALG00000037888,ENSGALG00000032199,ENSGALG00000016406,ENSGALG00000044725,ENSGALG00000005759,…	IFNA|STOX2|-|-|IFNA|-|IFNA|-|IRF2|TARBP2|IFNA|-|CACTIN|STAT2|TIGAR|IFNA|TBXA2R|FGR|RPS6KA3|-|IFNW1|PTPRC|HSPB1|-|RNF216|
GO:0005126	cytokine receptor binding	molecular_function	1.57e-05	0.0070664	14	385	152	15235	ENSGALG00000028305,ENSGALG00000029013,ENSGALG00000045363,ENSGALG00000044396,ENSGALG00000033669,ENSGALG00000005759,ENSGALG00000045884,ENSGALG00000044725,ENSGALG00000011295,ENSGALG00000026689,ENSGALG00000025984,ENSGALG00000027875,ENSGALG00000013245,ENSGALG00000026912	IFNA|-|-|IFNA|-|IFNW1|IFNA|-|SOCS2|-|IFNA|-|IFNA|-|
GO:0071345	cellular response to cytokine stimulus	biological_process	1.61e-05	0.0070664	22	385	335	15235	ENSGALG00000013245,ENSGALG00000024391,ENSGALG00000027875,ENSGALG00000028519,ENSGALG00000010628,ENSGALG00000030661,ENSGALG00000045363,ENSGALG00000029013,ENSGALG00000046156,ENSGALG00000044396,ENSGALG00000045884,ENSGALG00000025984,ENSGALG00000026689,ENSGALG00000005834,ENSGALG00000002192,ENSGALG00000001828,ENSGALG00000026912,ENSGALG00000028305,ENSGALG00000044725,ENSGALG00000002878,ENSGALG00000005759,…	IFNA|CACTIN|-|CCR10|ACSL1|STAT2|-|-|-|IFNA|IFNA|IFNA|-|PAFAH1B1|PTPRC|SH2B2|-|IFNA|-|CREBRF|IFNW1|OSMR|
GO:0002252	immune effector process	biological_process	2.05e-05	0.0087703	21	385	316	15235	ENSGALG00000044396,ENSGALG00000046212,ENSGALG00000017040,ENSGALG00000045363,ENSGALG00000029013,ENSGALG00000025984,ENSGALG00000026689,ENSGALG00000045884,ENSGALG00000033669,ENSGALG00000010642,ENSGALG00000038939,ENSGALG00000013245,ENSGALG00000027875,ENSGALG00000030661,ENSGALG00000028305,ENSGALG00000032199,ENSGALG00000044725,ENSGALG00000005759,ENSGALG00000002192,ENSGALG00000026912,ENSGALG00000004629	IFNA|MILR1|-|-|-|IFNA|-|IFNA|-|IRF2|TARBP2|IFNA|-|STAT2|IFNA|FGR|-|IFNW1|PTPRC|-|RNF216|
GO:0010469	regulation of receptor activity	biological_process	2.72e-05	0.011361	20	385	296	15235	ENSGALG00000029013,ENSGALG00000045363,ENSGALG00000044396,ENSGALG00000033669,ENSGALG00000045884,ENSGALG00000026689,ENSGALG00000006388,ENSGALG00000025984,ENSGALG00000027875,ENSGALG00000013245,ENSGALG00000032606,ENSGALG00000002893,ENSGALG00000012671,ENSGALG00000004705,ENSGALG00000028305,ENSGALG00000005759,ENSGALG00000027791,ENSGALG00000044725,ENSGALG00000026912,ENSGALG00000034262	-|-|IFNA|-|IFNA|-|IL16|IFNA|-|IFNA|-|STC2|prl|BUD31|IFNA|IFNW1|FGF23|-|-|VPS25|
GO:0071310	cellular response to organic substance	biological_process	3.08e-05	0.012555	48	385	1120	15235	ENSGALG00000000943,ENSGALG00000026912,ENSGALG00000012404,ENSGALG00000039099,ENSGALG00000006681,ENSGALG00000001828,ENSGALG00000003747,ENSGALG00000002878,ENSGALG00000007000,ENSGALG00000028305,ENSGALG00000010628,ENSGALG00000036497,ENSGALG00000028519,ENSGALG00000024391,ENSGALG00000024449,ENSGALG00000025984,ENSGALG00000011274,ENSGALG00000011295,ENSGALG00000044396,ENSGALG00000046156,ENSGALG00000037325,…	WDTC1|-|ERO1A|MAPK9|BRSK2|SH2B2|OSMR|CREBRF|NR2F2|IFNA|ACSL1|SOX4|CCR10|CACTIN|RAMP2|IFNA|DCN|SOCS2|IFNA|-|SERP1|SLC9A1|HDAC9|CASP3|HSPB1|TWSG1|FERMT2|SKIL|PTPRC|IFNW1|FGF23|-|SMURF1|-|STAT2|PRKCI|STC2|TARBP2|-|IFNA|PAFAH1B1|-|ERN1|EZH2|IFNA|-|-|DAB2|
GO:0042325	regulation of phosphorylation	biological_process	3.18e-05	0.012633	37	385	777	15235	ENSGALG00000001833,ENSGALG00000011481,ENSGALG00000010410,ENSGALG00000005759,ENSGALG00000044725,ENSGALG00000032199,ENSGALG00000003775,ENSGALG00000002192,ENSGALG00000008400,ENSGALG00000005710,ENSGALG00000001926,ENSGALG00000010638,ENSGALG00000029013,ENSGALG00000045363,ENSGALG00000003803,ENSGALG00000045884,ENSGALG00000026689,ENSGALG00000003476,ENSGALG00000043399,ENSGALG00000027875,ENSGALG00000009298,…	PRKRIP1|GPD1L|PFN2|IFNW1|-|FGR|RICTOR|PTPRC|TWSG1|CTDSPL|HSPB1|CASP3|-|-|DAB2|IFNA|-|ERN1|EZH2|-|TNIK|RBPMS2|CCND2|IFNA|DUSP7|WWTR1|STAT2|IFNA|NR2F2|CEMIP|PLXNB2|-|VPS25|IFNA|IFNA|CACTIN|ACSL1|
GO:0016310	phosphorylation	biological_process	3.44e-05	0.013351	55	385	1355	15235	ENSGALG00000006544,ENSGALG00000010628,ENSGALG00000024391,ENSGALG00000032191,ENSGALG00000006697,ENSGALG00000044396,ENSGALG00000036625,ENSGALG00000010401,ENSGALG00000025984,ENSGALG00000027540,ENSGALG00000045933,ENSGALG00000006681,ENSGALG00000039099,ENSGALG00000034262,ENSGALG00000026912,ENSGALG00000039861,ENSGALG00000037950,ENSGALG00000000784,ENSGALG00000007000,ENSGALG00000012295,ENSGALG00000028305,…	-|ACSL1|CACTIN|WNK4|TOLLIP|IFNA|NDUFV2|EIF2A|IFNA|CSNK1G2|-|BRSK2|MAPK9|VPS25|-|PLXNB2|ALPK3|PIP5K1C|NR2F2|CDKL1|IFNA|CEMIP|DUSP7|WWTR1|CCND2|IFNA|-|RBPMS2|TNIK|STAT2|PRKCI|-|DAB2|ROCK1|COASY|-|EZH2|NEK7|ERN1|-|IFNA|RICTOR|PTPRC|HSPB1|CASP3|CTDSPL|-|TWSG1|GPD1L|PFN2|PRKRIP1|RPS6KA3|FGR|-|IFNW1|
GO:0031399	regulation of protein modification process	biological_process	4.6e-05	0.017454	41	385	913	15235	ENSGALG00000036497,ENSGALG00000010628,ENSGALG00000024391,ENSGALG00000025984,ENSGALG00000044396,ENSGALG00000026912,ENSGALG00000034262,ENSGALG00000039861,ENSGALG00000039099,ENSGALG00000006413,ENSGALG00000007000,ENSGALG00000028305,ENSGALG00000030661,ENSGALG00000010412,ENSGALG00000041650,ENSGALG00000013245,ENSGALG00000017283,ENSGALG00000027875,ENSGALG00000009298,ENSGALG00000030988,ENSGALG00000043399,…	SOX4|ACSL1|CACTIN|IFNA|IFNA|-|VPS25|PLXNB2|MAPK9|CEMIP|NR2F2|IFNA|STAT2|WWTR1|DUSP7|IFNA|CCND2|-|TNIK|RBPMS2|EZH2|ERN1|-|IFNA|-|DAB2|-|HSPB1|CASP3|CTDSPL|TWSG1|PTPRC|RICTOR|HMG20B|FGR|-|SMURF1|IFNW1|PFN2|GPD1L|PRKRIP1|
GO:0045321	leukocyte activation	biological_process	5.12e-05	0.01894	24	385	416	15235	ENSGALG00000025984,ENSGALG00000011254,ENSGALG00000026689,ENSGALG00000045884,ENSGALG00000031796,ENSGALG00000027345,ENSGALG00000046212,ENSGALG00000044396,ENSGALG00000045363,ENSGALG00000029013,ENSGALG00000036497,ENSGALG00000045596,ENSGALG00000013245,ENSGALG00000027875,ENSGALG00000032199,ENSGALG00000015395,ENSGALG00000044725,ENSGALG00000005759,ENSGALG00000028305,ENSGALG00000010638,ENSGALG00000026912,…	IFNA|SATB1|-|IFNA|SP3|SLC46A2|MILR1|IFNA|-|-|SOX4|-|IFNA|-|FGR|CD200L|-|IFNW1|IFNA|CASP3|-|CD200|TWSG1|PTPRC|
GO:0051246	regulation of protein metabolic process	biological_process	5.22e-05	0.01894	53	385	1303	15235	ENSGALG00000030661,ENSGALG00000010412,ENSGALG00000041650,ENSGALG00000038939,ENSGALG00000030988,ENSGALG00000027875,ENSGALG00000009298,ENSGALG00000013245,ENSGALG00000017283,ENSGALG00000012408,ENSGALG00000026689,ENSGALG00000043399,ENSGALG00000003476,ENSGALG00000034345,ENSGALG00000045884,ENSGALG00000002868,ENSGALG00000016764,ENSGALG00000002085,ENSGALG00000029013,ENSGALG00000003803,ENSGALG00000045363,…	STAT2|WWTR1|DUSP7|TARBP2|RBPMS2|-|TNIK|IFNA|CCND2|PSMC6|-|EZH2|ERN1|COA3|IFNA|RPL26L1|EIF5B|FZR1|-|DAB2|-|CTDSPL|CASP3|HSPB1|TWSG1|WAC|PSME3|EIF5A2|RICTOR|PTPRC|FGR|HMG20B|IFNW1|SMURF1|-|GPD1L|PFN2|PRKRIP1|ACSL1|SOX4|CACTIN|IFNA|-|SERP1|IFNA|EIF2A|PLXNB2|-|VPS25|MAPK9|CEMIP|NR2F2|IFNA|
GO:0043031	negative regulation of macrophage activation	biological_process	5.36e-05	0.019041	3	385	4	15235	ENSGALG00000015395,ENSGALG00000015396,ENSGALG00000045596	CD200L|CD200|-|
GO:0002250	adaptive immune response	biological_process	5.68e-05	0.019742	13	385	150	15235	ENSGALG00000026689,ENSGALG00000025984,ENSGALG00000005759,ENSGALG00000045884,ENSGALG00000044725,ENSGALG00000044396,ENSGALG00000028305,ENSGALG00000029013,ENSGALG00000045363,ENSGALG00000026912,ENSGALG00000002192,ENSGALG00000027875,ENSGALG00000013245	-|IFNA|IFNW1|IFNA|-|IFNA|IFNA|-|-|-|PTPRC|-|IFNA|
GO:0034097	response to cytokine stimulus	biological_process	5.97e-05	0.020357	22	385	366	15235	ENSGALG00000028305,ENSGALG00000044725,ENSGALG00000005759,ENSGALG00000002878,ENSGALG00000003747,ENSGALG00000002192,ENSGALG00000001828,ENSGALG00000026912,ENSGALG00000045363,ENSGALG00000029013,ENSGALG00000046156,ENSGALG00000044396,ENSGALG00000045884,ENSGALG00000025984,ENSGALG00000026689,ENSGALG00000005834,ENSGALG00000013245,ENSGALG00000027875,ENSGALG00000024391,ENSGALG00000028519,ENSGALG00000010628,…	IFNA|-|IFNW1|CREBRF|OSMR|PTPRC|SH2B2|-|-|-|-|IFNA|IFNA|IFNA|-|PAFAH1B1|IFNA|-|CACTIN|CCR10|ACSL1|STAT2|
GO:0019220	regulation of phosphate metabolic process	biological_process	6.93e-05	0.023146	49	385	1191	15235	ENSGALG00000032199,ENSGALG00000010840,ENSGALG00000044725,ENSGALG00000005759,ENSGALG00000011481,ENSGALG00000010410,ENSGALG00000001833,ENSGALG00000010638,ENSGALG00000001926,ENSGALG00000005710,ENSGALG00000008400,ENSGALG00000008405,ENSGALG00000006670,ENSGALG00000002192,ENSGALG00000003775,ENSGALG00000003476,ENSGALG00000043399,ENSGALG00000005834,ENSGALG00000026689,ENSGALG00000045884,ENSGALG00000045363,…	FGR|SNX13|-|IFNW1|GPD1L|PFN2|PRKRIP1|CASP3|HSPB1|CTDSPL|TWSG1|RALBP1|PPP1R3C|PTPRC|RICTOR|ERN1|EZH2|PAFAH1B1|-|IFNA|-|DAB2|ROCK1|-|DOCK4|STAT2|WWTR1|DUSP7|CCND2|IFNA|-|RBPMS2|TNIK|RASA4|CEMIP|TIGAR|PLXNB1|NR2F2|IFNA|VPS25|-|PLXNB2|IFNA|RAP1GAP2|IFNA|VCPKMT|SLC7A14|ACSL1|CACTIN|
GO:0051174	regulation of phosphorus metabolic process	biological_process	7.54e-05	0.024675	49	385	1195	15235	ENSGALG00000012269,ENSGALG00000010628,ENSGALG00000009349,ENSGALG00000024391,ENSGALG00000025984,ENSGALG00000033885,ENSGALG00000044396,ENSGALG00000026912,ENSGALG00000034262,ENSGALG00000039861,ENSGALG00000001876,ENSGALG00000006413,ENSGALG00000026776,ENSGALG00000006526,ENSGALG00000007000,ENSGALG00000028305,ENSGALG00000009480,ENSGALG00000030661,ENSGALG00000041650,ENSGALG00000010412,ENSGALG00000013245,…	VCPKMT|ACSL1|SLC7A14|CACTIN|IFNA|RAP1GAP2|IFNA|-|VPS25|PLXNB2|RASA4|CEMIP|TIGAR|PLXNB1|NR2F2|IFNA|DOCK4|STAT2|DUSP7|WWTR1|IFNA|CCND2|-|TNIK|RBPMS2|ERN1|EZH2|PAFAH1B1|-|IFNA|-|DAB2|ROCK1|-|HSPB1|CASP3|CTDSPL|TWSG1|RALBP1|PPP1R3C|PTPRC|RICTOR|FGR|SNX13|-|IFNW1|PFN2|GPD1L|PRKRIP1|
GO:2000134	negative regulation of G1/S transition of mitotic cell cycle	biological_process	0.00010495	0.033695	6	385	33	15235	ENSGALG00000011297,ENSGALG00000036497,ENSGALG00000002868,ENSGALG00000031340,ENSGALG00000043399,ENSGALG00000005710	CRADD|SOX4|RPL26L1|E2F7|EZH2|CTDSPL|
GO:2000045	regulation of G1/S transition of mitotic cell cycle	biological_process	0.00011346	0.035739	8	385	64	15235	ENSGALG00000005710,ENSGALG00000002937,ENSGALG00000036497,ENSGALG00000017283,ENSGALG00000043399,ENSGALG00000031340,ENSGALG00000002868,ENSGALG00000011297	CTDSPL|PSME3|SOX4|CCND2|EZH2|E2F7|RPL26L1|CRADD|
GO:0010033	response to organic substance	biological_process	0.00011579	0.035797	53	385	1347	15235	ENSGALG00000045884,ENSGALG00000005834,ENSGALG00000026689,ENSGALG00000043399,ENSGALG00000003476,ENSGALG00000029013,ENSGALG00000045363,ENSGALG00000003803,ENSGALG00000014922,ENSGALG00000009364,ENSGALG00000002893,ENSGALG00000030661,ENSGALG00000027875,ENSGALG00000011465,ENSGALG00000013245,ENSGALG00000038939,ENSGALG00000005759,ENSGALG00000044725,ENSGALG00000004655,ENSGALG00000027791,ENSGALG00000016406,…	IFNA|PAFAH1B1|-|EZH2|ERN1|-|-|DAB2|ROCK1|PRKCI|STC2|STAT2|-|STT3B|IFNA|TARBP2|IFNW1|-|SMURF1|FGF23|RPS6KA3|-|FERMT2|TWSG1|HSPB1|CASP3|PTPRC|SKIL|DCN|SOCS2|RAMP2|NKX2-5|IFNA|HDAC9|IFNA|-|SERP1|SLC9A1|CACTIN|ACSL1|CCR10|SOX4|CREBRF|TBXA2R|OSMR|IFNA|NR2F2|-|WDTC1|ERO1A|MAPK9|BRSK2|SH2B2|
GO:0048518	positive regulation of biological process	biological_process	0.00012069	0.036636	105	385	3228	15235	ENSGALG00000034345,ENSGALG00000003476,ENSGALG00000026689,ENSGALG00000003026,ENSGALG00000005834,ENSGALG00000012408,ENSGALG00000045363,ENSGALG00000029013,ENSGALG00000002085,ENSGALG00000009364,ENSGALG00000012671,ENSGALG00000000902,ENSGALG00000003261,ENSGALG00000013245,ENSGALG00000030988,ENSGALG00000027875,ENSGALG00000038939,ENSGALG00000010412,ENSGALG00000041626,ENSGALG00000004655,ENSGALG00000044725,…	COA3|ERN1|-|MKL2|PAFAH1B1|PSMC6|-|-|FZR1|PRKCI|prl|KDF1|PTRF|IFNA|RBPMS2|-|TARBP2|WWTR1|MEIS1|SMURF1|-|RPS6KA3|FGR|PFN2|TWSG1|TBPL1|LUM|SKIL|TNKS2|TCF21|NKX2-5|PLPPR5|EIF2A|POC1A|SLC9A1|IFNA|SERP1|-|LRRN3|CNOT6|P2RY8|IRF2|SOX4|PAN2|ARF6|CREBRF|CEMIP|TBXA2R|MIP|-|IFNA|PLXNB1|TIGAR|-|PLXNB2|MAPK9|RPL26L1|IFNA|SP3|EZH2|NEK7|DAB2|NFIC|ROCK1|CRADD|CCND2|TNIK|DDHD1|FGF23|ASPM|IFNW1|HMG20B|MLX|RETREG3|G…
GO:0032270	positive regulation of cellular protein metabolic process	biological_process	0.00012656	0.03773	33	385	706	15235	ENSGALG00000003476,ENSGALG00000043399,ENSGALG00000012408,ENSGALG00000026689,ENSGALG00000045884,ENSGALG00000002868,ENSGALG00000034345,ENSGALG00000045363,ENSGALG00000003803,ENSGALG00000029013,ENSGALG00000038939,ENSGALG00000017283,ENSGALG00000013245,ENSGALG00000009298,ENSGALG00000027875,ENSGALG00000030988,ENSGALG00000004655,ENSGALG00000044725,ENSGALG00000005759,ENSGALG00000010410,ENSGALG00000008400,…	ERN1|EZH2|PSMC6|-|IFNA|RPL26L1|COA3|-|DAB2|-|TARBP2|CCND2|IFNA|TNIK|-|RBPMS2|SMURF1|-|IFNW1|PFN2|TWSG1|EIF5A2|RICTOR|PTPRC|IFNA|SERP1|IFNA|SOX4|ACSL1|CEMIP|IFNA|-|MAPK9|
GO:0051247	positive regulation of protein metabolic process	biological_process	0.00014302	0.04189	35	385	772	15235	ENSGALG00000036497,ENSGALG00000010628,ENSGALG00000025984,ENSGALG00000044396,ENSGALG00000037325,ENSGALG00000026912,ENSGALG00000039099,ENSGALG00000006413,ENSGALG00000028305,ENSGALG00000017283,ENSGALG00000013245,ENSGALG00000027875,ENSGALG00000009298,ENSGALG00000030988,ENSGALG00000038939,ENSGALG00000045884,ENSGALG00000002868,ENSGALG00000034345,ENSGALG00000043399,ENSGALG00000003476,ENSGALG00000012408,…	SOX4|ACSL1|IFNA|IFNA|SERP1|-|MAPK9|CEMIP|IFNA|CCND2|IFNA|-|TNIK|RBPMS2|TARBP2|IFNA|RPL26L1|COA3|EZH2|ERN1|PSMC6|-|-|DAB2|-|FZR1|TWSG1|HSPB1|RICTOR|PTPRC|EIF5A2|SMURF1|-|IFNW1|PFN2|
GO:0051130	positive regulation of cellular component organization	biological_process	0.00015413	0.044292	30	385	628	15235	ENSGALG00000034316,ENSGALG00000009364,ENSGALG00000012426,ENSGALG00000003091,ENSGALG00000031512,ENSGALG00000010412,ENSGALG00000002216,ENSGALG00000043399,ENSGALG00000005834,ENSGALG00000012408,ENSGALG00000002886,ENSGALG00000034345,ENSGALG00000011274,ENSGALG00000009488,ENSGALG00000003803,ENSGALG00000005470,ENSGALG00000014922,ENSGALG00000034572,ENSGALG00000039861,ENSGALG00000009309,ENSGALG00000004693,…	CNOT6|PRKCI|DDHD1|PARN|PAN2|WWTR1|NEK7|EZH2|PAFAH1B1|PSMC6|NKX2-5|COA3|DCN|LRRN3|DAB2|PLPPR5|ROCK1|POC1A|PLXNB2|EIF5A2|ARPC1A|WASF2|MAPK9|RICTOR|ARF6|PLXNB1|PFN2|ARPC1B|MPP7|RETREG3|
GO:0006796	phosphate-containing compound metabolic process	biological_process	0.00015653	0.044292	78	385	2245	15235	ENSGALG00000031408,ENSGALG00000006697,ENSGALG00000036625,ENSGALG00000044396,ENSGALG00000031656,ENSGALG00000010401,ENSGALG00000005470,ENSGALG00000027540,ENSGALG00000033885,ENSGALG00000039099,ENSGALG00000006681,ENSGALG00000039861,ENSGALG00000037950,ENSGALG00000026912,ENSGALG00000000784,ENSGALG00000026776,ENSGALG00000006526,ENSGALG00000028305,ENSGALG00000001876,ENSGALG00000006413,ENSGALG00000010412,…	SORD|TOLLIP|NDUFV2|IFNA|EYA4|EIF2A|PLPPR5|CSNK1G2|RAP1GAP2|MAPK9|BRSK2|PLXNB2|ALPK3|-|PIP5K1C|TIGAR|PLXNB1|IFNA|RASA4|CEMIP|WWTR1|-|RBPMS2|IFNA|DOCK4|PRKCI|PLPPR4|-|-|-|PAFAH1B1|ERN1|PLA2G10|GNPNAT1|PPP1R3C|TBPL1|CTDSPL|-|TWSG1|MTMR14|PFN2|PRKRIP1|G6PC|FGR|RPS6KA3|SNX13|-|SLC7A14|ACSL1|-|CACTIN|WNK4|VCPKMT|IFNA|-|GARS|ATP5MC2|VPS25|NR2F2|CDKL1|-|DUSP7|TNIK|CCND2|STAT2|COASY|ROCK1|DAB2|EZH2|NEK7|I…
GO:0048522	positive regulation of cellular process	biological_process	0.00016104	0.044809	96	385	2911	15235	ENSGALG00000031340,ENSGALG00000003747,ENSGALG00000007000,ENSGALG00000032588,ENSGALG00000030542,ENSGALG00000003532,ENSGALG00000001828,ENSGALG00000035487,ENSGALG00000014012,ENSGALG00000025984,ENSGALG00000024449,ENSGALG00000011295,ENSGALG00000011274,ENSGALG00000002525,ENSGALG00000010854,ENSGALG00000035206,ENSGALG00000003091,ENSGALG00000010628,ENSGALG00000027838,ENSGALG00000027791,ENSGALG00000005759,…	E2F7|OSMR|NR2F2|ARPC1B|SEMA6D|DDX5|SH2B2|SP1|WASF2|IFNA|RAMP2|SOCS2|DCN|RASGEF1A|HDAC9|-|PARN|ACSL1|HMG20B|FGF23|IFNW1|ASPM|GPD1L|MLX|RETREG3|HSPB1|CASP3|ONECUT3|WAC|EIF5A2|ARPC1A|PTPRC|RICTOR|NEK7|EZH2|IFNA|RPL26L1|SP3|CRADD|NFIC|DAB2|ROCK1|DDHD1|CCND2|TNIK|MIP|ARF6|CEMIP|CREBRF|TIGAR|PLXNB1|IFNA|-|PLXNB2|MAPK9|TCF21|NKX2-5|TNKS2|SERP1|IFNA|SLC9A1|LRRN3|PLPPR5|EIF2A|POC1A|CNOT6|IRF2|SOX4|P2RY8|F…
GO:0044267	cellular protein metabolic process	biological_process	0.00016927	0.046328	100	385	3053	15235	ENSGALG00000025984,ENSGALG00000011254,ENSGALG00000011274,ENSGALG00000045933,ENSGALG00000011295,ENSGALG00000016760,ENSGALG00000002837,ENSGALG00000010854,ENSGALG00000009312,ENSGALG00000032191,ENSGALG00000012269,ENSGALG00000041163,ENSGALG00000010628,ENSGALG00000006544,ENSGALG00000024391,ENSGALG00000003068,ENSGALG00000002880,ENSGALG00000012295,ENSGALG00000007000,ENSGALG00000005694,ENSGALG00000016758,…	IFNA|SATB1|DCN|-|SOCS2|-|RPL27|HDAC9|RPL22L1|WNK4|VCPKMT|ABHD17A|ACSL1|-|CACTIN|EZH1|AARSD1|CDKL1|NR2F2|GARS|LIPT1|VPS25|L2HGDH|EZH2|NEK7|RPL26L1|IFNA|UBE2R2|ALKBH4|RNF13|DAB2|ROCK1|STAT2|DCAF12|DUSP7|TNIK|ZDHHC17|CCND2|HMG20B|IFNW1|MGAT2|GPD1L|CASP3|HSPB1|WAC|PSME3|EIF5A2|RICTOR|PTPRC|CSNK1G2|CUL1|TNKS2|IFNA|SERP1|EIF2A|EYA4|SOX4|POLG2|CEMIP|IFNA|mesd|ALPK3|PLXNB2|-|RNF216|MAPK9|BRSK2|ERO1A|-|PS…

## Sheet: S5-2 Table trans
GO_accession	Description	Term_type	Over_represented_pValue	Corrected_pValue	CAD_item	CAD_list	Bg_item	Bg_list	Gene_ids	Gene_names
GO:0005622	intracellular	cellular_component	7.467e-37	1.2466e-32	5134	61525	9383	15235	ENSGALG00000005820	ENSGALG00000007014	ENSGALG00000032598	ENSGALG00000029341	ENSGALG00000008930	ENSGALG00000040212	ENSGALG00000016806	ENSGALG00000041428	ENSGALG00000014290	ENSGALG00000009409	ENSGALG00000012052	ENSGALG00000008949	ENSGALG00000034788	ENSGALG00000001634	ENSGALG00000008686	ENSGALG00000038154	ENSGALG00000035501	ENSGALG00000005788	ENSGALG00000003149	ENSGALG00000015693	ENSGALG00000000311	ENSGALG00000010924	ENSGALG00000004413	ENSGALG00000003520	ENSGALG00000003412	ENSGALG00000016886	ENSGALG00000002311	ENSGALG00000009909	ENSGALG00000003805	ENSGALG00000034811	ENSGALG00000028683	ENSGALG00000004612	ENSGALG00000011300	ENSGALG00000027885	ENSGALG00000002316	ENSGALG00000012703	ENSGALG00000014683	ENSGALG00000004523	ENSGALG00000029276	ENSGALG00000006181	ENSGALG00000011783
GO:0044424	intracellular part	cellular_component	1.5842e-34	1.3224e-30	4920	61525	8976	15235	ENSGALG00000001632	ENSGALG00000036827	ENSGALG00000014540	ENSGALG00000031018	ENSGALG00000005597	ENSGALG00000041760	ENSGALG00000028009	ENSGALG00000040157	ENSGALG00000011371	ENSGALG00000012282	ENSGALG00000010840	ENSGALG00000007755	ENSGALG00000011239	ENSGALG00000012885	ENSGALG00000040969	ENSGALG00000008304	ENSGALG00000005314	ENSGALG00000016727	ENSGALG00000032763	ENSGALG00000003732	ENSGALG00000036618	ENSGALG00000031159	ENSGALG00000015531	ENSGALG00000028026	ENSGALG00000024398	ENSGALG00000004848	ENSGALG00000007653	ENSGALG00000006436	ENSGALG00000008933	ENSGALG00000008195	ENSGALG00000008256	ENSGALG00000019794	ENSGALG00000003641	ENSGALG00000040606	ENSGALG00000000615	ENSGALG00000014378	ENSGALG00000000540	ENSGALG00000008950	ENSGALG00000012137	ENSGALG00000031529	ENSGALG00000004959
GO:0005737	cytoplasm	cellular_component	2.9377e-29	1.6348e-25	3507	61525	6175	15235	ENSGALG00000002888	ENSGALG00000011456	ENSGALG00000022991	ENSGALG00000036949	ENSGALG00000000259	ENSGALG00000012763	ENSGALG00000004170	ENSGALG00000034101	ENSGALG00000014860	ENSGALG00000020003	ENSGALG00000023709	ENSGALG00000003344	ENSGALG00000017075	ENSGALG00000001163	ENSGALG00000007964	ENSGALG00000015821	ENSGALG00000009330	ENSGALG00000006596	ENSGALG00000005769	ENSGALG00000000329	ENSGALG00000001587	ENSGALG00000015339	ENSGALG00000031474	ENSGALG00000003221	ENSGALG00000005667	ENSGALG00000039203	ENSGALG00000032588	ENSGALG00000005138	ENSGALG00000001492	ENSGALG00000015917	ENSGALG00000014645	ENSGALG00000001238	ENSGALG00000035559	ENSGALG00000038096	ENSGALG00000010621	ENSGALG00000032398	ENSGALG00000001434	ENSGALG00000002598	ENSGALG00000040017	ENSGALG00000004172	ENSGALG00000011439
GO:0043227	membrane-bounded organelle	cellular_component	9.6828e-27	4.0414e-23	3794	61525	6809	15235	ENSGALG00000031813	ENSGALG00000027571	ENSGALG00000015828	ENSGALG00000027069	ENSGALG00000016420	ENSGALG00000014485	ENSGALG00000017199	ENSGALG00000031679	ENSGALG00000002886	ENSGALG00000008294	ENSGALG00000001036	ENSGALG00000039329	ENSGALG00000006431	ENSGALG00000007878	ENSGALG00000015615	ENSGALG00000008504	ENSGALG00000029576	ENSGALG00000011192	ENSGALG00000011171	ENSGALG00000025774	ENSGALG00000037633	ENSGALG00000043006	ENSGALG00000015729	ENSGALG00000038627	ENSGALG00000026847	ENSGALG00000013273	ENSGALG00000036833	ENSGALG00000016919	ENSGALG00000038502	ENSGALG00000010627	ENSGALG00000002347	ENSGALG00000009061	ENSGALG00000035623	ENSGALG00000019036	ENSGALG00000011036	ENSGALG00000004416	ENSGALG00000013369	ENSGALG00000038865	ENSGALG00000007140	ENSGALG00000016860	ENSGALG00000042415
GO:0043231	intracellular membrane-bounded organelle	cellular_component	1.5219e-26	5.0816e-23	3780	61525	6785	15235	ENSGALG00000000603	ENSGALG00000004397	ENSGALG00000012579	ENSGALG00000006043	ENSGALG00000002066	ENSGALG00000001883	ENSGALG00000032647	ENSGALG00000036252	ENSGALG00000011229	ENSGALG00000003169	ENSGALG00000044831	ENSGALG00000040006	ENSGALG00000039160	ENSGALG00000027611	ENSGALG00000029982	ENSGALG00000008407	ENSGALG00000013861	ENSGALG00000012357	ENSGALG00000030016	ENSGALG00000008357	ENSGALG00000032768	ENSGALG00000006707	ENSGALG00000014276	ENSGALG00000035203	ENSGALG00000011332	ENSGALG00000015529	ENSGALG00000032986	ENSGALG00000008765	ENSGALG00000000723	ENSGALG00000040070	ENSGALG00000036931	ENSGALG00000041417	ENSGALG00000009477	ENSGALG00000002569	ENSGALG00000016930	ENSGALG00000002216	ENSGALG00000033532	ENSGALG00000013672	ENSGALG00000003220	ENSGALG00000008725	ENSGALG00000007707
GO:0044428	nuclear part	cellular_component	2.0382e-26	5.6713e-23	1670	61525	2762	15235	ENSGALG00000011548	ENSGALG00000017295	ENSGALG00000014976	ENSGALG00000009288	ENSGALG00000015901	ENSGALG00000011065	ENSGALG00000040758	ENSGALG00000006612	ENSGALG00000017099	ENSGALG00000046614	ENSGALG00000028336	ENSGALG00000043827	ENSGALG00000014060	ENSGALG00000032366	ENSGALG00000015691	ENSGALG00000003120	ENSGALG00000006110	ENSGALG00000005931	ENSGALG00000014381	ENSGALG00000037172	ENSGALG00000008470	ENSGALG00000009838	ENSGALG00000015699	ENSGALG00000000784	ENSGALG00000033965	ENSGALG00000045900	ENSGALG00000038222	ENSGALG00000006617	ENSGALG00000000843	ENSGALG00000015483	ENSGALG00000016704	ENSGALG00000042974	ENSGALG00000040687	ENSGALG00000031056	ENSGALG00000015082	ENSGALG00000014263	ENSGALG00000042936	ENSGALG00000006096	ENSGALG00000005330	ENSGALG00000034725	ENSGALG00000009093
GO:0031974	membrane-enclosed lumen	cellular_component	3.4028e-26	8.1156e-23	1638	61525	2714	15235	ENSGALG00000014788	ENSGALG00000027768	ENSGALG00000008383	ENSGALG00000010164	ENSGALG00000032173	ENSGALG00000011630	ENSGALG00000007963	ENSGALG00000002399	ENSGALG00000010317	ENSGALG00000010924	ENSGALG00000003149	ENSGALG00000035501	ENSGALG00000029714	ENSGALG00000038154	ENSGALG00000041080	ENSGALG00000034788	ENSGALG00000001634	ENSGALG00000015334	ENSGALG00000003272	ENSGALG00000035281	ENSGALG00000001118	ENSGALG00000008037	ENSGALG00000000474	ENSGALG00000007000	ENSGALG00000003256	ENSGALG00000015887	ENSGALG00000002701	ENSGALG00000016806	ENSGALG00000012408	ENSGALG00000032732	ENSGALG00000032730	ENSGALG00000029743	ENSGALG00000027885	ENSGALG00000002142	ENSGALG00000011300	ENSGALG00000009947	ENSGALG00000017611	ENSGALG00000005280	ENSGALG00000006430	ENSGALG00000012147	ENSGALG00000014897
GO:0031981	nuclear lumen	cellular_component	5.5809e-26	1.1647e-22	1520	61525	2493	15235	ENSGALG00000010014	ENSGALG00000043137	ENSGALG00000001663	ENSGALG00000037018	ENSGALG00000007699	ENSGALG00000034716	ENSGALG00000010973	ENSGALG00000020939	ENSGALG00000009403	ENSGALG00000003793	ENSGALG00000016972	ENSGALG00000015844	ENSGALG00000010048	ENSGALG00000006788	ENSGALG00000006480	ENSGALG00000002906	ENSGALG00000012627	ENSGALG00000014811	ENSGALG00000006525	ENSGALG00000000685	ENSGALG00000039169	ENSGALG00000017047	ENSGALG00000006829	ENSGALG00000006051	ENSGALG00000010343	ENSGALG00000002866	ENSGALG00000003596	ENSGALG00000043399	ENSGALG00000015297	ENSGALG00000006390	ENSGALG00000007937	ENSGALG00000010304	ENSGALG00000001101	ENSGALG00000036219	ENSGALG00000002346	ENSGALG00000008974	ENSGALG00000028942	ENSGALG00000007150	ENSGALG00000032799	ENSGALG00000013886	ENSGALG00000000470
GO:0043233	organelle lumen	cellular_component	8.7675e-26	1.6264e-22	1619	61525	2682	15235	ENSGALG00000031158	ENSGALG00000012702	ENSGALG00000033666	ENSGALG00000003660	ENSGALG00000014569	ENSGALG00000041365	ENSGALG00000008881	ENSGALG00000008233	ENSGALG00000026542	ENSGALG00000039068	ENSGALG00000007887	ENSGALG00000029190	ENSGALG00000016454	ENSGALG00000012484	ENSGALG00000043693	ENSGALG00000005002	ENSGALG00000022950	ENSGALG00000040607	ENSGALG00000007676	ENSGALG00000006445	ENSGALG00000004238	ENSGALG00000001489	ENSGALG00000000430	ENSGALG00000041732	ENSGALG00000038981	ENSGALG00000012115	ENSGALG00000044726	ENSGALG00000012724	ENSGALG00000042259	ENSGALG00000003584	ENSGALG00000012395	ENSGALG00000011275	ENSGALG00000000102	ENSGALG00000036683	ENSGALG00000014365	ENSGALG00000029996	ENSGALG00000003845	ENSGALG00000008302	ENSGALG00000033770	ENSGALG00000001362	ENSGALG00000015763
GO:0070013	intracellular organelle lumen	cellular_component	9.833e-26	1.6416e-22	1617	61525	2679	15235	ENSGALG00000001774	ENSGALG00000008436	ENSGALG00000014638	ENSGALG00000006088	ENSGALG00000012296	ENSGALG00000006904	ENSGALG00000003663	ENSGALG00000016022	ENSGALG00000039901	ENSGALG00000030200	ENSGALG00000041700	ENSGALG00000038488	ENSGALG00000015543	ENSGALG00000041204	ENSGALG00000009714	ENSGALG00000007408	ENSGALG00000002863	ENSGALG00000043799	ENSGALG00000031000	ENSGALG00000040180	ENSGALG00000011543	ENSGALG00000016583	ENSGALG00000013683	ENSGALG00000023670	ENSGALG00000016440	ENSGALG00000028205	ENSGALG00000005425	ENSGALG00000019355	ENSGALG00000005858	ENSGALG00000007970	ENSGALG00000002283	ENSGALG00000030710	ENSGALG00000006334	ENSGALG00000013034	ENSGALG00000039269	ENSGALG00000006777	ENSGALG00000005439	ENSGALG00000008393	ENSGALG00000023083	ENSGALG00000037261	ENSGALG00000042148
GO:0005634	nucleus	cellular_component	1.7795e-25	2.7007e-22	2461	61525	4274	15235	ENSGALG00000011171	ENSGALG00000015615	ENSGALG00000029576	ENSGALG00000008504	ENSGALG00000011192	ENSGALG00000025774	ENSGALG00000037633	ENSGALG00000038627	ENSGALG00000036833	ENSGALG00000026847	ENSGALG00000027571	ENSGALG00000031813	ENSGALG00000015828	ENSGALG00000027069	ENSGALG00000017199	ENSGALG00000014485	ENSGALG00000002886	ENSGALG00000031679	ENSGALG00000001036	ENSGALG00000008294	ENSGALG00000006431	ENSGALG00000009297	ENSGALG00000006412	ENSGALG00000035421	ENSGALG00000007762	ENSGALG00000004161	ENSGALG00000014250	ENSGALG00000003324	ENSGALG00000012879	ENSGALG00000010627	ENSGALG00000038502	ENSGALG00000011036	ENSGALG00000035623	ENSGALG00000009061	ENSGALG00000038865	ENSGALG00000016860	ENSGALG00000041454	ENSGALG00000009233	ENSGALG00000000107	ENSGALG00000032577	ENSGALG00000013795
GO:0043226	organelle	cellular_component	3.4076e-25	4.5921e-22	4252	61525	7780	15235	ENSGALG00000008120	ENSGALG00000007712	ENSGALG00000005951	ENSGALG00000030550	ENSGALG00000027454	ENSGALG00000038446	ENSGALG00000014656	ENSGALG00000004957	ENSGALG00000008852	ENSGALG00000012037	ENSGALG00000006378	ENSGALG00000008590	ENSGALG00000006969	ENSGALG00000037688	ENSGALG00000003111	ENSGALG00000003297	ENSGALG00000028803	ENSGALG00000028204	ENSGALG00000043744	ENSGALG00000004736	ENSGALG00000008188	ENSGALG00000000233	ENSGALG00000019967	ENSGALG00000011914	ENSGALG00000016608	ENSGALG00000040971	ENSGALG00000031512	ENSGALG00000007426	ENSGALG00000006751	ENSGALG00000014447	ENSGALG00000034345	ENSGALG00000027190	ENSGALG00000007443	ENSGALG00000014194	ENSGALG00000001038	ENSGALG00000020742	ENSGALG00000035134	ENSGALG00000005796	ENSGALG00000020703	ENSGALG00000015036	ENSGALG00000003478
GO:0043229	intracellular organelle	cellular_component	3.5758e-25	4.5921e-22	4236	61525	7749	15235	ENSGALG00000034630	ENSGALG00000005830	ENSGALG00000015349	ENSGALG00000002467	ENSGALG00000016105	ENSGALG00000019171	ENSGALG00000011305	ENSGALG00000004042	ENSGALG00000036196	ENSGALG00000030879	ENSGALG00000002131	ENSGALG00000005042	ENSGALG00000032645	ENSGALG00000039080	ENSGALG00000037655	ENSGALG00000028147	ENSGALG00000013422	ENSGALG00000032234	ENSGALG00000001103	ENSGALG00000038330	ENSGALG00000040320	ENSGALG00000029618	ENSGALG00000004840	ENSGALG00000032198	ENSGALG00000029022	ENSGALG00000003792	ENSGALG00000017064	ENSGALG00000029657	ENSGALG00000010081	ENSGALG00000041659	ENSGALG00000035267	ENSGALG00000003532	ENSGALG00000002968	ENSGALG00000009495	ENSGALG00000046371	ENSGALG00000000102	ENSGALG00000001107	ENSGALG00000003241	ENSGALG00000007337	ENSGALG00000014490	ENSGALG00000003584
GO:0005623	cell	cellular_component	7.7552e-25	9.2481e-22	5634	61525	10560	15235	ENSGALG00000024379	ENSGALG00000005226	ENSGALG00000043734	ENSGALG00000011770	ENSGALG00000023338	ENSGALG00000013810	ENSGALG00000007533	ENSGALG00000001597	ENSGALG00000005687	ENSGALG00000013709	ENSGALG00000010000	ENSGALG00000010541	ENSGALG00000000498	ENSGALG00000017009	ENSGALG00000013001	ENSGALG00000000881	ENSGALG00000013647	ENSGALG00000039526	ENSGALG00000016739	ENSGALG00000020322	ENSGALG00000028664	ENSGALG00000037241	ENSGALG00000003474	ENSGALG00000005846	ENSGALG00000027907	ENSGALG00000014979	ENSGALG00000031776	ENSGALG00000034821	ENSGALG00000003920	ENSGALG00000023521	ENSGALG00000008218	ENSGALG00000010836	ENSGALG00000001561	ENSGALG00000038032	ENSGALG00000033178	ENSGALG00000009306	ENSGALG00000033950	ENSGALG00000010283	ENSGALG00000031214	ENSGALG00000002358	ENSGALG00000006345
GO:0044464	cell part	cellular_component	6.77e-24	7.535e-21	5597	61525	10495	15235	ENSGALG00000004418	ENSGALG00000015666	ENSGALG00000036870	ENSGALG00000040369	ENSGALG00000035419	ENSGALG00000028790	ENSGALG00000022955	ENSGALG00000002765	ENSGALG00000033589	ENSGALG00000009774	ENSGALG00000006641	ENSGALG00000007555	ENSGALG00000005006	ENSGALG00000010778	ENSGALG00000011881	ENSGALG00000042482	ENSGALG00000002954	ENSGALG00000003174	ENSGALG00000000692	ENSGALG00000003803	ENSGALG00000003677	ENSGALG00000028519	ENSGALG00000024172	ENSGALG00000009788	ENSGALG00000005533	ENSGALG00000038902	ENSGALG00000021047	ENSGALG00000008692	ENSGALG00000006221	ENSGALG00000040256	ENSGALG00000033510	ENSGALG00000004728	ENSGALG00000033862	ENSGALG00000012934	ENSGALG00000041626	ENSGALG00000030416	ENSGALG00000002883	ENSGALG00000030791	ENSGALG00000011655	ENSGALG00000029480	ENSGALG00000011400
GO:0044444	cytoplasmic part	cellular_component	7.9951e-24	8.3424e-21	2782	61525	4862	15235	ENSGALG00000009837	ENSGALG00000031450	ENSGALG00000004952	ENSGALG00000007767	ENSGALG00000001330	ENSGALG00000016734	ENSGALG00000034373	ENSGALG00000016959	ENSGALG00000013579	ENSGALG00000019796	ENSGALG00000043164	ENSGALG00000038110	ENSGALG00000013863	ENSGALG00000016921	ENSGALG00000002106	ENSGALG00000012139	ENSGALG00000006799	ENSGALG00000004174	ENSGALG00000011649	ENSGALG00000017153	ENSGALG00000009480	ENSGALG00000017320	ENSGALG00000000581	ENSGALG00000010560	ENSGALG00000011608	ENSGALG00000003085	ENSGALG00000009070	ENSGALG00000040342	ENSGALG00000037089	ENSGALG00000017414	ENSGALG00000006392	ENSGALG00000031958	ENSGALG00000015264	ENSGALG00000015937	ENSGALG00000008181	ENSGALG00000010149	ENSGALG00000008700	ENSGALG00000005722	ENSGALG00000029298	ENSGALG00000004216	ENSGALG00000001602
GO:0044446	intracellular organelle part	cellular_component	4.0822e-23	3.8455e-20	2858	61525	5100	15235	ENSGALG00000004997	ENSGALG00000007098	ENSGALG00000032875	ENSGALG00000001658	ENSGALG00000036101	ENSGALG00000009322	ENSGALG00000042809	ENSGALG00000032627	ENSGALG00000015195	ENSGALG00000008645	ENSGALG00000012784	ENSGALG00000008013	ENSGALG00000002415	ENSGALG00000041717	ENSGALG00000036774	ENSGALG00000000528	ENSGALG00000010619	ENSGALG00000037043	ENSGALG00000013208	ENSGALG00000002773	ENSGALG00000009988	ENSGALG00000006611	ENSGALG00000009871	ENSGALG00000003267	ENSGALG00000002490	ENSGALG00000007965	ENSGALG00000004205	ENSGALG00000005465	ENSGALG00000016691	ENSGALG00000029292	ENSGALG00000010748	ENSGALG00000029260	ENSGALG00000017219	ENSGALG00000002907	ENSGALG00000041094	ENSGALG00000010956	ENSGALG00000001619	ENSGALG00000008414	ENSGALG00000032790	ENSGALG00000013637	ENSGALG00000041014
GO:0044422	organelle part	cellular_component	4.1461e-23	3.8455e-20	2903	61525	5182	15235	ENSGALG00000032234	ENSGALG00000001103	ENSGALG00000008857	ENSGALG00000007599	ENSGALG00000000830	ENSGALG00000040320	ENSGALG00000002232	ENSGALG00000029618	ENSGALG00000032198	ENSGALG00000013493	ENSGALG00000038330	ENSGALG00000001093	ENSGALG00000000215	ENSGALG00000035267	ENSGALG00000017064	ENSGALG00000010081	ENSGALG00000041659	ENSGALG00000003532	ENSGALG00000009844	ENSGALG00000029022	ENSGALG00000015495	ENSGALG00000011038	ENSGALG00000046371	ENSGALG00000033308	ENSGALG00000001945	ENSGALG00000009495	ENSGALG00000003952	ENSGALG00000004837	ENSGALG00000015349	ENSGALG00000005830	ENSGALG00000042624	ENSGALG00000002467	ENSGALG00000016105	ENSGALG00000014789	ENSGALG00000034630	ENSGALG00000004042	ENSGALG00000014607	ENSGALG00000003084	ENSGALG00000011305	ENSGALG00000003942	ENSGALG00000029449
GO:0005654	nucleoplasm	cellular_component	9.5226e-22	8.3673e-19	1206	61525	1959	15235	ENSGALG00000042598	ENSGALG00000002868	ENSGALG00000011705	ENSGALG00000015101	ENSGALG00000032410	ENSGALG00000015436	ENSGALG00000017070	ENSGALG00000031960	ENSGALG00000004714	ENSGALG00000012206	ENSGALG00000013607	ENSGALG00000005525	ENSGALG00000011947	ENSGALG00000015094	ENSGALG00000037879	ENSGALG00000042422	ENSGALG00000011685	ENSGALG00000000990	ENSGALG00000000122	ENSGALG00000003870	ENSGALG00000012860	ENSGALG00000040079	ENSGALG00000026019	ENSGALG00000014670	ENSGALG00000012075	ENSGALG00000042764	ENSGALG00000009621	ENSGALG00000001463	ENSGALG00000010996	ENSGALG00000003369	ENSGALG00000011138	ENSGALG00000040141	ENSGALG00000000086	ENSGALG00000006301	ENSGALG00000005464	ENSGALG00000001850	ENSGALG00000000814	ENSGALG00000039473	ENSGALG00000012546	ENSGALG00000036496	ENSGALG00000039206
GO:0010467	gene expression	biological_process	5.2781e-21	4.4059e-18	1915	61525	3324	15235	ENSGALG00000042986	ENSGALG00000039200	ENSGALG00000006430	ENSGALG00000009645	ENSGALG00000002142	ENSGALG00000012703	ENSGALG00000009544	ENSGALG00000008403	ENSGALG00000014897	ENSGALG00000014554	ENSGALG00000011957	ENSGALG00000004336	ENSGALG00000003520	ENSGALG00000011931	ENSGALG00000019696	ENSGALG00000000504	ENSGALG00000016217	ENSGALG00000039990	ENSGALG00000032405	ENSGALG00000034811	ENSGALG00000032545	ENSGALG00000007963	ENSGALG00000002399	ENSGALG00000011630	ENSGALG00000010164	ENSGALG00000006929	ENSGALG00000027768	ENSGALG00000008383	ENSGALG00000037438	ENSGALG00000033884	ENSGALG00000009050	ENSGALG00000001634	ENSGALG00000008686	ENSGALG00000038154	ENSGALG00000001817	ENSGALG00000041080	ENSGALG00000010924	ENSGALG00000035557	ENSGALG00000000474	ENSGALG00000003272	ENSGALG00000035281
GO:0005488	binding	molecular_function	9.8199e-20	7.8068e-17	4516	61525	8356	15235	ENSGALG00000011300	ENSGALG00000002316	ENSGALG00000004612	ENSGALG00000008480	ENSGALG00000029276	ENSGALG00000026558	ENSGALG00000004523	ENSGALG00000016886	ENSGALG00000003520	ENSGALG00000003805	ENSGALG00000002311	ENSGALG00000004476	ENSGALG00000008949	ENSGALG00000041749	ENSGALG00000012052	ENSGALG00000010924	ENSGALG00000003149	ENSGALG00000015693	ENSGALG00000038154	ENSGALG00000001634	ENSGALG00000011965	ENSGALG00000003747	ENSGALG00000032598	ENSGALG00000042374	ENSGALG00000016806	ENSGALG00000014290	ENSGALG00000041428	ENSGALG00000009409	ENSGALG00000040212	ENSGALG00000039160	ENSGALG00000026396	ENSGALG00000013861	ENSGALG00000013239	ENSGALG00000021601	ENSGALG00000040006	ENSGALG00000021340	ENSGALG00000003169	ENSGALG00000000585	ENSGALG00000006043	ENSGALG00000042485	ENSGALG00000032658
GO:0032991	macromolecular complex	cellular_component	1.7541e-19	1.3311e-16	2118	61525	3763	15235	ENSGALG00000035334	ENSGALG00000007227	ENSGALG00000004150	ENSGALG00000015018	ENSGALG00000015802	ENSGALG00000006704	ENSGALG00000013990	ENSGALG00000041687	ENSGALG00000004398	ENSGALG00000002603	ENSGALG00000007952	ENSGALG00000005753	ENSGALG00000032042	ENSGALG00000003428	ENSGALG00000016546	ENSGALG00000035079	ENSGALG00000031699	ENSGALG00000002403	ENSGALG00000035804	ENSGALG00000011290	ENSGALG00000040957	ENSGALG00000028140	ENSGALG00000010745	ENSGALG00000016774	ENSGALG00000044680	ENSGALG00000009961	ENSGALG00000005243	ENSGALG00000012170	ENSGALG00000031139	ENSGALG00000000787	ENSGALG00000007169	ENSGALG00000046180	ENSGALG00000002726	ENSGALG00000032558	ENSGALG00000003522	ENSGALG00000030808	ENSGALG00000041257	ENSGALG00000043768	ENSGALG00000005458	ENSGALG00000041592	ENSGALG00000008241
GO:0097159	organic cyclic compound binding	molecular_function	2.5622e-18	1.8598e-15	2279	61525	4047	15235	ENSGALG00000033408	ENSGALG00000021399	ENSGALG00000012049	ENSGALG00000007676	ENSGALG00000016232	ENSGALG00000012115	ENSGALG00000033618	ENSGALG00000012702	ENSGALG00000041814	ENSGALG00000013410	ENSGALG00000014421	ENSGALG00000039176	ENSGALG00000013056	ENSGALG00000032698	ENSGALG00000040298	ENSGALG00000032257	ENSGALG00000030902	ENSGALG00000029530	ENSGALG00000002630	ENSGALG00000000150	ENSGALG00000034219	ENSGALG00000036683	ENSGALG00000006544	ENSGALG00000046542	ENSGALG00000014365	ENSGALG00000031987	ENSGALG00000001362	ENSGALG00000015763	ENSGALG00000007912	ENSGALG00000036497	ENSGALG00000016321	ENSGALG00000002880	ENSGALG00000034903	ENSGALG00000039815	ENSGALG00000012992	ENSGALG00000014264	ENSGALG00000001833	ENSGALG00000009149	ENSGALG00000040882	ENSGALG00000031741	ENSGALG00000001245
GO:0044260	cellular macromolecule metabolic process	biological_process	5.5122e-18	3.8344e-15	2979	61525	5379	15235	ENSGALG00000013193	ENSGALG00000006824	ENSGALG00000004714	ENSGALG00000042598	ENSGALG00000006038	ENSGALG00000017112	ENSGALG00000029653	ENSGALG00000000990	ENSGALG00000030515	ENSGALG00000001412	ENSGALG00000031038	ENSGALG00000040079	ENSGALG00000014819	ENSGALG00000004588	ENSGALG00000026019	ENSGALG00000042804	ENSGALG00000011947	ENSGALG00000037879	ENSGALG00000015094	ENSGALG00000009110	ENSGALG00000004272	ENSGALG00000012589	ENSGALG00000003369	ENSGALG00000014412	ENSGALG00000040811	ENSGALG00000026258	ENSGALG00000036019	ENSGALG00000010246	ENSGALG00000034618	ENSGALG00000000678	ENSGALG00000030038	ENSGALG00000011442	ENSGALG00000014718	ENSGALG00000003011	ENSGALG00000011880	ENSGALG00000011464	ENSGALG00000039974	ENSGALG00000039206	ENSGALG00000003950	ENSGALG00000015733	ENSGALG00000006301
GO:0043170	macromolecule metabolic process	biological_process	5.7442e-18	3.836e-15	3270	61525	5941	15235	ENSGALG00000009725	ENSGALG00000016102	ENSGALG00000009309	ENSGALG00000010226	ENSGALG00000009158	ENSGALG00000009554	ENSGALG00000005660	ENSGALG00000004928	ENSGALG00000005843	ENSGALG00000001518	ENSGALG00000009502	ENSGALG00000010228	ENSGALG00000036790	ENSGALG00000000883	ENSGALG00000006901	ENSGALG00000006073	ENSGALG00000040478	ENSGALG00000009268	ENSGALG00000043121	ENSGALG00000012919	ENSGALG00000037219	ENSGALG00000004528	ENSGALG00000003208	ENSGALG00000012731	ENSGALG00000037943	ENSGALG00000008716	ENSGALG00000005994	ENSGALG00000011017	ENSGALG00000012350	ENSGALG00000007012	ENSGALG00000012607	ENSGALG00000005299	ENSGALG00000016431	ENSGALG00000008689	ENSGALG00000012039	ENSGALG00000015328	ENSGALG00000009556	ENSGALG00000006179	ENSGALG00000036064	ENSGALG00000031713	ENSGALG00000010363
GO:1901363	heterocyclic compound binding	molecular_function	1.3528e-17	8.6862e-15	2250	61525	4000	15235	ENSGALG00000042491	ENSGALG00000013657	ENSGALG00000010149	ENSGALG00000032249	ENSGALG00000001031	ENSGALG00000031958	ENSGALG00000041123	ENSGALG00000039774	ENSGALG00000031495	ENSGALG00000012273	ENSGALG00000009070	ENSGALG00000003085	ENSGALG00000000581	ENSGALG00000010560	ENSGALG00000017320	ENSGALG00000023682	ENSGALG00000033413	ENSGALG00000029444	ENSGALG00000013733	ENSGALG00000041398	ENSGALG00000032307	ENSGALG00000040004	ENSGALG00000012449	ENSGALG00000014054	ENSGALG00000012159	ENSGALG00000038110	ENSGALG00000008530	ENSGALG00000016959	ENSGALG00000001080	ENSGALG00000007767	ENSGALG00000031450	ENSGALG00000005938	ENSGALG00000019087	ENSGALG00000001962	ENSGALG00000033339	ENSGALG00000027165	ENSGALG00000032740	ENSGALG00000015209	ENSGALG00000028994	ENSGALG00000010119	ENSGALG00000032187
GO:0005829	cytosol	cellular_component	1.4679e-17	9.0764e-15	1225	61525	2026	15235	ENSGALG00000042259	ENSGALG00000005365	ENSGALG00000016232	ENSGALG00000012115	ENSGALG00000003165	ENSGALG00000004871	ENSGALG00000041732	ENSGALG00000041685	ENSGALG00000001489	ENSGALG00000031301	ENSGALG00000043693	ENSGALG00000042784	ENSGALG00000004818	ENSGALG00000029190	ENSGALG00000026542	ENSGALG00000006121	ENSGALG00000007887	ENSGALG00000008233	ENSGALG00000008881	ENSGALG00000040741	ENSGALG00000014569	ENSGALG00000023335	ENSGALG00000029530	ENSGALG00000004215	ENSGALG00000036796	ENSGALG00000010270	ENSGALG00000008180	ENSGALG00000039108	ENSGALG00000012612	ENSGALG00000008236	ENSGALG00000012747	ENSGALG00000013039	ENSGALG00000042796	ENSGALG00000030024	ENSGALG00000031987	ENSGALG00000029996	ENSGALG00000015155	ENSGALG00000001107	ENSGALG00000036683	ENSGALG00000007337	ENSGALG00000002549
GO:0044237	cellular metabolic process	biological_process	1.5552e-17	9.2729e-15	3767	61525	6920	15235	ENSGALG00000008609	ENSGALG00000004850	ENSGALG00000036263	ENSGALG00000004191	ENSGALG00000026999	ENSGALG00000010535	ENSGALG00000034011	ENSGALG00000006779	ENSGALG00000005391	ENSGALG00000007781	ENSGALG00000009944	ENSGALG00000012538	ENSGALG00000007610	ENSGALG00000014568	ENSGALG00000002644	ENSGALG00000035927	ENSGALG00000012223	ENSGALG00000016495	ENSGALG00000014167	ENSGALG00000003712	ENSGALG00000040258	ENSGALG00000026965	ENSGALG00000038540	ENSGALG00000035677	ENSGALG00000032413	ENSGALG00000002841	ENSGALG00000029142	ENSGALG00000041953	ENSGALG00000012916	ENSGALG00000035244	ENSGALG00000013143	ENSGALG00000014684	ENSGALG00000004801	ENSGALG00000003939	ENSGALG00000010177	ENSGALG00000039116	ENSGALG00000006306	ENSGALG00000030998	ENSGALG00000033497	ENSGALG00000025764	ENSGALG00000006417
GO:0008152	metabolic process	biological_process	2.0722e-17	1.1929e-14	4276	61525	7927	15235	ENSGALG00000011118	ENSGALG00000033694	ENSGALG00000041510	ENSGALG00000006441	ENSGALG00000003026	ENSGALG00000029238	ENSGALG00000036309	ENSGALG00000045499	ENSGALG00000012172	ENSGALG00000005043	ENSGALG00000040864	ENSGALG00000016531	ENSGALG00000007976	ENSGALG00000002150	ENSGALG00000037138	ENSGALG00000013205	ENSGALG00000007809	ENSGALG00000002225	ENSGALG00000012239	ENSGALG00000008172	ENSGALG00000015446	ENSGALG00000016387	ENSGALG00000010642	ENSGALG00000003650	ENSGALG00000017283	ENSGALG00000039525	ENSGALG00000027714	ENSGALG00000045002	ENSGALG00000011206	ENSGALG00000003699	ENSGALG00000011889	ENSGALG00000033938	ENSGALG00000011174	ENSGALG00000039182	ENSGALG00000024024	ENSGALG00000038059	ENSGALG00000036728	ENSGALG00000033941	ENSGALG00000036322	ENSGALG00000004640	ENSGALG00000003307
GO:0010629	negative regulation of gene expression	biological_process	3.338e-16	1.8576e-13	537	61525	837	15235	ENSGALG00000014276	ENSGALG00000006312	ENSGALG00000001558	ENSGALG00000001826	ENSGALG00000034229	ENSGALG00000008765	ENSGALG00000015529	ENSGALG00000014776	ENSGALG00000036867	ENSGALG00000036252	ENSGALG00000043400	ENSGALG00000034040	ENSGALG00000010671	ENSGALG00000039160	ENSGALG00000005506	ENSGALG00000040006	ENSGALG00000003169	ENSGALG00000041267	ENSGALG00000002087	ENSGALG00000004494	ENSGALG00000005352	ENSGALG00000003891	ENSGALG00000028372	ENSGALG00000025907	ENSGALG00000005016	ENSGALG00000031340	ENSGALG00000009433	ENSGALG00000046263	ENSGALG00000006074	ENSGALG00000009477	ENSGALG00000013867	ENSGALG00000037913	ENSGALG00000038939	ENSGALG00000013672	ENSGALG00000000944	ENSGALG00000030657	ENSGALG00000029761	ENSGALG00000002375	ENSGALG00000019696	ENSGALG00000016909	ENSGALG00000004336
GO:0044238	primary metabolic process	biological_process	6.486e-16	3.493e-13	3795	61525	6997	15235	ENSGALG00000016509	ENSGALG00000038110	ENSGALG00000006286	ENSGALG00000008530	ENSGALG00000016921	ENSGALG00000003446	ENSGALG00000040004	ENSGALG00000014054	ENSGALG00000015078	ENSGALG00000004969	ENSGALG00000045622	ENSGALG00000011419	ENSGALG00000001962	ENSGALG00000019087	ENSGALG00000016959	ENSGALG00000012756	ENSGALG00000037091	ENSGALG00000001080	ENSGALG00000043164	ENSGALG00000021572	ENSGALG00000009837	ENSGALG00000035748	ENSGALG00000004952	ENSGALG00000001330	ENSGALG00000007767	ENSGALG00000006392	ENSGALG00000006731	ENSGALG00000015052	ENSGALG00000041123	ENSGALG00000001031	ENSGALG00000010157	ENSGALG00000031958	ENSGALG00000015264	ENSGALG00000010592	ENSGALG00000003814	ENSGALG00000017414	ENSGALG00000010149	ENSGALG00000042491	ENSGALG00000008700	ENSGALG00000032249	ENSGALG00000008181
GO:0071704	organic substance metabolic process	biological_process	8.3038e-16	4.3323e-13	3921	61525	7245	15235	ENSGALG00000033789	ENSGALG00000032469	ENSGALG00000039509	ENSGALG00000017295	ENSGALG00000034616	ENSGALG00000011065	ENSGALG00000040758	ENSGALG00000015901	ENSGALG00000017099	ENSGALG00000005046	ENSGALG00000028336	ENSGALG00000027287	ENSGALG00000004965	ENSGALG00000043827	ENSGALG00000035462	ENSGALG00000032366	ENSGALG00000015691	ENSGALG00000011178	ENSGALG00000038044	ENSGALG00000005931	ENSGALG00000035157	ENSGALG00000037172	ENSGALG00000000784	ENSGALG00000015699	ENSGALG00000008470	ENSGALG00000023571	ENSGALG00000039615	ENSGALG00000006617	ENSGALG00000002138	ENSGALG00000039606	ENSGALG00000038639	ENSGALG00000000843	ENSGALG00000007992	ENSGALG00000017183	ENSGALG00000010861	ENSGALG00000002891	ENSGALG00000006725	ENSGALG00000003288	ENSGALG00000034725	ENSGALG00000015705	ENSGALG00000006096
GO:0003676	nucleic acid binding	molecular_function	1.0316e-15	5.219e-13	1376	61525	2408	15235	ENSGALG00000003169	ENSGALG00000040006	ENSGALG00000029982	ENSGALG00000039160	ENSGALG00000005506	ENSGALG00000005745	ENSGALG00000013861	ENSGALG00000006357	ENSGALG00000010401	ENSGALG00000017048	ENSGALG00000004397	ENSGALG00000012579	ENSGALG00000006043	ENSGALG00000002478	ENSGALG00000031313	ENSGALG00000011229	ENSGALG00000035203	ENSGALG00000003373	ENSGALG00000011332	ENSGALG00000041358	ENSGALG00000008765	ENSGALG00000032004	ENSGALG00000034229	ENSGALG00000028691	ENSGALG00000009332	ENSGALG00000032768	ENSGALG00000033532	ENSGALG00000010140	ENSGALG00000030657	ENSGALG00000013672	ENSGALG00000003220	ENSGALG00000038939	ENSGALG00000043072	ENSGALG00000004003	ENSGALG00000011280	ENSGALG00000016951	ENSGALG00000015200	ENSGALG00000002569	ENSGALG00000011783	ENSGALG00000006074	ENSGALG00000036775
GO:0048523	negative regulation of cellular process	biological_process	1.2397e-15	6.0871e-13	1489	61525	2556	15235	ENSGALG00000014686	ENSGALG00000012934	ENSGALG00000040866	ENSGALG00000041626	ENSGALG00000005035	ENSGALG00000000645	ENSGALG00000031862	ENSGALG00000033510	ENSGALG00000003770	ENSGALG00000006158	ENSGALG00000006479	ENSGALG00000003824	ENSGALG00000012618	ENSGALG00000002990	ENSGALG00000011655	ENSGALG00000007001	ENSGALG00000002661	ENSGALG00000007241	ENSGALG00000009611	ENSGALG00000007769	ENSGALG00000041935	ENSGALG00000006132	ENSGALG00000001644	ENSGALG00000043775	ENSGALG00000030918	ENSGALG00000002765	ENSGALG00000002455	ENSGALG00000036095	ENSGALG00000005014	ENSGALG00000015666	ENSGALG00000004418	ENSGALG00000038000	ENSGALG00000031796	ENSGALG00000002739	ENSGALG00000009788	ENSGALG00000038902	ENSGALG00000041353	ENSGALG00000021047	ENSGALG00000003199	ENSGALG00000007555	ENSGALG00000001708
GO:0048519	negative regulation of biological process	biological_process	1.7611e-15	8.4006e-13	1619	61525	2798	15235	ENSGALG00000010671	ENSGALG00000009230	ENSGALG00000035369	ENSGALG00000003217	ENSGALG00000034040	ENSGALG00000011560	ENSGALG00000043400	ENSGALG00000004048	ENSGALG00000007365	ENSGALG00000009626	ENSGALG00000005699	ENSGALG00000041139	ENSGALG00000002447	ENSGALG00000003648	ENSGALG00000035946	ENSGALG00000029203	ENSGALG00000004107	ENSGALG00000029760	ENSGALG00000003484	ENSGALG00000004631	ENSGALG00000014776	ENSGALG00000036867	ENSGALG00000010825	ENSGALG00000008084	ENSGALG00000036829	ENSGALG00000004741	ENSGALG00000040696	ENSGALG00000001826	ENSGALG00000015259	ENSGALG00000029223	ENSGALG00000028354	ENSGALG00000000944	ENSGALG00000037913	ENSGALG00000013867	ENSGALG00000025907	ENSGALG00000028372	ENSGALG00000008206	ENSGALG00000005352	ENSGALG00000004494	ENSGALG00000002087	ENSGALG00000046263
GO:0009059	macromolecule biosynthetic process	biological_process	1.8503e-15	8.5808e-13	1683	61525	2966	15235	ENSGALG00000020057	ENSGALG00000004959	ENSGALG00000003189	ENSGALG00000041790	ENSGALG00000034134	ENSGALG00000008684	ENSGALG00000000616	ENSGALG00000001161	ENSGALG00000017307	ENSGALG00000039208	ENSGALG00000008791	ENSGALG00000009156	ENSGALG00000029596	ENSGALG00000016797	ENSGALG00000028871	ENSGALG00000038812	ENSGALG00000012739	ENSGALG00000009598	ENSGALG00000036678	ENSGALG00000015013	ENSGALG00000031832	ENSGALG00000003204	ENSGALG00000032002	ENSGALG00000038265	ENSGALG00000026153	ENSGALG00000003288	ENSGALG00000034725	ENSGALG00000006725	ENSGALG00000015705	ENSGALG00000006096	ENSGALG00000015082	ENSGALG00000039655	ENSGALG00000031182	ENSGALG00000035911	ENSGALG00000016327	ENSGALG00000040511	ENSGALG00000042400	ENSGALG00000036043	ENSGALG00000038222	ENSGALG00000015699	ENSGALG00000035157
GO:0034645	cellular macromolecule biosynthetic process	biological_process	2.6314e-15	1.1874e-12	1656	61525	2917	15235	ENSGALG00000029653	ENSGALG00000032410	ENSGALG00000011705	ENSGALG00000003136	ENSGALG00000034437	ENSGALG00000042598	ENSGALG00000002868	ENSGALG00000031960	ENSGALG00000013193	ENSGALG00000007364	ENSGALG00000011465	ENSGALG00000016980	ENSGALG00000042422	ENSGALG00000011947	ENSGALG00000037879	ENSGALG00000015094	ENSGALG00000026019	ENSGALG00000004588	ENSGALG00000012075	ENSGALG00000042804	ENSGALG00000031038	ENSGALG00000040079	ENSGALG00000014819	ENSGALG00000000122	ENSGALG00000003870	ENSGALG00000000678	ENSGALG00000027864	ENSGALG00000000672	ENSGALG00000036019	ENSGALG00000040141	ENSGALG00000026258	ENSGALG00000040811	ENSGALG00000026009	ENSGALG00000011138	ENSGALG00000003369	ENSGALG00000031851	ENSGALG00000026119	ENSGALG00000005464	ENSGALG00000008501	ENSGALG00000042051	ENSGALG00000006301
GO:0009892	negative regulation of metabolic process	biological_process	1.3708e-14	6.0226e-12	823	61525	1355	15235	ENSGALG00000007687	ENSGALG00000012703	ENSGALG00000014897	ENSGALG00000002142	ENSGALG00000002375	ENSGALG00000019696	ENSGALG00000008962	ENSGALG00000029761	ENSGALG00000001600	ENSGALG00000037695	ENSGALG00000004336	ENSGALG00000014554	ENSGALG00000008498	ENSGALG00000016909	ENSGALG00000001817	ENSGALG00000034118	ENSGALG00000001634	ENSGALG00000009050	ENSGALG00000031331	ENSGALG00000033083	ENSGALG00000010924	ENSGALG00000046159	ENSGALG00000023296	ENSGALG00000006054	ENSGALG00000032289	ENSGALG00000011630	ENSGALG00000033091	ENSGALG00000012292	ENSGALG00000007963	ENSGALG00000010164	ENSGALG00000027768	ENSGALG00000027415	ENSGALG00000016345	ENSGALG00000007000	ENSGALG00000036725	ENSGALG00000035281	ENSGALG00000003272	ENSGALG00000034033	ENSGALG00000012755	ENSGALG00000010379	ENSGALG00000011965
GO:0006139	nucleobase-containing compound metabolic process	biological_process	1.6395e-14	6.9951e-12	2072	61525	3712	15235	ENSGALG00000036064	ENSGALG00000031713	ENSGALG00000036142	ENSGALG00000010553	ENSGALG00000001158	ENSGALG00000015328	ENSGALG00000009556	ENSGALG00000016431	ENSGALG00000008689	ENSGALG00000010674	ENSGALG00000012607	ENSGALG00000012919	ENSGALG00000043121	ENSGALG00000004528	ENSGALG00000037219	ENSGALG00000012731	ENSGALG00000026263	ENSGALG00000037943	ENSGALG00000010228	ENSGALG00000036790	ENSGALG00000005660	ENSGALG00000001518	ENSGALG00000000847	ENSGALG00000010226	ENSGALG00000042287	ENSGALG00000031456	ENSGALG00000000048	ENSGALG00000002725	ENSGALG00000005354	ENSGALG00000031298	ENSGALG00000000993	ENSGALG00000006531	ENSGALG00000007843	ENSGALG00000017333	ENSGALG00000013892	ENSGALG00000002908	ENSGALG00000009491	ENSGALG00000045753	ENSGALG00000002013	ENSGALG00000003429	ENSGALG00000029753
GO:0010605	negative regulation of macromolecule metabolic process	biological_process	1.676e-14	6.9951e-12	778	61525	1275	15235	ENSGALG00000033601	ENSGALG00000043701	ENSGALG00000005441	ENSGALG00000034426	ENSGALG00000005757	ENSGALG00000000349	ENSGALG00000009885	ENSGALG00000007690	ENSGALG00000012386	ENSGALG00000002424	ENSGALG00000001728	ENSGALG00000017145	ENSGALG00000001733	ENSGALG00000004143	ENSGALG00000007357	ENSGALG00000012638	ENSGALG00000024081	ENSGALG00000011562	ENSGALG00000007307	ENSGALG00000002229	ENSGALG00000007082	ENSGALG00000014516	ENSGALG00000013935	ENSGALG00000032930	ENSGALG00000007260	ENSGALG00000004816	ENSGALG00000029387	ENSGALG00000012023	ENSGALG00000027315	ENSGALG00000017370	ENSGALG00000011468	ENSGALG00000024051	ENSGALG00000002781	ENSGALG00000040276	ENSGALG00000042055	ENSGALG00000004625	ENSGALG00000014913	ENSGALG00000013626	ENSGALG00000034834	ENSGALG00000004812	ENSGALG00000003485
GO:0046483	heterocycle metabolic process	biological_process	1.8828e-14	7.6667e-12	2117	61525	3798	15235	ENSGALG00000002836	ENSGALG00000004555	ENSGALG00000035696	ENSGALG00000016772	ENSGALG00000036308	ENSGALG00000003196	ENSGALG00000035252	ENSGALG00000043178	ENSGALG00000016890	ENSGALG00000040730	ENSGALG00000045511	ENSGALG00000028015	ENSGALG00000041993	ENSGALG00000004542	ENSGALG00000026995	ENSGALG00000037160	ENSGALG00000007641	ENSGALG00000011682	ENSGALG00000023632	ENSGALG00000027365	ENSGALG00000011953	ENSGALG00000032278	ENSGALG00000003765	ENSGALG00000032993	ENSGALG00000039498	ENSGALG00000033391	ENSGALG00000001725	ENSGALG00000035516	ENSGALG00000033739	ENSGALG00000000943	ENSGALG00000010542	ENSGALG00000008939	ENSGALG00000012830	ENSGALG00000033295	ENSGALG00000024039	ENSGALG00000017169	ENSGALG00000007821	ENSGALG00000012631	ENSGALG00000012264	ENSGALG00000033271	ENSGALG00000042333
GO:0010468	regulation of gene expression	biological_process	2.4413e-14	9.704e-12	1511	61525	2638	15235	ENSGALG00000029223	ENSGALG00000000944	ENSGALG00000045382	ENSGALG00000013867	ENSGALG00000037913	ENSGALG00000042492	ENSGALG00000033993	ENSGALG00000010370	ENSGALG00000000583	ENSGALG00000009063	ENSGALG00000008942	ENSGALG00000046263	ENSGALG00000037779	ENSGALG00000009433	ENSGALG00000031340	ENSGALG00000006515	ENSGALG00000039553	ENSGALG00000009967	ENSGALG00000001310	ENSGALG00000025907	ENSGALG00000028372	ENSGALG00000008206	ENSGALG00000005352	ENSGALG00000004494	ENSGALG00000002087	ENSGALG00000038533	ENSGALG00000005530	ENSGALG00000013454	ENSGALG00000008553	ENSGALG00000009626	ENSGALG00000005699	ENSGALG00000041139	ENSGALG00000010026	ENSGALG00000010671	ENSGALG00000003217	ENSGALG00000034040	ENSGALG00000043400	ENSGALG00000027835	ENSGALG00000016705	ENSGALG00000035906	ENSGALG00000014776
GO:0005515	protein binding	molecular_function	4.43e-14	1.6863e-11	2377	61525	4244	15235	ENSGALG00000006037	ENSGALG00000009744	ENSGALG00000005698	ENSGALG00000015433	ENSGALG00000036466	ENSGALG00000010464	ENSGALG00000000713	ENSGALG00000037203	ENSGALG00000003860	ENSGALG00000010412	ENSGALG00000003155	ENSGALG00000027188	ENSGALG00000041640	ENSGALG00000015304	ENSGALG00000009089	ENSGALG00000030025	ENSGALG00000014737	ENSGALG00000040181	ENSGALG00000015008	ENSGALG00000011104	ENSGALG00000030377	ENSGALG00000036883	ENSGALG00000016768	ENSGALG00000006921	ENSGALG00000007431	ENSGALG00000012178	ENSGALG00000007162	ENSGALG00000000674	ENSGALG00000028543	ENSGALG00000033038	ENSGALG00000007199	ENSGALG00000001668	ENSGALG00000030904	ENSGALG00000004347	ENSGALG00000015422	ENSGALG00000000785	ENSGALG00000033061	ENSGALG00000000521	ENSGALG00000037289	ENSGALG00000029175	ENSGALG00000006423
GO:2000113	negative regulation of cellular macromolecule biosynthetic process	biological_process	4.4444e-14	1.6863e-11	511	61525	806	15235	ENSGALG00000004848	ENSGALG00000002588	ENSGALG00000004225	ENSGALG00000002301	ENSGALG00000012921	ENSGALG00000007970	ENSGALG00000030710	ENSGALG00000041470	ENSGALG00000039302	ENSGALG00000042112	ENSGALG00000014138	ENSGALG00000007821	ENSGALG00000016926	ENSGALG00000009791	ENSGALG00000001363	ENSGALG00000004598	ENSGALG00000016332	ENSGALG00000010505	ENSGALG00000003641	ENSGALG00000010665	ENSGALG00000026525	ENSGALG00000000573	ENSGALG00000003771	ENSGALG00000041907	ENSGALG00000031571	ENSGALG00000013092	ENSGALG00000029218	ENSGALG00000017376	ENSGALG00000035516	ENSGALG00000033739	ENSGALG00000015209	ENSGALG00000000943	ENSGALG00000014930	ENSGALG00000008393	ENSGALG00000002488	ENSGALG00000001725	ENSGALG00000032992	ENSGALG00000028015	ENSGALG00000034960	ENSGALG00000008436	ENSGALG00000041630
GO:0006725	cellular aromatic compound metabolic process	biological_process	5.3349e-14	1.9792e-11	2119	61525	3809	15235	ENSGALG00000017047	ENSGALG00000028774	ENSGALG00000039169	ENSGALG00000009095	ENSGALG00000004123	ENSGALG00000014811	ENSGALG00000026452	ENSGALG00000036017	ENSGALG00000016972	ENSGALG00000015844	ENSGALG00000034421	ENSGALG00000012412	ENSGALG00000010973	ENSGALG00000010088	ENSGALG00000037018	ENSGALG00000007121	ENSGALG00000001663	ENSGALG00000043137	ENSGALG00000005379	ENSGALG00000003289	ENSGALG00000004888	ENSGALG00000010127	ENSGALG00000001229	ENSGALG00000004153	ENSGALG00000040035	ENSGALG00000032799	ENSGALG00000006367	ENSGALG00000004245	ENSGALG00000040303	ENSGALG00000041708	ENSGALG00000034111	ENSGALG00000006188	ENSGALG00000045927	ENSGALG00000012575	ENSGALG00000040662	ENSGALG00000014168	ENSGALG00000037483	ENSGALG00000001540	ENSGALG00000041422	ENSGALG00000039583	ENSGALG00000002170
GO:0034641	cellular nitrogen compound metabolic process	biological_process	1.9782e-13	7.1088e-11	2168	61525	3909	15235	ENSGALG00000010093	ENSGALG00000012628	ENSGALG00000014700	ENSGALG00000012561	ENSGALG00000042067	ENSGALG00000036038	ENSGALG00000043103	ENSGALG00000005983	ENSGALG00000003130	ENSGALG00000004186	ENSGALG00000044285	ENSGALG00000016433	ENSGALG00000034802	ENSGALG00000002070	ENSGALG00000041299	ENSGALG00000004288	ENSGALG00000000538	ENSGALG00000043724	ENSGALG00000001540	ENSGALG00000041422	ENSGALG00000039583	ENSGALG00000007625	ENSGALG00000002170	ENSGALG00000015141	ENSGALG00000004038	ENSGALG00000017139	ENSGALG00000045927	ENSGALG00000012575	ENSGALG00000040662	ENSGALG00000037483	ENSGALG00000014168	ENSGALG00000035606	ENSGALG00000030410	ENSGALG00000029270	ENSGALG00000012033	ENSGALG00000030932	ENSGALG00000017034	ENSGALG00000002519	ENSGALG00000006755	ENSGALG00000001126	ENSGALG00000040772
GO:0003723	RNA binding	molecular_function	2.0013e-13	7.1088e-11	462	61525	722	15235	ENSGALG00000001253	ENSGALG00000013723	ENSGALG00000033512	ENSGALG00000030988	ENSGALG00000002612	ENSGALG00000010077	ENSGALG00000016198	ENSGALG00000007485	ENSGALG00000003836	ENSGALG00000016232	ENSGALG00000033666	ENSGALG00000036283	ENSGALG00000013647	ENSGALG00000017142	ENSGALG00000042011	ENSGALG00000004394	ENSGALG00000006457	ENSGALG00000029190	ENSGALG00000004818	ENSGALG00000012109	ENSGALG00000006531	ENSGALG00000009250	ENSGALG00000036932	ENSGALG00000026761	ENSGALG00000011184	ENSGALG00000029897	ENSGALG00000031447	ENSGALG00000043711	ENSGALG00000001959	ENSGALG00000009119	ENSGALG00000000150	ENSGALG00000032052	ENSGALG00000010999	ENSGALG00000039713	ENSGALG00000039779	ENSGALG00000039472	ENSGALG00000003047	ENSGALG00000003532	ENSGALG00000000719	ENSGALG00000029915	ENSGALG00000043411
GO:0010558	negative regulation of macromolecule biosynthetic process	biological_process	2.1424e-13	7.4517e-11	522	61525	831	15235	ENSGALG00000010671	ENSGALG00000034040	ENSGALG00000036252	ENSGALG00000003169	ENSGALG00000040006	ENSGALG00000039160	ENSGALG00000041139	ENSGALG00000005506	ENSGALG00000004107	ENSGALG00000014276	ENSGALG00000006312	ENSGALG00000015529	ENSGALG00000014776	ENSGALG00000036867	ENSGALG00000008765	ENSGALG00000001826	ENSGALG00000034229	ENSGALG00000000944	ENSGALG00000030657	ENSGALG00000013672	ENSGALG00000037913	ENSGALG00000013867	ENSGALG00000028372	ENSGALG00000025907	ENSGALG00000005016	ENSGALG00000003891	ENSGALG00000004494	ENSGALG00000041267	ENSGALG00000006074	ENSGALG00000046263	ENSGALG00000009433	ENSGALG00000031340	ENSGALG00000014897	ENSGALG00000002375	ENSGALG00000029761	ENSGALG00000014554	ENSGALG00000037695	ENSGALG00000031331	ENSGALG00000001634	ENSGALG00000009050	ENSGALG00000034118
GO:0006412	translation	biological_process	2.3997e-13	8.176e-11	270	61525	402	15235	ENSGALG00000037716	ENSGALG00000005458	ENSGALG00000003520	ENSGALG00000008618	ENSGALG00000041401	ENSGALG00000034811	ENSGALG00000016775	ENSGALG00000002157	ENSGALG00000017330	ENSGALG00000004738	ENSGALG00000006898	ENSGALG00000001333	ENSGALG00000003259	ENSGALG00000015773	ENSGALG00000006561	ENSGALG00000014897	ENSGALG00000011472	ENSGALG00000005490	ENSGALG00000017299	ENSGALG00000015414	ENSGALG00000000474	ENSGALG00000008620	ENSGALG00000003272	ENSGALG00000043379	ENSGALG00000030729	ENSGALG00000019622	ENSGALG00000041200	ENSGALG00000034177	ENSGALG00000038730	ENSGALG00000005338	ENSGALG00000037438	ENSGALG00000033884	ENSGALG00000044453	ENSGALG00000035337	ENSGALG00000012292	ENSGALG00000028809	ENSGALG00000001634	ENSGALG00000003337	ENSGALG00000035506	ENSGALG00000039315	ENSGALG00000015338
GO:1901360	organic cyclic compound metabolic process	biological_process	5.0383e-13	1.6823e-10	2166	61525	3916	15235	ENSGALG00000017350	ENSGALG00000030567	ENSGALG00000016191	ENSGALG00000046200	ENSGALG00000030162	ENSGALG00000001263	ENSGALG00000036133	ENSGALG00000032642	ENSGALG00000010995	ENSGALG00000012890	ENSGALG00000034168	ENSGALG00000008459	ENSGALG00000033529	ENSGALG00000002932	ENSGALG00000015288	ENSGALG00000000516	ENSGALG00000037015	ENSGALG00000039230	ENSGALG00000010432	ENSGALG00000003875	ENSGALG00000035417	ENSGALG00000024295	ENSGALG00000038405	ENSGALG00000016912	ENSGALG00000013605	ENSGALG00000006608	ENSGALG00000001225	ENSGALG00000006934	ENSGALG00000011878	ENSGALG00000037935	ENSGALG00000002870	ENSGALG00000004553	ENSGALG00000013095	ENSGALG00000038175	ENSGALG00000040368	ENSGALG00000015254	ENSGALG00000040170	ENSGALG00000003304	ENSGALG00000030862	ENSGALG00000006427	ENSGALG00000013811
GO:0051253	negative regulation of RNA metabolic process	biological_process	5.2298e-13	1.712e-10	470	61525	744	15235	ENSGALG00000034426	ENSGALG00000015681	ENSGALG00000008308	ENSGALG00000000349	ENSGALG00000010621	ENSGALG00000005757	ENSGALG00000040017	ENSGALG00000014645	ENSGALG00000043701	ENSGALG00000005441	ENSGALG00000001021	ENSGALG00000001229	ENSGALG00000012638	ENSGALG00000007357	ENSGALG00000024081	ENSGALG00000043399	ENSGALG00000015297	ENSGALG00000034111	ENSGALG00000011562	ENSGALG00000007171	ENSGALG00000012037	ENSGALG00000041708	ENSGALG00000007690	ENSGALG00000001101	ENSGALG00000000699	ENSGALG00000001728	ENSGALG00000002424	ENSGALG00000017145	ENSGALG00000004816	ENSGALG00000015385	ENSGALG00000029387	ENSGALG00000003297	ENSGALG00000027315	ENSGALG00000012023	ENSGALG00000001918	ENSGALG00000002906	ENSGALG00000035715	ENSGALG00000002229	ENSGALG00000029316	ENSGALG00000007260	ENSGALG00000007082
GO:0045892	negative regulation of transcription	biological_process	7.1713e-13	2.3024e-10	449	61525	708	15235	ENSGALG00000003297	ENSGALG00000004816	ENSGALG00000029387	ENSGALG00000015385	ENSGALG00000001918	ENSGALG00000012023	ENSGALG00000027315	ENSGALG00000035715	ENSGALG00000002229	ENSGALG00000007082	ENSGALG00000013935	ENSGALG00000029316	ENSGALG00000007260	ENSGALG00000007528	ENSGALG00000013626	ENSGALG00000006094	ENSGALG00000000233	ENSGALG00000034834	ENSGALG00000038041	ENSGALG00000003485	ENSGALG00000034716	ENSGALG00000024051	ENSGALG00000039999	ENSGALG00000002781	ENSGALG00000040276	ENSGALG00000042055	ENSGALG00000010621	ENSGALG00000040017	ENSGALG00000005757	ENSGALG00000015681	ENSGALG00000000349	ENSGALG00000008308	ENSGALG00000014645	ENSGALG00000005441	ENSGALG00000043701	ENSGALG00000001229	ENSGALG00000001021	ENSGALG00000007357	ENSGALG00000012638	ENSGALG00000024081	ENSGALG00000034111
GO:0090304	nucleic acid metabolic process	biological_process	1.0513e-12	3.3116e-10	1745	61525	3119	15235	ENSGALG00000009645	ENSGALG00000011300	ENSGALG00000002142	ENSGALG00000042986	ENSGALG00000012147	ENSGALG00000039200	ENSGALG00000006430	ENSGALG00000009544	ENSGALG00000008403	ENSGALG00000011931	ENSGALG00000014554	ENSGALG00000003520	ENSGALG00000032545	ENSGALG00000031416	ENSGALG00000008962	ENSGALG00000032405	ENSGALG00000032270	ENSGALG00000000504	ENSGALG00000008383	ENSGALG00000027768	ENSGALG00000006929	ENSGALG00000010164	ENSGALG00000002399	ENSGALG00000007963	ENSGALG00000011630	ENSGALG00000010317	ENSGALG00000010924	ENSGALG00000008686	ENSGALG00000009050	ENSGALG00000001634	ENSGALG00000041080	ENSGALG00000001817	ENSGALG00000038154	ENSGALG00000000106	ENSGALG00000011965	ENSGALG00000026038	ENSGALG00000035557	ENSGALG00000035281	ENSGALG00000003272	ENSGALG00000041428	ENSGALG00000012408
GO:0031327	negative regulation of cellular biosynthetic process	biological_process	1.394e-12	4.3096e-10	537	61525	864	15235	ENSGALG00000037695	ENSGALG00000014554	ENSGALG00000008498	ENSGALG00000029761	ENSGALG00000002375	ENSGALG00000014897	ENSGALG00000003272	ENSGALG00000007000	ENSGALG00000036725	ENSGALG00000010164	ENSGALG00000032289	ENSGALG00000011630	ENSGALG00000033091	ENSGALG00000007963	ENSGALG00000012292	ENSGALG00000033083	ENSGALG00000010924	ENSGALG00000023296	ENSGALG00000006054	ENSGALG00000001817	ENSGALG00000034118	ENSGALG00000001634	ENSGALG00000009050	ENSGALG00000031331	ENSGALG00000001826	ENSGALG00000034229	ENSGALG00000008765	ENSGALG00000014776	ENSGALG00000036867	ENSGALG00000015529	ENSGALG00000006312	ENSGALG00000014276	ENSGALG00000004107	ENSGALG00000005506	ENSGALG00000041139	ENSGALG00000039160	ENSGALG00000040006	ENSGALG00000003169	ENSGALG00000036252	ENSGALG00000034040	ENSGALG00000010671
GO:0060255	regulation of macromolecule metabolic process	biological_process	1.7933e-12	5.3596e-10	1893	61525	3378	15235	ENSGALG00000006038	ENSGALG00000042598	ENSGALG00000002868	ENSGALG00000011069	ENSGALG00000029653	ENSGALG00000032410	ENSGALG00000003136	ENSGALG00000011705	ENSGALG00000026146	ENSGALG00000006824	ENSGALG00000013193	ENSGALG00000033635	ENSGALG00000030007	ENSGALG00000031960	ENSGALG00000014799	ENSGALG00000015094	ENSGALG00000037879	ENSGALG00000007364	ENSGALG00000008697	ENSGALG00000016980	ENSGALG00000042422	ENSGALG00000000122	ENSGALG00000003870	ENSGALG00000000990	ENSGALG00000026019	ENSGALG00000004588	ENSGALG00000006995	ENSGALG00000012075	ENSGALG00000042804	ENSGALG00000001412	ENSGALG00000040079	ENSGALG00000014819	ENSGALG00000010246	ENSGALG00000000672	ENSGALG00000000678	ENSGALG00000027864	ENSGALG00000003369	ENSGALG00000026009	ENSGALG00000011138	ENSGALG00000031851	ENSGALG00000026119
GO:0044249	cellular biosynthetic process	biological_process	1.7978e-12	5.3596e-10	1941	61525	3496	15235	ENSGALG00000008684	ENSGALG00000034134	ENSGALG00000000616	ENSGALG00000001161	ENSGALG00000017307	ENSGALG00000008791	ENSGALG00000039208	ENSGALG00000020057	ENSGALG00000004959	ENSGALG00000041790	ENSGALG00000003189	ENSGALG00000009598	ENSGALG00000036678	ENSGALG00000015013	ENSGALG00000031832	ENSGALG00000000067	ENSGALG00000003204	ENSGALG00000009156	ENSGALG00000029596	ENSGALG00000017173	ENSGALG00000016797	ENSGALG00000028871	ENSGALG00000012739	ENSGALG00000038812	ENSGALG00000015082	ENSGALG00000015978	ENSGALG00000032002	ENSGALG00000038265	ENSGALG00000026153	ENSGALG00000034725	ENSGALG00000003288	ENSGALG00000006725	ENSGALG00000015705	ENSGALG00000006096	ENSGALG00000042400	ENSGALG00000036043	ENSGALG00000016524	ENSGALG00000035911	ENSGALG00000039655	ENSGALG00000031182	ENSGALG00000016327
GO:0016070	RNA metabolic process	biological_process	2.0365e-12	5.9649e-10	1535	61525	2722	15235	ENSGALG00000002659	ENSGALG00000001182	ENSGALG00000002002	ENSGALG00000002942	ENSGALG00000007687	ENSGALG00000013468	ENSGALG00000038200	ENSGALG00000007101	ENSGALG00000015787	ENSGALG00000001600	ENSGALG00000033631	ENSGALG00000029761	ENSGALG00000002375	ENSGALG00000036894	ENSGALG00000016971	ENSGALG00000037695	ENSGALG00000040993	ENSGALG00000008999	ENSGALG00000033083	ENSGALG00000006054	ENSGALG00000023296	ENSGALG00000015641	ENSGALG00000034118	ENSGALG00000031331	ENSGALG00000032029	ENSGALG00000011835	ENSGALG00000026983	ENSGALG00000033091	ENSGALG00000032289	ENSGALG00000001577	ENSGALG00000036725	ENSGALG00000010005	ENSGALG00000046077	ENSGALG00000017357	ENSGALG00000036238	ENSGALG00000039454	ENSGALG00000017162	ENSGALG00000029635	ENSGALG00000008653	ENSGALG00000012755	ENSGALG00000003753
GO:0019222	regulation of metabolic process	biological_process	2.773e-12	7.982e-10	2264	61525	4093	15235	ENSGALG00000017145	ENSGALG00000002424	ENSGALG00000001733	ENSGALG00000011657	ENSGALG00000036346	ENSGALG00000009700	ENSGALG00000013911	ENSGALG00000007357	ENSGALG00000012638	ENSGALG00000043701	ENSGALG00000027546	ENSGALG00000032790	ENSGALG00000010956	ENSGALG00000008414	ENSGALG00000002816	ENSGALG00000032546	ENSGALG00000000523	ENSGALG00000011342	ENSGALG00000013626	ENSGALG00000015122	ENSGALG00000013935	ENSGALG00000017017	ENSGALG00000040627	ENSGALG00000007260	ENSGALG00000036390	ENSGALG00000000112	ENSGALG00000011637	ENSGALG00000045454	ENSGALG00000008818	ENSGALG00000012023	ENSGALG00000002495	ENSGALG00000017370	ENSGALG00000001506	ENSGALG00000002430	ENSGALG00000002415	ENSGALG00000003409	ENSGALG00000046048	ENSGALG00000013576	ENSGALG00000008645	ENSGALG00000022166	ENSGALG00000008378
GO:0031324	negative regulation of cellular metabolic process	biological_process	3.3116e-12	9.3707e-10	740	61525	1228	15235	ENSGALG00000002142	ENSGALG00000012703	ENSGALG00000014897	ENSGALG00000008498	ENSGALG00000014554	ENSGALG00000037695	ENSGALG00000002375	ENSGALG00000029761	ENSGALG00000001600	ENSGALG00000008962	ENSGALG00000012292	ENSGALG00000007963	ENSGALG00000032289	ENSGALG00000011630	ENSGALG00000033091	ENSGALG00000027768	ENSGALG00000010164	ENSGALG00000009050	ENSGALG00000001634	ENSGALG00000031331	ENSGALG00000001817	ENSGALG00000034118	ENSGALG00000006054	ENSGALG00000023296	ENSGALG00000033083	ENSGALG00000010924	ENSGALG00000046159	ENSGALG00000034033	ENSGALG00000035281	ENSGALG00000003272	ENSGALG00000010379	ENSGALG00000016345	ENSGALG00000036725	ENSGALG00000007000	ENSGALG00000003169	ENSGALG00000040006	ENSGALG00000005506	ENSGALG00000041139	ENSGALG00000013861	ENSGALG00000039160	ENSGALG00000010671
GO:0009058	biosynthetic process	biological_process	4.5534e-12	1.267e-09	2006	61525	3627	15235	ENSGALG00000002922	ENSGALG00000003732	ENSGALG00000011494	ENSGALG00000036618	ENSGALG00000009020	ENSGALG00000002183	ENSGALG00000001309	ENSGALG00000002893	ENSGALG00000044737	ENSGALG00000035734	ENSGALG00000040969	ENSGALG00000008304	ENSGALG00000012885	ENSGALG00000008624	ENSGALG00000001258	ENSGALG00000005206	ENSGALG00000007755	ENSGALG00000007848	ENSGALG00000004882	ENSGALG00000011371	ENSGALG00000029632	ENSGALG00000013348	ENSGALG00000010125	ENSGALG00000042853	ENSGALG00000031018	ENSGALG00000037437	ENSGALG00000017282	ENSGALG00000015800	ENSGALG00000016665	ENSGALG00000040522	ENSGALG00000031678	ENSGALG00000031529	ENSGALG00000003720	ENSGALG00000044125	ENSGALG00000011974	ENSGALG00000005279	ENSGALG00000032420	ENSGALG00000034009	ENSGALG00000011642	ENSGALG00000000573	ENSGALG00000008256
GO:0009890	negative regulation of biosynthetic process	biological_process	4.8872e-12	1.3376e-09	539	61525	872	15235	ENSGALG00000039583	ENSGALG00000038340	ENSGALG00000006068	ENSGALG00000030554	ENSGALG00000012575	ENSGALG00000026928	ENSGALG00000029889	ENSGALG00000008864	ENSGALG00000029270	ENSGALG00000017034	ENSGALG00000006785	ENSGALG00000000404	ENSGALG00000030351	ENSGALG00000008883	ENSGALG00000029301	ENSGALG00000006755	ENSGALG00000010093	ENSGALG00000016433	ENSGALG00000034050	ENSGALG00000014280	ENSGALG00000041924	ENSGALG00000011992	ENSGALG00000004288	ENSGALG00000043724	ENSGALG00000043087	ENSGALG00000011327	ENSGALG00000041299	ENSGALG00000011058	ENSGALG00000002070	ENSGALG00000001918	ENSGALG00000002906	ENSGALG00000015844	ENSGALG00000015385	ENSGALG00000003297	ENSGALG00000029316	ENSGALG00000035715	ENSGALG00000038041	ENSGALG00000007528	ENSGALG00000006094	ENSGALG00000000233	ENSGALG00000039999
GO:1901576	organic substance biosynthetic process	biological_process	6.878e-12	1.8521e-09	1972	61525	3565	15235	ENSGALG00000044014	ENSGALG00000041592	ENSGALG00000036452	ENSGALG00000008241	ENSGALG00000031841	ENSGALG00000008618	ENSGALG00000016775	ENSGALG00000013510	ENSGALG00000012792	ENSGALG00000011718	ENSGALG00000013129	ENSGALG00000034502	ENSGALG00000007817	ENSGALG00000015889	ENSGALG00000039238	ENSGALG00000030808	ENSGALG00000037716	ENSGALG00000007656	ENSGALG00000005458	ENSGALG00000008482	ENSGALG00000034297	ENSGALG00000040725	ENSGALG00000005768	ENSGALG00000009451	ENSGALG00000015407	ENSGALG00000010103	ENSGALG00000030424	ENSGALG00000003259	ENSGALG00000005395	ENSGALG00000014883	ENSGALG00000005415	ENSGALG00000038595	ENSGALG00000008175	ENSGALG00000043372	ENSGALG00000005907	ENSGALG00000038783	ENSGALG00000038292	ENSGALG00000010402	ENSGALG00000034177	ENSGALG00000009302	ENSGALG00000028866
GO:0045934	negative regulation of nucleobase-containing compound metabolic process	biological_process	1.7971e-11	4.7623e-09	501	61525	810	15235	ENSGALG00000006731	ENSGALG00000037935	ENSGALG00000015052	ENSGALG00000006392	ENSGALG00000036728	ENSGALG00000013193	ENSGALG00000014976	ENSGALG00000038059	ENSGALG00000009288	ENSGALG00000026055	ENSGALG00000031960	ENSGALG00000003814	ENSGALG00000033941	ENSGALG00000028912	ENSGALG00000016912	ENSGALG00000000129	ENSGALG00000008700	ENSGALG00000043827	ENSGALG00000014060	ENSGALG00000032249	ENSGALG00000031368	ENSGALG00000032410	ENSGALG00000039182	ENSGALG00000004189	ENSGALG00000035679	ENSGALG00000032366	ENSGALG00000031991	ENSGALG00000003120	ENSGALG00000006110	ENSGALG00000035157	ENSGALG00000001419	ENSGALG00000000990	ENSGALG00000015699	ENSGALG00000004588	ENSGALG00000026989	ENSGALG00000040079	ENSGALG00000038222	ENSGALG00000011291	ENSGALG00000015094	ENSGALG00000000843	ENSGALG00000037879
GO:0006807	nitrogen compound metabolic process	biological_process	1.8579e-11	4.8466e-09	2285	61525	4168	15235	ENSGALG00000016971	ENSGALG00000037695	ENSGALG00000040993	ENSGALG00000015787	ENSGALG00000033631	ENSGALG00000029761	ENSGALG00000000280	ENSGALG00000007101	ENSGALG00000008671	ENSGALG00000001573	ENSGALG00000002002	ENSGALG00000002942	ENSGALG00000038200	ENSGALG00000013468	ENSGALG00000036536	ENSGALG00000036238	ENSGALG00000040921	ENSGALG00000017162	ENSGALG00000029635	ENSGALG00000000812	ENSGALG00000036725	ENSGALG00000017357	ENSGALG00000044141	ENSGALG00000009037	ENSGALG00000033091	ENSGALG00000011455	ENSGALG00000001577	ENSGALG00000033083	ENSGALG00000008999	ENSGALG00000015033	ENSGALG00000023296	ENSGALG00000006054	ENSGALG00000034118	ENSGALG00000015641	ENSGALG00000013149	ENSGALG00000032029	ENSGALG00000026470	ENSGALG00000001826	ENSGALG00000034534	ENSGALG00000014776	ENSGALG00000015459
GO:0080090	regulation of primary metabolic process	biological_process	2.1795e-11	5.598e-09	1942	61525	3498	15235	ENSGALG00000036865	ENSGALG00000035701	ENSGALG00000037030	ENSGALG00000033162	ENSGALG00000007302	ENSGALG00000038730	ENSGALG00000042554	ENSGALG00000012591	ENSGALG00000015150	ENSGALG00000038780	ENSGALG00000039775	ENSGALG00000005490	ENSGALG00000001143	ENSGALG00000028457	ENSGALG00000026092	ENSGALG00000032889	ENSGALG00000009298	ENSGALG00000028256	ENSGALG00000037453	ENSGALG00000023113	ENSGALG00000008167	ENSGALG00000010668	ENSGALG00000004705	ENSGALG00000041926	ENSGALG00000005452	ENSGALG00000032365	ENSGALG00000033385	ENSGALG00000003114	ENSGALG00000012148	ENSGALG00000012986	ENSGALG00000000146	ENSGALG00000015708	ENSGALG00000009228	ENSGALG00000008220	ENSGALG00000008909	ENSGALG00000041236	ENSGALG00000001876	ENSGALG00000031940	ENSGALG00000006655	ENSGALG00000042354	ENSGALG00000003806
GO:0048522	positive regulation of cellular process	biological_process	2.4385e-11	6.1684e-09	1651	61525	2911	15235	ENSGALG00000034177	ENSGALG00000027231	ENSGALG00000016421	ENSGALG00000019622	ENSGALG00000020927	ENSGALG00000021304	ENSGALG00000029211	ENSGALG00000009738	ENSGALG00000012342	ENSGALG00000008931	ENSGALG00000016314	ENSGALG00000035743	ENSGALG00000009683	ENSGALG00000039315	ENSGALG00000001616	ENSGALG00000038364	ENSGALG00000011570	ENSGALG00000012680	ENSGALG00000040834	ENSGALG00000005839	ENSGALG00000016451	ENSGALG00000005209	ENSGALG00000031503	ENSGALG00000009378	ENSGALG00000011502	ENSGALG00000013818	ENSGALG00000029793	ENSGALG00000036452	ENSGALG00000008618	ENSGALG00000007817	ENSGALG00000015889	ENSGALG00000039238	ENSGALG00000012792	ENSGALG00000013510	ENSGALG00000011718	ENSGALG00000034297	ENSGALG00000009451	ENSGALG00000010103	ENSGALG00000004212	ENSGALG00000015407	ENSGALG00000005415
GO:0051172	negative regulation of nitrogen compound metabolic process	biological_process	4.3681e-11	1.0884e-08	504	61525	819	15235	ENSGALG00000026055	ENSGALG00000009288	ENSGALG00000003814	ENSGALG00000031960	ENSGALG00000033941	ENSGALG00000006731	ENSGALG00000006392	ENSGALG00000015052	ENSGALG00000037935	ENSGALG00000014976	ENSGALG00000038059	ENSGALG00000013193	ENSGALG00000036728	ENSGALG00000004189	ENSGALG00000035679	ENSGALG00000032366	ENSGALG00000032249	ENSGALG00000031368	ENSGALG00000032410	ENSGALG00000039182	ENSGALG00000006110	ENSGALG00000003120	ENSGALG00000031991	ENSGALG00000028912	ENSGALG00000014060	ENSGALG00000016912	ENSGALG00000043827	ENSGALG00000000129	ENSGALG00000008700	ENSGALG00000026989	ENSGALG00000004588	ENSGALG00000015699	ENSGALG00000038222	ENSGALG00000040079	ENSGALG00000035157	ENSGALG00000001419	ENSGALG00000000990	ENSGALG00000007364	ENSGALG00000037015	ENSGALG00000000284	ENSGALG00000016633
GO:0034654	nucleobase-containing compound biosynthetic process	biological_process	4.5386e-11	1.1143e-08	1329	61525	2355	15235	ENSGALG00000002908	ENSGALG00000010705	ENSGALG00000017218	ENSGALG00000014790	ENSGALG00000013892	ENSGALG00000007843	ENSGALG00000016278	ENSGALG00000036932	ENSGALG00000009699	ENSGALG00000040249	ENSGALG00000008969	ENSGALG00000046164	ENSGALG00000002725	ENSGALG00000005354	ENSGALG00000009525	ENSGALG00000011117	ENSGALG00000031456	ENSGALG00000009913	ENSGALG00000038026	ENSGALG00000028501	ENSGALG00000010104	ENSGALG00000032097	ENSGALG00000026252	ENSGALG00000038948	ENSGALG00000030988	ENSGALG00000042356	ENSGALG00000001596	ENSGALG00000029753	ENSGALG00000003429	ENSGALG00000002013	ENSGALG00000014983	ENSGALG00000045753	ENSGALG00000002878	ENSGALG00000043460	ENSGALG00000035028	ENSGALG00000043243	ENSGALG00000016058	ENSGALG00000006040	ENSGALG00000005944	ENSGALG00000010674	ENSGALG00000016431
GO:0031323	regulation of cellular metabolic process	biological_process	5.535e-11	1.3392e-08	1982	61525	3580	15235	ENSGALG00000009645	ENSGALG00000004612	ENSGALG00000002142	ENSGALG00000042986	ENSGALG00000039200	ENSGALG00000006430	ENSGALG00000014897	ENSGALG00000029276	ENSGALG00000012703	ENSGALG00000003500	ENSGALG00000008403	ENSGALG00000014554	ENSGALG00000003805	ENSGALG00000008962	ENSGALG00000032545	ENSGALG00000000504	ENSGALG00000032405	ENSGALG00000000241	ENSGALG00000010164	ENSGALG00000008383	ENSGALG00000027768	ENSGALG00000006929	ENSGALG00000008949	ENSGALG00000033884	ENSGALG00000016709	ENSGALG00000007963	ENSGALG00000027262	ENSGALG00000002399	ENSGALG00000011630	ENSGALG00000046159	ENSGALG00000005716	ENSGALG00000010924	ENSGALG00000009050	ENSGALG00000001634	ENSGALG00000038154	ENSGALG00000041080	ENSGALG00000001817	ENSGALG00000004078	ENSGALG00000000106	ENSGALG00000010379	ENSGALG00000035557
GO:0048518	positive regulation of biological process	biological_process	5.8654e-11	1.3904e-08	1816	61525	3228	15235	ENSGALG00000004581	ENSGALG00000042340	ENSGALG00000006818	ENSGALG00000041722	ENSGALG00000000907	ENSGALG00000037655	ENSGALG00000043085	ENSGALG00000014567	ENSGALG00000039080	ENSGALG00000006211	ENSGALG00000010133	ENSGALG00000002555	ENSGALG00000030847	ENSGALG00000003941	ENSGALG00000042534	ENSGALG00000002131	ENSGALG00000030879	ENSGALG00000036196	ENSGALG00000006061	ENSGALG00000037587	ENSGALG00000043685	ENSGALG00000003084	ENSGALG00000009129	ENSGALG00000002792	ENSGALG00000009809	ENSGALG00000021569	ENSGALG00000002831	ENSGALG00000003726	ENSGALG00000012992	ENSGALG00000003952	ENSGALG00000009495	ENSGALG00000031741	ENSGALG00000024094	ENSGALG00000003532	ENSGALG00000010081	ENSGALG00000001093	ENSGALG00000032701	ENSGALG00000036497	ENSGALG00000039102	ENSGALG00000041844	ENSGALG00000015495
GO:0044451	nucleoplasm part	cellular_component	5.9242e-11	1.3904e-08	551	61525	889	15235	ENSGALG00000003221	ENSGALG00000009403	ENSGALG00000001939	ENSGALG00000003793	ENSGALG00000034716	ENSGALG00000037018	ENSGALG00000006596	ENSGALG00000006969	ENSGALG00000010048	ENSGALG00000006788	ENSGALG00000016972	ENSGALG00000006480	ENSGALG00000003297	ENSGALG00000017047	ENSGALG00000002969	ENSGALG00000006525	ENSGALG00000003596	ENSGALG00000043399	ENSGALG00000014656	ENSGALG00000002866	ENSGALG00000007937	ENSGALG00000001101	ENSGALG00000012037	ENSGALG00000036219	ENSGALG00000038789	ENSGALG00000015681	ENSGALG00000008308	ENSGALG00000010621	ENSGALG00000010230	ENSGALG00000017129	ENSGALG00000006254	ENSGALG00000001229	ENSGALG00000014832	ENSGALG00000007683	ENSGALG00000000747	ENSGALG00000044334	ENSGALG00000014645	ENSGALG00000029270	ENSGALG00000038338	ENSGALG00000011863	ENSGALG00000008883
GO:0018130	heterocycle biosynthetic process	biological_process	5.9964e-11	1.3904e-08	1353	61525	2403	15235	ENSGALG00000010166	ENSGALG00000001452	ENSGALG00000003939	ENSGALG00000041244	ENSGALG00000007539	ENSGALG00000035244	ENSGALG00000006753	ENSGALG00000005953	ENSGALG00000012827	ENSGALG00000003862	ENSGALG00000042851	ENSGALG00000007151	ENSGALG00000009977	ENSGALG00000011035	ENSGALG00000005900	ENSGALG00000004477	ENSGALG00000009903	ENSGALG00000041619	ENSGALG00000030086	ENSGALG00000043938	ENSGALG00000030998	ENSGALG00000033497	ENSGALG00000041616	ENSGALG00000006236	ENSGALG00000009944	ENSGALG00000012538	ENSGALG00000006867	ENSGALG00000037619	ENSGALG00000008474	ENSGALG00000006205	ENSGALG00000012207	ENSGALG00000006161	ENSGALG00000006779	ENSGALG00000002432	ENSGALG00000004850	ENSGALG00000032413	ENSGALG00000038540	ENSGALG00000041253	ENSGALG00000004496	ENSGALG00000003261	ENSGALG00000005441
GO:0003735	structural constituent of ribosome	molecular_function	6.8786e-11	1.5731e-08	101	61525	139	15235	ENSGALG00000016760	ENSGALG00000005922	ENSGALG00000027142	ENSGALG00000027579	ENSGALG00000026978	ENSGALG00000002868	ENSGALG00000000719	ENSGALG00000027035	ENSGALG00000010761	ENSGALG00000035677	ENSGALG00000038667	ENSGALG00000036774	ENSGALG00000036790	ENSGALG00000004588	ENSGALG00000003966	ENSGALG00000031038	ENSGALG00000030878	ENSGALG00000002644	ENSGALG00000006771	ENSGALG00000044433	ENSGALG00000014435	ENSGALG00000013990	ENSGALG00000015082	ENSGALG00000011290	ENSGALG00000016794	ENSGALG00000015195	ENSGALG00000006096	ENSGALG00000032002	ENSGALG00000012172	ENSGALG00000002605	ENSGALG00000005948	ENSGALG00000009312	ENSGALG00000041086	ENSGALG00000039783	ENSGALG00000006782	ENSGALG00000035079	ENSGALG00000006179	ENSGALG00000001658	ENSGALG00000041863	ENSGALG00000004831	ENSGALG00000019796
GO:0051252	regulation of RNA metabolic process	biological_process	7.5161e-11	1.6957e-08	1221	61525	2150	15235	ENSGALG00000015385	ENSGALG00000014860	ENSGALG00000034101	ENSGALG00000003297	ENSGALG00000029316	ENSGALG00000002888	ENSGALG00000035715	ENSGALG00000046202	ENSGALG00000042885	ENSGALG00000003221	ENSGALG00000000329	ENSGALG00000001803	ENSGALG00000000233	ENSGALG00000006094	ENSGALG00000007528	ENSGALG00000040971	ENSGALG00000015791	ENSGALG00000008308	ENSGALG00000015681	ENSGALG00000040017	ENSGALG00000010621	ENSGALG00000012629	ENSGALG00000017129	ENSGALG00000006254	ENSGALG00000001021	ENSGALG00000008120	ENSGALG00000007928	ENSGALG00000034673	ENSGALG00000014645	ENSGALG00000043082	ENSGALG00000007171	ENSGALG00000039048	ENSGALG00000012379	ENSGALG00000000608	ENSGALG00000015451	ENSGALG00000012037	ENSGALG00000042890	ENSGALG00000003478	ENSGALG00000006087	ENSGALG00000012550	ENSGALG00000043727
GO:0032774	RNA biosynthetic process	biological_process	8.9399e-11	1.99e-08	1209	61525	2134	15235	ENSGALG00000041080	ENSGALG00000001817	ENSGALG00000038154	ENSGALG00000001634	ENSGALG00000009050	ENSGALG00000010924	ENSGALG00000011630	ENSGALG00000002399	ENSGALG00000007963	ENSGALG00000027768	ENSGALG00000010164	ENSGALG00000006929	ENSGALG00000008383	ENSGALG00000032656	ENSGALG00000029743	ENSGALG00000007000	ENSGALG00000041428	ENSGALG00000012408	ENSGALG00000035281	ENSGALG00000003272	ENSGALG00000035557	ENSGALG00000000106	ENSGALG00000008403	ENSGALG00000006430	ENSGALG00000042986	ENSGALG00000002142	ENSGALG00000009645	ENSGALG00000032405	ENSGALG00000000504	ENSGALG00000032545	ENSGALG00000014554	ENSGALG00000000156	ENSGALG00000013672	ENSGALG00000030657	ENSGALG00000043072	ENSGALG00000038939	ENSGALG00000003891	ENSGALG00000005016	ENSGALG00000040060	ENSGALG00000029912	ENSGALG00000041267
GO:0010556	regulation of macromolecule biosynthetic process	biological_process	9.4985e-11	2.0827e-08	1308	61525	2313	15235	ENSGALG00000029635	ENSGALG00000017162	ENSGALG00000008653	ENSGALG00000039454	ENSGALG00000015414	ENSGALG00000003753	ENSGALG00000012755	ENSGALG00000010005	ENSGALG00000046077	ENSGALG00000036725	ENSGALG00000032289	ENSGALG00000033091	ENSGALG00000012292	ENSGALG00000001577	ENSGALG00000011835	ENSGALG00000044453	ENSGALG00000026983	ENSGALG00000034118	ENSGALG00000015641	ENSGALG00000032029	ENSGALG00000031331	ENSGALG00000033083	ENSGALG00000008999	ENSGALG00000026287	ENSGALG00000023296	ENSGALG00000006054	ENSGALG00000037695	ENSGALG00000016971	ENSGALG00000036894	ENSGALG00000040993	ENSGALG00000002375	ENSGALG00000029761	ENSGALG00000033631	ENSGALG00000001600	ENSGALG00000007101	ENSGALG00000013468	ENSGALG00000038200	ENSGALG00000007687	ENSGALG00000001182	ENSGALG00000002659	ENSGALG00000002942
GO:0006351	transcription	biological_process	9.6059e-11	2.0827e-08	1204	61525	2125	15235	ENSGALG00000002499	ENSGALG00000011562	ENSGALG00000043513	ENSGALG00000007470	ENSGALG00000033102	ENSGALG00000001728	ENSGALG00000011937	ENSGALG00000005757	ENSGALG00000000349	ENSGALG00000034426	ENSGALG00000005441	ENSGALG00000004496	ENSGALG00000003261	ENSGALG00000005230	ENSGALG00000003485	ENSGALG00000034834	ENSGALG00000024051	ENSGALG00000010812	ENSGALG00000037257	ENSGALG00000042055	ENSGALG00000039163	ENSGALG00000016238	ENSGALG00000001971	ENSGALG00000038817	ENSGALG00000007651	ENSGALG00000015898	ENSGALG00000032930	ENSGALG00000009369	ENSGALG00000002229	ENSGALG00000007307	ENSGALG00000005947	ENSGALG00000030998	ENSGALG00000033497	ENSGALG00000009977	ENSGALG00000004477	ENSGALG00000005900	ENSGALG00000041619	ENSGALG00000009903	ENSGALG00000003862	ENSGALG00000042851	ENSGALG00000007151
GO:0019438	aromatic compound biosynthetic process	biological_process	1.0039e-10	2.1487e-08	1348	61525	2396	15235	ENSGALG00000006428	ENSGALG00000031859	ENSGALG00000033178	ENSGALG00000039155	ENSGALG00000010283	ENSGALG00000032777	ENSGALG00000031214	ENSGALG00000039681	ENSGALG00000028982	ENSGALG00000016766	ENSGALG00000002591	ENSGALG00000006309	ENSGALG00000012540	ENSGALG00000029296	ENSGALG00000035441	ENSGALG00000008193	ENSGALG00000008350	ENSGALG00000031642	ENSGALG00000045250	ENSGALG00000008096	ENSGALG00000002388	ENSGALG00000012024	ENSGALG00000015372	ENSGALG00000008519	ENSGALG00000002803	ENSGALG00000032465	ENSGALG00000028367	ENSGALG00000006016	ENSGALG00000031656	ENSGALG00000001376	ENSGALG00000013956	ENSGALG00000002484	ENSGALG00000003922	ENSGALG00000012620	ENSGALG00000036001	ENSGALG00000000242	ENSGALG00000010129	ENSGALG00000034210	ENSGALG00000004974	ENSGALG00000031700	ENSGALG00000027700
GO:0030529	ribonucleoprotein complex	cellular_component	1.039e-10	2.1957e-08	322	61525	509	15235	ENSGALG00000002837	ENSGALG00000000456	ENSGALG00000002379	ENSGALG00000037983	ENSGALG00000007473	ENSGALG00000013352	ENSGALG00000008389	ENSGALG00000004839	ENSGALG00000007937	ENSGALG00000008806	ENSGALG00000008429	ENSGALG00000016501	ENSGALG00000027682	ENSGALG00000016972	ENSGALG00000014516	ENSGALG00000007611	ENSGALG00000015339	ENSGALG00000001587	ENSGALG00000038954	ENSGALG00000012529	ENSGALG00000010060	ENSGALG00000004625	ENSGALG00000001663	ENSGALG00000006596	ENSGALG00000007699	ENSGALG00000031512	ENSGALG00000020164	ENSGALG00000014700	ENSGALG00000042994	ENSGALG00000001658	ENSGALG00000012628	ENSGALG00000009312	ENSGALG00000011866	ENSGALG00000010042	ENSGALG00000004831	ENSGALG00000009322	ENSGALG00000011403	ENSGALG00000013532	ENSGALG00000002985	ENSGALG00000015195	ENSGALG00000016794
GO:0019219	regulation of nucleobase-containing compound metabolic process	biological_process	1.1489e-10	2.3976e-08	1462	61525	2605	15235	ENSGALG00000031656	ENSGALG00000006016	ENSGALG00000028367	ENSGALG00000036001	ENSGALG00000003922	ENSGALG00000012620	ENSGALG00000002484	ENSGALG00000013956	ENSGALG00000009168	ENSGALG00000001376	ENSGALG00000007477	ENSGALG00000031700	ENSGALG00000034738	ENSGALG00000004974	ENSGALG00000034210	ENSGALG00000010129	ENSGALG00000000242	ENSGALG00000008154	ENSGALG00000009157	ENSGALG00000003059	ENSGALG00000015599	ENSGALG00000027925	ENSGALG00000001907	ENSGALG00000042357	ENSGALG00000036114	ENSGALG00000010283	ENSGALG00000039155	ENSGALG00000033178	ENSGALG00000031859	ENSGALG00000006428	ENSGALG00000006309	ENSGALG00000031214	ENSGALG00000039681	ENSGALG00000032777	ENSGALG00000015235	ENSGALG00000045250	ENSGALG00000031642	ENSGALG00000008096	ENSGALG00000008350	ENSGALG00000008193	ENSGALG00000035441
GO:0043234	protein complex	cellular_component	1.4484e-10	2.9853e-08	1698	61525	3077	15235	ENSGALG00000003641	ENSGALG00000001363	ENSGALG00000033123	ENSGALG00000035831	ENSGALG00000002345	ENSGALG00000007653	ENSGALG00000028026	ENSGALG00000004848	ENSGALG00000003526	ENSGALG00000031529	ENSGALG00000003911	ENSGALG00000012489	ENSGALG00000013165	ENSGALG00000040522	ENSGALG00000031216	ENSGALG00000000540	ENSGALG00000014378	ENSGALG00000008633	ENSGALG00000040606	ENSGALG00000038223	ENSGALG00000007755	ENSGALG00000041760	ENSGALG00000028009	ENSGALG00000040157	ENSGALG00000020737	ENSGALG00000013765	ENSGALG00000015800	ENSGALG00000017282	ENSGALG00000001632	ENSGALG00000036827	ENSGALG00000011494	ENSGALG00000015531	ENSGALG00000036618	ENSGALG00000002922	ENSGALG00000040724	ENSGALG00000016727	ENSGALG00000001309	ENSGALG00000029379	ENSGALG00000012885	ENSGALG00000001258	ENSGALG00000010664
GO:0044271	cellular nitrogen compound biosynthetic process	biological_process	1.6767e-10	3.3796e-08	1364	61525	2429	15235	ENSGALG00000033083	ENSGALG00000008999	ENSGALG00000038461	ENSGALG00000023296	ENSGALG00000015033	ENSGALG00000006054	ENSGALG00000034118	ENSGALG00000015641	ENSGALG00000032029	ENSGALG00000031331	ENSGALG00000011835	ENSGALG00000026983	ENSGALG00000032289	ENSGALG00000033091	ENSGALG00000001577	ENSGALG00000015753	ENSGALG00000036725	ENSGALG00000041091	ENSGALG00000046077	ENSGALG00000010005	ENSGALG00000040921	ENSGALG00000017162	ENSGALG00000008653	ENSGALG00000029635	ENSGALG00000039454	ENSGALG00000012755	ENSGALG00000003753	ENSGALG00000001182	ENSGALG00000002659	ENSGALG00000002942	ENSGALG00000013468	ENSGALG00000038200	ENSGALG00000007687	ENSGALG00000007101	ENSGALG00000029761	ENSGALG00000033631	ENSGALG00000001600	ENSGALG00000002375	ENSGALG00000016971	ENSGALG00000037695	ENSGALG00000036894
GO:2000112	regulation of cellular macromolecule biosynthetic process	biological_process	1.6802e-10	3.3796e-08	1288	61525	2279	15235	ENSGALG00000004594	ENSGALG00000034271	ENSGALG00000014859	ENSGALG00000015216	ENSGALG00000035751	ENSGALG00000014915	ENSGALG00000039470	ENSGALG00000031211	ENSGALG00000023199	ENSGALG00000033278	ENSGALG00000034960	ENSGALG00000015254	ENSGALG00000005198	ENSGALG00000003304	ENSGALG00000030862	ENSGALG00000015770	ENSGALG00000014023	ENSGALG00000004640	ENSGALG00000035282	ENSGALG00000011228	ENSGALG00000040368	ENSGALG00000026525	ENSGALG00000039458	ENSGALG00000031571	ENSGALG00000005653	ENSGALG00000013092	ENSGALG00000017376	ENSGALG00000034140	ENSGALG00000032992	ENSGALG00000016281	ENSGALG00000002301	ENSGALG00000004225	ENSGALG00000012921	ENSGALG00000003339	ENSGALG00000017050	ENSGALG00000010461	ENSGALG00000004570	ENSGALG00000004598	ENSGALG00000004263	ENSGALG00000035912	ENSGALG00000028046
GO:0044455	mitochondrial membrane part	cellular_component	2.4385e-10	4.8466e-08	108	61525	148	15235	ENSGALG00000020729	ENSGALG00000005704	ENSGALG00000008280	ENSGALG00000028537	ENSGALG00000040987	ENSGALG00000012300	ENSGALG00000026300	ENSGALG00000007161	ENSGALG00000027963	ENSGALG00000038714	ENSGALG00000008613	ENSGALG00000006872	ENSGALG00000004523	ENSGALG00000035299	ENSGALG00000042750	ENSGALG00000032142	ENSGALG00000043768	ENSGALG00000028026	ENSGALG00000008239	ENSGALG00000005789	ENSGALG00000033568	ENSGALG00000009338	ENSGALG00000011483	ENSGALG00000041401	ENSGALG00000011593	ENSGALG00000004355	ENSGALG00000015437	ENSGALG00000037996	ENSGALG00000042242	ENSGALG00000027688	ENSGALG00000007926	ENSGALG00000013709	ENSGALG00000011096	ENSGALG00000012148	ENSGALG00000021692	ENSGALG00000031966	ENSGALG00000038801	ENSGALG00000008011	ENSGALG00000042478	ENSGALG00000013039	ENSGALG00000032079
GO:0005840	ribosome	cellular_component	2.5696e-10	5.0469e-08	121	61525	173	15235	ENSGALG00000041863	ENSGALG00000019796	ENSGALG00000004831	ENSGALG00000038812	ENSGALG00000010124	ENSGALG00000014789	ENSGALG00000004952	ENSGALG00000004042	ENSGALG00000041086	ENSGALG00000039783	ENSGALG00000006782	ENSGALG00000035079	ENSGALG00000005948	ENSGALG00000009312	ENSGALG00000001658	ENSGALG00000006179	ENSGALG00000012172	ENSGALG00000002605	ENSGALG00000015082	ENSGALG00000016794	ENSGALG00000015195	ENSGALG00000011290	ENSGALG00000006096	ENSGALG00000032002	ENSGALG00000006771	ENSGALG00000002644	ENSGALG00000044433	ENSGALG00000014435	ENSGALG00000017319	ENSGALG00000013990	ENSGALG00000036774	ENSGALG00000000122	ENSGALG00000036790	ENSGALG00000000856	ENSGALG00000003966	ENSGALG00000004588	ENSGALG00000030878	ENSGALG00000031038	ENSGALG00000041429	ENSGALG00000000719	ENSGALG00000002868
GO:0006366	transcription from RNA polymerase II promoter	biological_process	2.7386e-10	5.3165e-08	779	61525	1324	15235	ENSGALG00000043724	ENSGALG00000011327	ENSGALG00000043087	ENSGALG00000004288	ENSGALG00000011992	ENSGALG00000002070	ENSGALG00000041299	ENSGALG00000034050	ENSGALG00000014786	ENSGALG00000035487	ENSGALG00000005796	ENSGALG00000034802	ENSGALG00000043103	ENSGALG00000016316	ENSGALG00000013365	ENSGALG00000015208	ENSGALG00000020742	ENSGALG00000005983	ENSGALG00000001731	ENSGALG00000010093	ENSGALG00000036038	ENSGALG00000028095	ENSGALG00000006755	ENSGALG00000029301	ENSGALG00000008883	ENSGALG00000038089	ENSGALG00000035352	ENSGALG00000040087	ENSGALG00000037787	ENSGALG00000029270	ENSGALG00000029533	ENSGALG00000006785	ENSGALG00000037301	ENSGALG00000017034	ENSGALG00000009240	ENSGALG00000030932	ENSGALG00000026928	ENSGALG00000012453	ENSGALG00000040662	ENSGALG00000007625	ENSGALG00000039583
GO:0022607	cellular component assembly	biological_process	3.1335e-10	6.0131e-08	901	61525	1541	15235	ENSGALG00000029261	ENSGALG00000005206	ENSGALG00000008920	ENSGALG00000001258	ENSGALG00000004594	ENSGALG00000012885	ENSGALG00000035734	ENSGALG00000040724	ENSGALG00000033960	ENSGALG00000004817	ENSGALG00000011409	ENSGALG00000034414	ENSGALG00000033278	ENSGALG00000031159	ENSGALG00000043209	ENSGALG00000008980	ENSGALG00000008796	ENSGALG00000039288	ENSGALG00000036827	ENSGALG00000001632	ENSGALG00000015800	ENSGALG00000025950	ENSGALG00000004074	ENSGALG00000015770	ENSGALG00000003304	ENSGALG00000008821	ENSGALG00000029894	ENSGALG00000008293	ENSGALG00000010290	ENSGALG00000006170	ENSGALG00000003580	ENSGALG00000026944	ENSGALG00000000650	ENSGALG00000041760	ENSGALG00000021128	ENSGALG00000040368	ENSGALG00000011228	ENSGALG00000005470	ENSGALG00000005414	ENSGALG00000016575	ENSGALG00000008733
GO:0051171	regulation of nitrogen compound metabolic process	biological_process	3.3191e-10	6.2969e-08	1475	61525	2637	15235	ENSGALG00000005378	ENSGALG00000027138	ENSGALG00000001035	ENSGALG00000002144	ENSGALG00000038604	ENSGALG00000004267	ENSGALG00000017330	ENSGALG00000004483	ENSGALG00000007145	ENSGALG00000029354	ENSGALG00000008367	ENSGALG00000003052	ENSGALG00000025864	ENSGALG00000009690	ENSGALG00000015935	ENSGALG00000046584	ENSGALG00000011294	ENSGALG00000043576	ENSGALG00000017235	ENSGALG00000042354	ENSGALG00000006655	ENSGALG00000041236	ENSGALG00000008909	ENSGALG00000001876	ENSGALG00000031940	ENSGALG00000000146	ENSGALG00000009228	ENSGALG00000008220	ENSGALG00000012986	ENSGALG00000003114	ENSGALG00000032365	ENSGALG00000041926	ENSGALG00000005452	ENSGALG00000004705	ENSGALG00000023113	ENSGALG00000010668	ENSGALG00000008167	ENSGALG00000037453	ENSGALG00000026092	ENSGALG00000032889	ENSGALG00000028256
GO:0043933	macromolecular complex subunit organization	biological_process	3.4125e-10	6.4013e-08	776	61525	1317	15235	ENSGALG00000034052	ENSGALG00000028015	ENSGALG00000031582	ENSGALG00000008714	ENSGALG00000012974	ENSGALG00000008404	ENSGALG00000040730	ENSGALG00000042458	ENSGALG00000001014	ENSGALG00000006586	ENSGALG00000005139	ENSGALG00000031593	ENSGALG00000006598	ENSGALG00000007109	ENSGALG00000035883	ENSGALG00000012200	ENSGALG00000002849	ENSGALG00000027688	ENSGALG00000009565	ENSGALG00000002836	ENSGALG00000007408	ENSGALG00000004353	ENSGALG00000009714	ENSGALG00000000164	ENSGALG00000003010	ENSGALG00000006777	ENSGALG00000010774	ENSGALG00000005439	ENSGALG00000008713	ENSGALG00000039576	ENSGALG00000008382	ENSGALG00000004333	ENSGALG00000013494	ENSGALG00000005834	ENSGALG00000012821	ENSGALG00000033295	ENSGALG00000005337	ENSGALG00000019355	ENSGALG00000042263	ENSGALG00000004355	ENSGALG00000002175
GO:1901362	organic cyclic compound biosynthetic process	biological_process	3.4734e-10	6.4431e-08	1379	61525	2465	15235	ENSGALG00000016456	ENSGALG00000041643	ENSGALG00000040521	ENSGALG00000003950	ENSGALG00000039206	ENSGALG00000039974	ENSGALG00000015015	ENSGALG00000039473	ENSGALG00000037698	ENSGALG00000011880	ENSGALG00000041025	ENSGALG00000006301	ENSGALG00000042051	ENSGALG00000008501	ENSGALG00000005464	ENSGALG00000003369	ENSGALG00000011138	ENSGALG00000026119	ENSGALG00000026258	ENSGALG00000040141	ENSGALG00000040811	ENSGALG00000000672	ENSGALG00000036686	ENSGALG00000036019	ENSGALG00000000678	ENSGALG00000027864	ENSGALG00000003870	ENSGALG00000012075	ENSGALG00000026019	ENSGALG00000004588	ENSGALG00000040079	ENSGALG00000014819	ENSGALG00000015094	ENSGALG00000037879	ENSGALG00000011947	ENSGALG00000007364	ENSGALG00000042422	ENSGALG00000013193	ENSGALG00000031960	ENSGALG00000010481	ENSGALG00000032410
GO:0009889	regulation of biosynthetic process	biological_process	7.1989e-10	1.3174e-07	1349	61525	2405	15235	ENSGALG00000009738	ENSGALG00000008931	ENSGALG00000016314	ENSGALG00000038783	ENSGALG00000027231	ENSGALG00000034177	ENSGALG00000009302	ENSGALG00000019622	ENSGALG00000014908	ENSGALG00000016421	ENSGALG00000041200	ENSGALG00000000838	ENSGALG00000040834	ENSGALG00000020262	ENSGALG00000005839	ENSGALG00000012680	ENSGALG00000013818	ENSGALG00000031503	ENSGALG00000001616	ENSGALG00000015605	ENSGALG00000008059	ENSGALG00000039315	ENSGALG00000005351	ENSGALG00000019211	ENSGALG00000011570	ENSGALG00000000638	ENSGALG00000013510	ENSGALG00000012792	ENSGALG00000011718	ENSGALG00000013129	ENSGALG00000007817	ENSGALG00000039238	ENSGALG00000015889	ENSGALG00000007656	ENSGALG00000044014	ENSGALG00000041592	ENSGALG00000036452	ENSGALG00000008241	ENSGALG00000008618	ENSGALG00000030424	ENSGALG00000005415
GO:2001141	regulation of RNA biosynthetic process	biological_process	7.2595e-10	1.3174e-07	1162	61525	2056	15235	ENSGALG00000026525	ENSGALG00000039458	ENSGALG00000005653	ENSGALG00000031571	ENSGALG00000013092	ENSGALG00000017376	ENSGALG00000034140	ENSGALG00000032992	ENSGALG00000016281	ENSGALG00000002301	ENSGALG00000004225	ENSGALG00000012921	ENSGALG00000003339	ENSGALG00000017050	ENSGALG00000010461	ENSGALG00000004570	ENSGALG00000004598	ENSGALG00000004263	ENSGALG00000010665	ENSGALG00000028046	ENSGALG00000004594	ENSGALG00000014859	ENSGALG00000034271	ENSGALG00000015216	ENSGALG00000035751	ENSGALG00000014915	ENSGALG00000039470	ENSGALG00000031211	ENSGALG00000023199	ENSGALG00000033278	ENSGALG00000034960	ENSGALG00000015254	ENSGALG00000003304	ENSGALG00000030862	ENSGALG00000015770	ENSGALG00000014023	ENSGALG00000035282	ENSGALG00000004640	ENSGALG00000040368	ENSGALG00000036322	ENSGALG00000033941
GO:0044445	cytosolic part	cellular_component	7.9355e-10	1.4245e-07	120	61525	166	15235	ENSGALG00000013117	ENSGALG00000012172	ENSGALG00000040917	ENSGALG00000028273	ENSGALG00000011531	ENSGALG00000008108	ENSGALG00000023740	ENSGALG00000005412	ENSGALG00000041924	ENSGALG00000033271	ENSGALG00000015082	ENSGALG00000015195	ENSGALG00000027630	ENSGALG00000014786	ENSGALG00000006096	ENSGALG00000004831	ENSGALG00000035309	ENSGALG00000004952	ENSGALG00000010124	ENSGALG00000017173	ENSGALG00000009312	ENSGALG00000005948	ENSGALG00000035079	ENSGALG00000000314	ENSGALG00000006179	ENSGALG00000001658	ENSGALG00000002868	ENSGALG00000000719	ENSGALG00000003428	ENSGALG00000027035	ENSGALG00000035677	ENSGALG00000005922	ENSGALG00000027142	ENSGALG00000012782	ENSGALG00000017347	ENSGALG00000009361	ENSGALG00000043234	ENSGALG00000026978	ENSGALG00000002644	ENSGALG00000006771	ENSGALG00000002448
GO:0006355	regulation of transcription	biological_process	8.4055e-10	1.4929e-07	1160	61525	2053	15235	ENSGALG00000008350	ENSGALG00000008096	ENSGALG00000045250	ENSGALG00000031642	ENSGALG00000035441	ENSGALG00000008193	ENSGALG00000012540	ENSGALG00000002803	ENSGALG00000008519	ENSGALG00000012024	ENSGALG00000039155	ENSGALG00000010283	ENSGALG00000033178	ENSGALG00000006428	ENSGALG00000031859	ENSGALG00000006309	ENSGALG00000039681	ENSGALG00000031214	ENSGALG00000032777	ENSGALG00000031700	ENSGALG00000007477	ENSGALG00000004974	ENSGALG00000034210	ENSGALG00000000242	ENSGALG00000010129	ENSGALG00000015599	ENSGALG00000003059	ENSGALG00000027925	ENSGALG00000036114	ENSGALG00000031656	ENSGALG00000006016	ENSGALG00000028367	ENSGALG00000036001	ENSGALG00000003922	ENSGALG00000012620	ENSGALG00000002484	ENSGALG00000013956	ENSGALG00000001376	ENSGALG00000028983	ENSGALG00000009476	ENSGALG00000003759
GO:0009987	cellular process	biological_process	8.9829e-10	1.5786e-07	5856	61525	11333	15235	ENSGALG00000016925	ENSGALG00000041506	ENSGALG00000009733	ENSGALG00000006258	ENSGALG00000042851	ENSGALG00000009045	ENSGALG00000040155	ENSGALG00000031448	ENSGALG00000033791	ENSGALG00000016560	ENSGALG00000041619	ENSGALG00000004477	ENSGALG00000005900	ENSGALG00000007936	ENSGALG00000011035	ENSGALG00000009466	ENSGALG00000009977	ENSGALG00000037246	ENSGALG00000001130	ENSGALG00000027838	ENSGALG00000037791	ENSGALG00000001452	ENSGALG00000043620	ENSGALG00000023188	ENSGALG00000041436	ENSGALG00000007539	ENSGALG00000039270	ENSGALG00000002789	ENSGALG00000009603	ENSGALG00000014513	ENSGALG00000025809	ENSGALG00000006317	ENSGALG00000009355	ENSGALG00000045218	ENSGALG00000029872	ENSGALG00000007905	ENSGALG00000014682	ENSGALG00000012186	ENSGALG00000041253	ENSGALG00000037619	ENSGALG00000006867
GO:0031326	regulation of cellular biosynthetic process	biological_process	9.2208e-10	1.6036e-07	1337	61525	2384	15235	ENSGALG00000008014	ENSGALG00000015081	ENSGALG00000013742	ENSGALG00000001504	ENSGALG00000035635	ENSGALG00000007831	ENSGALG00000033971	ENSGALG00000008249	ENSGALG00000039786	ENSGALG00000009064	ENSGALG00000033675	ENSGALG00000000669	ENSGALG00000038657	ENSGALG00000045667	ENSGALG00000009032	ENSGALG00000012613	ENSGALG00000039474	ENSGALG00000013754	ENSGALG00000023742	ENSGALG00000043212	ENSGALG00000032181	ENSGALG00000012619	ENSGALG00000009424	ENSGALG00000028483	ENSGALG00000035978	ENSGALG00000004394	ENSGALG00000043650	ENSGALG00000004960	ENSGALG00000011184	ENSGALG00000016799	ENSGALG00000032577	ENSGALG00000013795	ENSGALG00000041454	ENSGALG00000042850	ENSGALG00000039417	ENSGALG00000046169	ENSGALG00000039710	ENSGALG00000019262	ENSGALG00000041296	ENSGALG00000041834	ENSGALG00000025759
GO:0034622	cellular macromolecular complex assembly	biological_process	1.0023e-09	1.7251e-07	396	61525	642	15235	ENSGALG00000004353	ENSGALG00000004817	ENSGALG00000040724	ENSGALG00000034414	ENSGALG00000011409	ENSGALG00000000164	ENSGALG00000003010	ENSGALG00000031159	ENSGALG00000033278	ENSGALG00000039288	ENSGALG00000008796	ENSGALG00000035883	ENSGALG00000027688	ENSGALG00000029261	ENSGALG00000009565	ENSGALG00000001258	ENSGALG00000002836	ENSGALG00000041760	ENSGALG00000001014	ENSGALG00000026944	ENSGALG00000000650	ENSGALG00000005139	ENSGALG00000040368	ENSGALG00000015800	ENSGALG00000001632	ENSGALG00000036827	ENSGALG00000034052	ENSGALG00000012974	ENSGALG00000031582	ENSGALG00000008821	ENSGALG00000008404	ENSGALG00000037213	ENSGALG00000038714	ENSGALG00000005200	ENSGALG00000037067	ENSGALG00000002943	ENSGALG00000040522	ENSGALG00000013102	ENSGALG00000005414	ENSGALG00000009983	ENSGALG00000006001
GO:0006357	regulation of transcription from RNA polymerase II promoter	biological_process	1.2443e-09	2.1197e-07	749	61525	1276	15235	ENSGALG00000007528	ENSGALG00000000233	ENSGALG00000006094	ENSGALG00000001256	ENSGALG00000038041	ENSGALG00000007121	ENSGALG00000003221	ENSGALG00000034716	ENSGALG00000015791	ENSGALG00000040971	ENSGALG00000039999	ENSGALG00000003793	ENSGALG00000034421	ENSGALG00000003297	ENSGALG00000006480	ENSGALG00000034101	ENSGALG00000006788	ENSGALG00000014860	ENSGALG00000015385	ENSGALG00000016972	ENSGALG00000001918	ENSGALG00000002906	ENSGALG00000026452	ENSGALG00000017047	ENSGALG00000029316	ENSGALG00000011182	ENSGALG00000034111	ENSGALG00000015297	ENSGALG00000043399	ENSGALG00000042890	ENSGALG00000001101	ENSGALG00000012037	ENSGALG00000000699	ENSGALG00000015451	ENSGALG00000012379	ENSGALG00000012629	ENSGALG00000040017	ENSGALG00000015681	ENSGALG00000040035	ENSGALG00000008308	ENSGALG00000043082
GO:0016043	cellular component organization	biological_process	1.599e-09	2.6965e-07	2152	61525	3946	15235	ENSGALG00000005359	ENSGALG00000000977	ENSGALG00000001662	ENSGALG00000012873	ENSGALG00000011992	ENSGALG00000004870	ENSGALG00000008631	ENSGALG00000014194	ENSGALG00000034345	ENSGALG00000006751	ENSGALG00000037601	ENSGALG00000009252	ENSGALG00000014902	ENSGALG00000013715	ENSGALG00000013893	ENSGALG00000011506	ENSGALG00000033074	ENSGALG00000029983	ENSGALG00000000410	ENSGALG00000003681	ENSGALG00000029889	ENSGALG00000020590	ENSGALG00000004998	ENSGALG00000001270	ENSGALG00000012550	ENSGALG00000041203	ENSGALG00000006087	ENSGALG00000015806	ENSGALG00000007547	ENSGALG00000003478	ENSGALG00000006378	ENSGALG00000012037	ENSGALG00000000608	ENSGALG00000027454	ENSGALG00000043082	ENSGALG00000002656	ENSGALG00000034673	ENSGALG00000007712	ENSGALG00000040971	ENSGALG00000031512	ENSGALG00000003162
GO:0050793	regulation of developmental process	biological_process	1.6398e-09	2.7377e-07	864	61525	1474	15235	ENSGALG00000012913	ENSGALG00000014645	ENSGALG00000001229	ENSGALG00000014832	ENSGALG00000001021	ENSGALG00000037983	ENSGALG00000013886	ENSGALG00000035498	ENSGALG00000001798	ENSGALG00000040035	ENSGALG00000040017	ENSGALG00000032398	ENSGALG00000003118	ENSGALG00000004893	ENSGALG00000041708	ENSGALG00000006840	ENSGALG00000012594	ENSGALG00000000607	ENSGALG00000009900	ENSGALG00000001608	ENSGALG00000033376	ENSGALG00000011182	ENSGALG00000000535	ENSGALG00000024047	ENSGALG00000043399	ENSGALG00000015297	ENSGALG00000006390	ENSGALG00000034111	ENSGALG00000006525	ENSGALG00000006855	ENSGALG00000043744	ENSGALG00000028204	ENSGALG00000033572	ENSGALG00000039169	ENSGALG00000028774	ENSGALG00000029316	ENSGALG00000002888	ENSGALG00000026744	ENSGALG00000006051	ENSGALG00000041927	ENSGALG00000004170
GO:0044085	cellular component biogenesis	biological_process	2.3332e-09	3.8566e-07	971	61525	1685	15235	ENSGALG00000008148	ENSGALG00000011783	ENSGALG00000008095	ENSGALG00000004804	ENSGALG00000014652	ENSGALG00000031009	ENSGALG00000011476	ENSGALG00000037525	ENSGALG00000029168	ENSGALG00000012576	ENSGALG00000031983	ENSGALG00000002087	ENSGALG00000006604	ENSGALG00000009954	ENSGALG00000002479	ENSGALG00000029152	ENSGALG00000016628	ENSGALG00000038939	ENSGALG00000033754	ENSGALG00000015441	ENSGALG00000010741	ENSGALG00000033993	ENSGALG00000015259	ENSGALG00000009477	ENSGALG00000016142	ENSGALG00000016930	ENSGALG00000002569	ENSGALG00000000156	ENSGALG00000001547	ENSGALG00000003373	ENSGALG00000034590	ENSGALG00000008765	ENSGALG00000026163	ENSGALG00000003966	ENSGALG00000009328	ENSGALG00000006002	ENSGALG00000007114	ENSGALG00000032658	ENSGALG00000000723	ENSGALG00000034229	ENSGALG00000004741
GO:0000122	negative regulation of transcription from RNA polymerase II promoter	biological_process	2.5839e-09	4.2292e-07	320	61525	506	15235	ENSGALG00000003485	ENSGALG00000007528	ENSGALG00000000233	ENSGALG00000006094	ENSGALG00000034834	ENSGALG00000038041	ENSGALG00000039999	ENSGALG00000042055	ENSGALG00000034716	ENSGALG00000001918	ENSGALG00000012023	ENSGALG00000003297	ENSGALG00000004816	ENSGALG00000015385	ENSGALG00000007082	ENSGALG00000029316	ENSGALG00000007260	ENSGALG00000034111	ENSGALG00000011562	ENSGALG00000015297	ENSGALG00000043399	ENSGALG00000007357	ENSGALG00000012638	ENSGALG00000024081	ENSGALG00000001728	ENSGALG00000001101	ENSGALG00000007690	ENSGALG00000000699	ENSGALG00000005757	ENSGALG00000040017	ENSGALG00000015681	ENSGALG00000008308	ENSGALG00000005441	ENSGALG00000001021	ENSGALG00000001229	ENSGALG00000014645	ENSGALG00000029270	ENSGALG00000009871	ENSGALG00000017034	ENSGALG00000008883	ENSGALG00000006755
GO:0071840	cellular component organization or biogenesis	biological_process	3.1378e-09	5.0859e-07	2211	61525	4068	15235	ENSGALG00000009569	ENSGALG00000000997	ENSGALG00000003284	ENSGALG00000034328	ENSGALG00000004816	ENSGALG00000029514	ENSGALG00000006426	ENSGALG00000010536	ENSGALG00000006543	ENSGALG00000002286	ENSGALG00000014688	ENSGALG00000010763	ENSGALG00000026736	ENSGALG00000004236	ENSGALG00000014913	ENSGALG00000002439	ENSGALG00000002781	ENSGALG00000010795	ENSGALG00000040276	ENSGALG00000011468	ENSGALG00000037726	ENSGALG00000016974	ENSGALG00000036908	ENSGALG00000009066	ENSGALG00000037927	ENSGALG00000007666	ENSGALG00000041102	ENSGALG00000004082	ENSGALG00000002837	ENSGALG00000006186	ENSGALG00000002379	ENSGALG00000033601	ENSGALG00000042242	ENSGALG00000014103	ENSGALG00000005236	ENSGALG00000034007	ENSGALG00000015038	ENSGALG00000013041	ENSGALG00000010214	ENSGALG00000013511	ENSGALG00000041429
GO:0008150	biological_process	biological_process	4.3537e-09	6.9889e-07	6394	61525	12472	15235	ENSGALG00000023547	ENSGALG00000002504	ENSGALG00000012720	ENSGALG00000003289	ENSGALG00000032313	ENSGALG00000023881	ENSGALG00000008815	ENSGALG00000001229	ENSGALG00000031387	ENSGALG00000040397	ENSGALG00000043662	ENSGALG00000032799	ENSGALG00000001764	ENSGALG00000007557	ENSGALG00000040303	ENSGALG00000008974	ENSGALG00000041708	ENSGALG00000001441	ENSGALG00000009350	ENSGALG00000004515	ENSGALG00000026884	ENSGALG00000008141	ENSGALG00000006188	ENSGALG00000033622	ENSGALG00000005969	ENSGALG00000012994	ENSGALG00000009095	ENSGALG00000030247	ENSGALG00000010048	ENSGALG00000015844	ENSGALG00000016972	ENSGALG00000006197	ENSGALG00000015618	ENSGALG00000012220	ENSGALG00000010973	ENSGALG00000036787	ENSGALG00000032640	ENSGALG00000028238	ENSGALG00000037018	ENSGALG00000034421	ENSGALG00000043137
GO:0043228	non-membrane-bounded organelle	cellular_component	4.648e-09	7.3206e-07	1501	61525	2741	15235	ENSGALG00000035559	ENSGALG00000012913	ENSGALG00000006477	ENSGALG00000027454	ENSGALG00000015917	ENSGALG00000001021	ENSGALG00000007712	ENSGALG00000009915	ENSGALG00000043451	ENSGALG00000006254	ENSGALG00000003467	ENSGALG00000001798	ENSGALG00000015681	ENSGALG00000001434	ENSGALG00000032398	ENSGALG00000038096	ENSGALG00000010621	ENSGALG00000006378	ENSGALG00000006840	ENSGALG00000012379	ENSGALG00000000608	ENSGALG00000041473	ENSGALG00000003419	ENSGALG00000035715	ENSGALG00000002969	ENSGALG00000001942	ENSGALG00000020210	ENSGALG00000029316	ENSGALG00000000632	ENSGALG00000015385	ENSGALG00000014860	ENSGALG00000003297	ENSGALG00000034347	ENSGALG00000004622	ENSGALG00000005769	ENSGALG00000031512	ENSGALG00000015821	ENSGALG00000001939	ENSGALG00000001163	ENSGALG00000011914	ENSGALG00000032588
GO:0043232	intracellular non-membrane-bounded organelle	cellular_component	4.648e-09	7.3206e-07	1501	61525	2741	15235	ENSGALG00000007673	ENSGALG00000008796	ENSGALG00000031159	ENSGALG00000043209	ENSGALG00000040724	ENSGALG00000008304	ENSGALG00000020999	ENSGALG00000010664	ENSGALG00000001258	ENSGALG00000007124	ENSGALG00000029261	ENSGALG00000036689	ENSGALG00000002877	ENSGALG00000038223	ENSGALG00000028009	ENSGALG00000041760	ENSGALG00000003580	ENSGALG00000040157	ENSGALG00000007009	ENSGALG00000005597	ENSGALG00000015800	ENSGALG00000001632	ENSGALG00000045705	ENSGALG00000005678	ENSGALG00000003526	ENSGALG00000005781	ENSGALG00000038951	ENSGALG00000000540	ENSGALG00000003720	ENSGALG00000031216	ENSGALG00000008633	ENSGALG00000011974	ENSGALG00000040606	ENSGALG00000011642	ENSGALG00000006011	ENSGALG00000014387	ENSGALG00000001363	ENSGALG00000003641	ENSGALG00000004667	ENSGALG00000033123	ENSGALG00000035831
GO:0007049	cell cycle	biological_process	4.9595e-09	7.7382e-07	559	61525	924	15235	ENSGALG00000005198	ENSGALG00000015770	ENSGALG00000001632	ENSGALG00000015800	ENSGALG00000034960	ENSGALG00000045705	ENSGALG00000036827	ENSGALG00000025950	ENSGALG00000040368	ENSGALG00000035282	ENSGALG00000004640	ENSGALG00000010347	ENSGALG00000041760	ENSGALG00000012885	ENSGALG00000014998	ENSGALG00000014915	ENSGALG00000001258	ENSGALG00000015531	ENSGALG00000002922	ENSGALG00000002016	ENSGALG00000043684	ENSGALG00000007653	ENSGALG00000010665	ENSGALG00000009654	ENSGALG00000006011	ENSGALG00000001363	ENSGALG00000035831	ENSGALG00000014378	ENSGALG00000011642	ENSGALG00000005279	ENSGALG00000026525	ENSGALG00000040498	ENSGALG00000003526	ENSGALG00000022644	ENSGALG00000038951	ENSGALG00000003605	ENSGALG00000003720	ENSGALG00000004670	ENSGALG00000008428	ENSGALG00000034168	ENSGALG00000015013
GO:0044391	ribosomal subunit	cellular_component	8.079e-09	1.2489e-06	100	61525	143	15235	ENSGALG00000015742	ENSGALG00000010077	ENSGALG00000006561	ENSGALG00000022950	ENSGALG00000005367	ENSGALG00000007699	ENSGALG00000015339	ENSGALG00000001587	ENSGALG00000017330	ENSGALG00000011974	ENSGALG00000003067	ENSGALG00000004871	ENSGALG00000016232	ENSGALG00000041401	ENSGALG00000016775	ENSGALG00000004362	ENSGALG00000034811	ENSGALG00000034194	ENSGALG00000045753	ENSGALG00000013759	ENSGALG00000014387	ENSGALG00000015617	ENSGALG00000007611	ENSGALG00000002157	ENSGALG00000004818	ENSGALG00000005458	ENSGALG00000006777	ENSGALG00000015002	ENSGALG00000027682	ENSGALG00000024398	ENSGALG00000036004	ENSGALG00000035252	ENSGALG00000029897	ENSGALG00000017033	ENSGALG00000015543	ENSGALG00000039470	ENSGALG00000016731	ENSGALG00000035506	ENSGALG00000001634	ENSGALG00000040873	ENSGALG00000044453
GO:0070469	respiratory chain	cellular_component	9.4342e-09	1.4421e-06	50	61525	63	15235	ENSGALG00000025999	ENSGALG00000046347	ENSGALG00000028026	ENSGALG00000006073	ENSGALG00000043768	ENSGALG00000007863	ENSGALG00000035334	ENSGALG00000005789	ENSGALG00000008084	ENSGALG00000008239	ENSGALG00000022813	ENSGALG00000041401	ENSGALG00000037996	ENSGALG00000003625	ENSGALG00000041418	ENSGALG00000005749	ENSGALG00000002490	ENSGALG00000011020	ENSGALG00000008280	ENSGALG00000040987	ENSGALG00000028537	ENSGALG00000036214	ENSGALG00000005704	ENSGALG00000009703	ENSGALG00000038714	ENSGALG00000008613	ENSGALG00000027963	ENSGALG00000029172	ENSGALG00000005465	ENSGALG00000032142	ENSGALG00000007205	ENSGALG00000042750	ENSGALG00000040626	ENSGALG00000017380	ENSGALG00000017282	ENSGALG00000032079	ENSGALG00000029319	ENSGALG00000025819	ENSGALG00000036229	ENSGALG00000008821	ENSGALG00000032456
GO:0010604	positive regulation of macromolecule metabolic process	biological_process	9.5018e-09	1.4421e-06	1013	61525	1765	15235	ENSGALG00000006658	ENSGALG00000016974	ENSGALG00000039163	ENSGALG00000040276	ENSGALG00000042055	ENSGALG00000002781	ENSGALG00000007356	ENSGALG00000015122	ENSGALG00000004812	ENSGALG00000006462	ENSGALG00000003485	ENSGALG00000015203	ENSGALG00000005230	ENSGALG00000010536	ENSGALG00000000112	ENSGALG00000011637	ENSGALG00000005947	ENSGALG00000002229	ENSGALG00000007307	ENSGALG00000032930	ENSGALG00000015898	ENSGALG00000007260	ENSGALG00000006426	ENSGALG00000007082	ENSGALG00000013935	ENSGALG00000029514	ENSGALG00000004816	ENSGALG00000007651	ENSGALG00000002430	ENSGALG00000007174	ENSGALG00000003284	ENSGALG00000012023	ENSGALG00000002495	ENSGALG00000020569	ENSGALG00000016238	ENSGALG00000007690	ENSGALG00000012386	ENSGALG00000011657	ENSGALG00000011937	ENSGALG00000036346	ENSGALG00000013041
GO:0044429	mitochondrial part	cellular_component	1.1374e-08	1.7108e-06	292	61525	476	15235	ENSGALG00000014118	ENSGALG00000002519	ENSGALG00000016691	ENSGALG00000007205	ENSGALG00000005465	ENSGALG00000002881	ENSGALG00000005398	ENSGALG00000002490	ENSGALG00000005749	ENSGALG00000015387	ENSGALG00000015486	ENSGALG00000005328	ENSGALG00000015961	ENSGALG00000022813	ENSGALG00000025999	ENSGALG00000046347	ENSGALG00000041429	ENSGALG00000007863	ENSGALG00000012929	ENSGALG00000029672	ENSGALG00000002605	ENSGALG00000006753	ENSGALG00000004809	ENSGALG00000028340	ENSGALG00000002497	ENSGALG00000033048	ENSGALG00000016794	ENSGALG00000011035	ENSGALG00000013183	ENSGALG00000007443	ENSGALG00000001096	ENSGALG00000014194	ENSGALG00000042809	ENSGALG00000001452	ENSGALG00000013830	ENSGALG00000016979	ENSGALG00000039116	ENSGALG00000029500	ENSGALG00000043002	ENSGALG00000041873	ENSGALG00000014447
GO:0009893	positive regulation of metabolic process	biological_process	1.262e-08	1.8812e-06	1062	61525	1859	15235	ENSGALG00000006415	ENSGALG00000002016	ENSGALG00000004848	ENSGALG00000002588	ENSGALG00000015002	ENSGALG00000016926	ENSGALG00000039300	ENSGALG00000003641	ENSGALG00000041470	ENSGALG00000012290	ENSGALG00000040655	ENSGALG00000031529	ENSGALG00000044125	ENSGALG00000037437	ENSGALG00000038223	ENSGALG00000043405	ENSGALG00000035734	ENSGALG00000044737	ENSGALG00000008304	ENSGALG00000012885	ENSGALG00000005206	ENSGALG00000025915	ENSGALG00000036618	ENSGALG00000001309	ENSGALG00000009020	ENSGALG00000002183	ENSGALG00000040724	ENSGALG00000026776	ENSGALG00000035157	ENSGALG00000001419	ENSGALG00000038222	ENSGALG00000039615	ENSGALG00000040553	ENSGALG00000016704	ENSGALG00000000284	ENSGALG00000000843	ENSGALG00000006098	ENSGALG00000002138	ENSGALG00000007992	ENSGALG00000005646	ENSGALG00000014976
GO:0010628	positive regulation of gene expression	biological_process	1.2793e-08	1.8901e-06	659	61525	1116	15235	ENSGALG00000016617	ENSGALG00000002886	ENSGALG00000002792	ENSGALG00000015828	ENSGALG00000040266	ENSGALG00000009129	ENSGALG00000017199	ENSGALG00000014485	ENSGALG00000009809	ENSGALG00000006818	ENSGALG00000000907	ENSGALG00000042340	ENSGALG00000036833	ENSGALG00000037655	ENSGALG00000002555	ENSGALG00000033039	ENSGALG00000030847	ENSGALG00000003941	ENSGALG00000043085	ENSGALG00000030879	ENSGALG00000025774	ENSGALG00000008702	ENSGALG00000042534	ENSGALG00000004460	ENSGALG00000016823	ENSGALG00000005295	ENSGALG00000043389	ENSGALG00000003324	ENSGALG00000002831	ENSGALG00000036214	ENSGALG00000014250	ENSGALG00000038018	ENSGALG00000024094	ENSGALG00000003952	ENSGALG00000036497	ENSGALG00000001093	ENSGALG00000003473	ENSGALG00000006412	ENSGALG00000007762	ENSGALG00000015495	ENSGALG00000016567
GO:0065003	macromolecular complex assembly	biological_process	1.3856e-08	2.0292e-06	626	61525	1066	15235	ENSGALG00000011992	ENSGALG00000011551	ENSGALG00000029512	ENSGALG00000004116	ENSGALG00000039722	ENSGALG00000014887	ENSGALG00000014194	ENSGALG00000015143	ENSGALG00000004870	ENSGALG00000004375	ENSGALG00000004133	ENSGALG00000034345	ENSGALG00000002519	ENSGALG00000042220	ENSGALG00000001126	ENSGALG00000033231	ENSGALG00000010175	ENSGALG00000029983	ENSGALG00000016986	ENSGALG00000017329	ENSGALG00000037483	ENSGALG00000036365	ENSGALG00000012339	ENSGALG00000040651	ENSGALG00000012929	ENSGALG00000037167	ENSGALG00000039583	ENSGALG00000046347	ENSGALG00000004998	ENSGALG00000001270	ENSGALG00000005552	ENSGALG00000027053	ENSGALG00000012550	ENSGALG00000006367	ENSGALG00000005181	ENSGALG00000023757	ENSGALG00000002622	ENSGALG00000040303	ENSGALG00000002364	ENSGALG00000007937	ENSGALG00000014368
GO:0044267	cellular protein metabolic process	biological_process	1.4979e-08	2.1746e-06	1698	61525	3053	15235	ENSGALG00000042939	ENSGALG00000039710	ENSGALG00000009957	ENSGALG00000008503	ENSGALG00000003642	ENSGALG00000013437	ENSGALG00000004366	ENSGALG00000003144	ENSGALG00000034004	ENSGALG00000005924	ENSGALG00000011184	ENSGALG00000040926	ENSGALG00000036739	ENSGALG00000016799	ENSGALG00000014078	ENSGALG00000016731	ENSGALG00000026380	ENSGALG00000042459	ENSGALG00000010073	ENSGALG00000014899	ENSGALG00000046169	ENSGALG00000001156	ENSGALG00000004796	ENSGALG00000037669	ENSGALG00000002958	ENSGALG00000009612	ENSGALG00000008537	ENSGALG00000032181	ENSGALG00000043212	ENSGALG00000023510	ENSGALG00000043650	ENSGALG00000015081	ENSGALG00000008014	ENSGALG00000008627	ENSGALG00000034883	ENSGALG00000010053	ENSGALG00000035635	ENSGALG00000001253	ENSGALG00000004958	ENSGALG00000005694	ENSGALG00000003987
GO:0010557	positive regulation of macromolecule biosynthetic process	biological_process	1.5669e-08	2.2551e-06	646	61525	1094	15235	ENSGALG00000001376	ENSGALG00000013956	ENSGALG00000012620	ENSGALG00000003922	ENSGALG00000011271	ENSGALG00000043219	ENSGALG00000041555	ENSGALG00000000883	ENSGALG00000023872	ENSGALG00000001518	ENSGALG00000036114	ENSGALG00000003059	ENSGALG00000009309	ENSGALG00000000242	ENSGALG00000034210	ENSGALG00000011243	ENSGALG00000004974	ENSGALG00000006309	ENSGALG00000036064	ENSGALG00000005944	ENSGALG00000000726	ENSGALG00000033178	ENSGALG00000008677	ENSGALG00000015328	ENSGALG00000016431	ENSGALG00000012024	ENSGALG00000008519	ENSGALG00000043460	ENSGALG00000035441	ENSGALG00000031642	ENSGALG00000045753	ENSGALG00000004037	ENSGALG00000002878	ENSGALG00000028664	ENSGALG00000029753	ENSGALG00000000881	ENSGALG00000014983	ENSGALG00000003429	ENSGALG00000010836	ENSGALG00000042356	ENSGALG00000032097
GO:0031967	organelle envelope	cellular_component	1.7289e-08	2.4462e-06	357	61525	582	15235	ENSGALG00000002870	ENSGALG00000040758	ENSGALG00000041275	ENSGALG00000011176	ENSGALG00000006731	ENSGALG00000015436	ENSGALG00000030475	ENSGALG00000014976	ENSGALG00000005005	ENSGALG00000004063	ENSGALG00000017112	ENSGALG00000013462	ENSGALG00000026989	ENSGALG00000029856	ENSGALG00000002527	ENSGALG00000026776	ENSGALG00000017283	ENSGALG00000009286	ENSGALG00000016481	ENSGALG00000003625	ENSGALG00000031056	ENSGALG00000010861	ENSGALG00000028363	ENSGALG00000007185	ENSGALG00000034855	ENSGALG00000004777	ENSGALG00000004749	ENSGALG00000010246	ENSGALG00000014442	ENSGALG00000009257	ENSGALG00000011967	ENSGALG00000013602	ENSGALG00000017380	ENSGALG00000029238	ENSGALG00000029319	ENSGALG00000016456	ENSGALG00000041463	ENSGALG00000046158	ENSGALG00000003595	ENSGALG00000013853	ENSGALG00000032456
GO:0031975	envelope	cellular_component	1.7289e-08	2.4462e-06	357	61525	582	15235	ENSGALG00000005465	ENSGALG00000007205	ENSGALG00000016691	ENSGALG00000007965	ENSGALG00000002881	ENSGALG00000012387	ENSGALG00000002519	ENSGALG00000006147	ENSGALG00000015387	ENSGALG00000015486	ENSGALG00000011506	ENSGALG00000002490	ENSGALG00000013893	ENSGALG00000005749	ENSGALG00000013872	ENSGALG00000001838	ENSGALG00000022813	ENSGALG00000043727	ENSGALG00000001270	ENSGALG00000041429	ENSGALG00000025999	ENSGALG00000046347	ENSGALG00000012929	ENSGALG00000007863	ENSGALG00000009995	ENSGALG00000015030	ENSGALG00000006753	ENSGALG00000029672	ENSGALG00000001037	ENSGALG00000035156	ENSGALG00000002497	ENSGALG00000033048	ENSGALG00000002985	ENSGALG00000004809	ENSGALG00000028340	ENSGALG00000013830	ENSGALG00000039116	ENSGALG00000016979	ENSGALG00000043002	ENSGALG00000041873	ENSGALG00000025763
GO:0051128	regulation of cellular component organization	biological_process	2.0208e-08	2.8351e-06	810	61525	1379	15235	ENSGALG00000031635	ENSGALG00000027734	ENSGALG00000006110	ENSGALG00000011889	ENSGALG00000007732	ENSGALG00000014060	ENSGALG00000013605	ENSGALG00000005061	ENSGALG00000034616	ENSGALG00000040758	ENSGALG00000036102	ENSGALG00000035260	ENSGALG00000015901	ENSGALG00000001225	ENSGALG00000005005	ENSGALG00000003875	ENSGALG00000015288	ENSGALG00000002750	ENSGALG00000002138	ENSGALG00000012525	ENSGALG00000011113	ENSGALG00000039615	ENSGALG00000027330	ENSGALG00000006144	ENSGALG00000037618	ENSGALG00000037172	ENSGALG00000001419	ENSGALG00000004902	ENSGALG00000011967	ENSGALG00000001476	ENSGALG00000008459	ENSGALG00000012526	ENSGALG00000026153	ENSGALG00000005330	ENSGALG00000016387	ENSGALG00000005442	ENSGALG00000031193	ENSGALG00000010861	ENSGALG00000008473	ENSGALG00000005553	ENSGALG00000010397
GO:0005746	mitochondrial respiratory chain	cellular_component	2.2357e-08	3.1104e-06	46	61525	57	15235	ENSGALG00000037996	ENSGALG00000003625	ENSGALG00000022813	ENSGALG00000041401	ENSGALG00000005789	ENSGALG00000008084	ENSGALG00000008239	ENSGALG00000006073	ENSGALG00000025999	ENSGALG00000028026	ENSGALG00000046347	ENSGALG00000043768	ENSGALG00000007863	ENSGALG00000005465	ENSGALG00000032142	ENSGALG00000007205	ENSGALG00000042750	ENSGALG00000008613	ENSGALG00000038714	ENSGALG00000027963	ENSGALG00000028537	ENSGALG00000040987	ENSGALG00000008280	ENSGALG00000005704	ENSGALG00000036214	ENSGALG00000009703	ENSGALG00000041418	ENSGALG00000002490	ENSGALG00000005749	ENSGALG00000009076	ENSGALG00000029500	ENSGALG00000032456	ENSGALG00000042809	ENSGALG00000030436	ENSGALG00000025819	ENSGALG00000029319	ENSGALG00000008821	ENSGALG00000040626	ENSGALG00000017380	ENSGALG00000017282	ENSGALG00000032079
GO:0051254	positive regulation of RNA metabolic process	biological_process	2.3436e-08	3.2335e-06	599	61525	1011	15235	ENSGALG00000037603	ENSGALG00000039068	ENSGALG00000023742	ENSGALG00000028483	ENSGALG00000039474	ENSGALG00000041365	ENSGALG00000012115	ENSGALG00000009064	ENSGALG00000008249	ENSGALG00000029402	ENSGALG00000002790	ENSGALG00000012049	ENSGALG00000033408	ENSGALG00000035635	ENSGALG00000007831	ENSGALG00000008014	ENSGALG00000006445	ENSGALG00000014365	ENSGALG00000043193	ENSGALG00000015763	ENSGALG00000013481	ENSGALG00000033770	ENSGALG00000030889	ENSGALG00000034973	ENSGALG00000025759	ENSGALG00000041296	ENSGALG00000029530	ENSGALG00000002630	ENSGALG00000016799	ENSGALG00000032577	ENSGALG00000008236	ENSGALG00000004460	ENSGALG00000016823	ENSGALG00000005295	ENSGALG00000043389	ENSGALG00000003324	ENSGALG00000036214	ENSGALG00000014250	ENSGALG00000003952	ENSGALG00000036497	ENSGALG00000001093
GO:0009891	positive regulation of biosynthetic process	biological_process	2.684e-08	3.6729e-06	668	61525	1138	15235	ENSGALG00000031642	ENSGALG00000043460	ENSGALG00000035441	ENSGALG00000008519	ENSGALG00000012024	ENSGALG00000016431	ENSGALG00000015328	ENSGALG00000005944	ENSGALG00000033178	ENSGALG00000000726	ENSGALG00000008677	ENSGALG00000036064	ENSGALG00000006309	ENSGALG00000004974	ENSGALG00000000242	ENSGALG00000009309	ENSGALG00000011243	ENSGALG00000034210	ENSGALG00000005660	ENSGALG00000003059	ENSGALG00000001518	ENSGALG00000036114	ENSGALG00000023872	ENSGALG00000000883	ENSGALG00000041555	ENSGALG00000011271	ENSGALG00000043219	ENSGALG00000012620	ENSGALG00000003922	ENSGALG00000001376	ENSGALG00000013956	ENSGALG00000014790	ENSGALG00000013892	ENSGALG00000028983	ENSGALG00000007843	ENSGALG00000003759	ENSGALG00000010705	ENSGALG00000012799	ENSGALG00000046164	ENSGALG00000008969	ENSGALG00000037632
GO:0031328	positive regulation of cellular biosynthetic process	biological_process	2.7987e-08	3.7988e-06	661	61525	1125	15235	ENSGALG00000000349	ENSGALG00000008414	ENSGALG00000005757	ENSGALG00000041102	ENSGALG00000005441	ENSGALG00000043701	ENSGALG00000033601	ENSGALG00000009848	ENSGALG00000004496	ENSGALG00000011562	ENSGALG00000034007	ENSGALG00000043513	ENSGALG00000000703	ENSGALG00000013041	ENSGALG00000007690	ENSGALG00000011937	ENSGALG00000011657	ENSGALG00000017370	ENSGALG00000002495	ENSGALG00000016238	ENSGALG00000007651	ENSGALG00000004816	ENSGALG00000003284	ENSGALG00000007260	ENSGALG00000032930	ENSGALG00000015898	ENSGALG00000007082	ENSGALG00000013935	ENSGALG00000010536	ENSGALG00000005947	ENSGALG00000011637	ENSGALG00000002229	ENSGALG00000005230	ENSGALG00000015203	ENSGALG00000015122	ENSGALG00000004812	ENSGALG00000042055	ENSGALG00000040276	ENSGALG00000002781	ENSGALG00000039163	ENSGALG00000016974
GO:0022402	cell cycle process	biological_process	3.4759e-08	4.6617e-06	422	61525	688	15235	ENSGALG00000029223	ENSGALG00000015712	ENSGALG00000037203	ENSGALG00000010620	ENSGALG00000003220	ENSGALG00000036892	ENSGALG00000041353	ENSGALG00000040917	ENSGALG00000043107	ENSGALG00000007555	ENSGALG00000006639	ENSGALG00000011881	ENSGALG00000001708	ENSGALG00000031461	ENSGALG00000002569	ENSGALG00000005714	ENSGALG00000035211	ENSGALG00000008095	ENSGALG00000029150	ENSGALG00000001644	ENSGALG00000031340	ENSGALG00000039228	ENSGALG00000005710	ENSGALG00000040395	ENSGALG00000006182	ENSGALG00000028148	ENSGALG00000004494	ENSGALG00000014737	ENSGALG00000006604	ENSGALG00000007308	ENSGALG00000007155	ENSGALG00000009626	ENSGALG00000008553	ENSGALG00000035030	ENSGALG00000017190	ENSGALG00000006357	ENSGALG00000041139	ENSGALG00000000785	ENSGALG00000000521	ENSGALG00000010671	ENSGALG00000012178
GO:0046983	protein dimerization activity	molecular_function	3.4904e-08	4.6617e-06	482	61525	819	15235	ENSGALG00000007694	ENSGALG00000002588	ENSGALG00000036711	ENSGALG00000016222	ENSGALG00000039450	ENSGALG00000033295	ENSGALG00000005337	ENSGALG00000005834	ENSGALG00000042263	ENSGALG00000010461	ENSGALG00000032342	ENSGALG00000033123	ENSGALG00000005858	ENSGALG00000004570	ENSGALG00000020726	ENSGALG00000016261	ENSGALG00000032187	ENSGALG00000026525	ENSGALG00000033079	ENSGALG00000008145	ENSGALG00000039458	ENSGALG00000032278	ENSGALG00000040823	ENSGALG00000007161	ENSGALG00000031571	ENSGALG00000010542	ENSGALG00000031216	ENSGALG00000004098	ENSGALG00000002536	ENSGALG00000039498	ENSGALG00000031529	ENSGALG00000006427	ENSGALG00000028015	ENSGALG00000045705	ENSGALG00000034960	ENSGALG00000014023	ENSGALG00000011557	ENSGALG00000007848	ENSGALG00000010234	ENSGALG00000043405	ENSGALG00000042458
GO:0005694	chromosome	cellular_component	3.7181e-08	4.9265e-06	370	61525	608	15235	ENSGALG00000007520	ENSGALG00000009967	ENSGALG00000011783	ENSGALG00000001644	ENSGALG00000010700	ENSGALG00000005352	ENSGALG00000041267	ENSGALG00000028372	ENSGALG00000004304	ENSGALG00000021047	ENSGALG00000036892	ENSGALG00000029223	ENSGALG00000003220	ENSGALG00000010745	ENSGALG00000037203	ENSGALG00000002569	ENSGALG00000043107	ENSGALG00000006037	ENSGALG00000035203	ENSGALG00000036867	ENSGALG00000033678	ENSGALG00000037735	ENSGALG00000005035	ENSGALG00000008325	ENSGALG00000009875	ENSGALG00000041139	ENSGALG00000010026	ENSGALG00000004347	ENSGALG00000008553	ENSGALG00000010671	ENSGALG00000012591	ENSGALG00000008037	ENSGALG00000030147	ENSGALG00000027064	ENSGALG00000035701	ENSGALG00000029211	ENSGALG00000011281	ENSGALG00000009553	ENSGALG00000013818	ENSGALG00000010164	ENSGALG00000008383
GO:0070727	cellular macromolecule localization	biological_process	3.8178e-08	5.0188e-06	535	61525	882	15235	ENSGALG00000009503	ENSGALG00000010956	ENSGALG00000001619	ENSGALG00000015576	ENSGALG00000004583	ENSGALG00000004143	ENSGALG00000007357	ENSGALG00000011562	ENSGALG00000028998	ENSGALG00000004618	ENSGALG00000043058	ENSGALG00000023703	ENSGALG00000012386	ENSGALG00000001728	ENSGALG00000001733	ENSGALG00000004816	ENSGALG00000004140	ENSGALG00000009569	ENSGALG00000014463	ENSGALG00000001655	ENSGALG00000010536	ENSGALG00000008280	ENSGALG00000033328	ENSGALG00000008880	ENSGALG00000028230	ENSGALG00000010812	ENSGALG00000043621	ENSGALG00000011403	ENSGALG00000025763	ENSGALG00000039116	ENSGALG00000004044	ENSGALG00000015233	ENSGALG00000009854	ENSGALG00000003126	ENSGALG00000009903	ENSGALG00000035156	ENSGALG00000006417	ENSGALG00000037246	ENSGALG00000016925	ENSGALG00000031292	ENSGALG00000040155
GO:0007155	cell adhesion	biological_process	4.0541e-08	5.2877e-06	366	61525	584	15235	ENSGALG00000039193	ENSGALG00000043142	ENSGALG00000039971	ENSGALG00000027372	ENSGALG00000030858	ENSGALG00000041947	ENSGALG00000003744	ENSGALG00000002643	ENSGALG00000031529	ENSGALG00000041907	ENSGALG00000013775	ENSGALG00000003283	ENSGALG00000040606	ENSGALG00000016575	ENSGALG00000016920	ENSGALG00000040938	ENSGALG00000002853	ENSGALG00000005644	ENSGALG00000015355	ENSGALG00000002175	ENSGALG00000002553	ENSGALG00000036824	ENSGALG00000008081	ENSGALG00000016281	ENSGALG00000002744	ENSGALG00000002588	ENSGALG00000011823	ENSGALG00000002016	ENSGALG00000010325	ENSGALG00000036258	ENSGALG00000031887	ENSGALG00000009020	ENSGALG00000008980	ENSGALG00000000164	ENSGALG00000031284	ENSGALG00000008007	ENSGALG00000036763	ENSGALG00000038634	ENSGALG00000017229	ENSGALG00000015216	ENSGALG00000035751
GO:0034613	cellular protein localization	biological_process	4.1424e-08	5.3611e-06	532	61525	877	15235	ENSGALG00000012105	ENSGALG00000031832	ENSGALG00000009107	ENSGALG00000015013	ENSGALG00000042052	ENSGALG00000004383	ENSGALG00000034168	ENSGALG00000029238	ENSGALG00000041263	ENSGALG00000008009	ENSGALG00000004902	ENSGALG00000004529	ENSGALG00000034855	ENSGALG00000032386	ENSGALG00000015397	ENSGALG00000042213	ENSGALG00000013602	ENSGALG00000002341	ENSGALG00000008172	ENSGALG00000039420	ENSGALG00000040687	ENSGALG00000010397	ENSGALG00000039356	ENSGALG00000006405	ENSGALG00000007992	ENSGALG00000017201	ENSGALG00000002138	ENSGALG00000006617	ENSGALG00000035202	ENSGALG00000037172	ENSGALG00000006110	ENSGALG00000031635	ENSGALG00000000613	ENSGALG00000003929	ENSGALG00000000218	ENSGALG00000002870	ENSGALG00000008572	ENSGALG00000021897	ENSGALG00000017334	ENSGALG00000033789	ENSGALG00000001225
GO:0031325	positive regulation of cellular metabolic process	biological_process	5.1888e-08	6.6636e-06	969	61525	1697	15235	ENSGALG00000007302	ENSGALG00000035701	ENSGALG00000016421	ENSGALG00000034177	ENSGALG00000012342	ENSGALG00000028256	ENSGALG00000009298	ENSGALG00000009738	ENSGALG00000012591	ENSGALG00000042554	ENSGALG00000028457	ENSGALG00000005490	ENSGALG00000016314	ENSGALG00000001143	ENSGALG00000038780	ENSGALG00000008931	ENSGALG00000039775	ENSGALG00000015150	ENSGALG00000009683	ENSGALG00000039315	ENSGALG00000011570	ENSGALG00000023113	ENSGALG00000008167	ENSGALG00000003114	ENSGALG00000012148	ENSGALG00000005839	ENSGALG00000040834	ENSGALG00000012986	ENSGALG00000012680	ENSGALG00000029793	ENSGALG00000013818	ENSGALG00000011502	ENSGALG00000009378	ENSGALG00000033385	ENSGALG00000032365	ENSGALG00000016451	ENSGALG00000031503	ENSGALG00000006655	ENSGALG00000036452	ENSGALG00000009228	ENSGALG00000008618
GO:0048856	anatomical structure development	biological_process	5.2562e-08	6.6986e-06	1755	61525	3168	15235	ENSGALG00000012357	ENSGALG00000030016	ENSGALG00000013861	ENSGALG00000005506	ENSGALG00000036294	ENSGALG00000032143	ENSGALG00000030068	ENSGALG00000008676	ENSGALG00000021340	ENSGALG00000003169	ENSGALG00000032647	ENSGALG00000036252	ENSGALG00000006043	ENSGALG00000035184	ENSGALG00000042485	ENSGALG00000007114	ENSGALG00000034229	ENSGALG00000032658	ENSGALG00000026163	ENSGALG00000032986	ENSGALG00000002955	ENSGALG00000042607	ENSGALG00000015529	ENSGALG00000043584	ENSGALG00000007346	ENSGALG00000006312	ENSGALG00000031895	ENSGALG00000006707	ENSGALG00000032768	ENSGALG00000015079	ENSGALG00000041036	ENSGALG00000007707	ENSGALG00000008725	ENSGALG00000038939	ENSGALG00000016628	ENSGALG00000013672	ENSGALG00000010140	ENSGALG00000010399	ENSGALG00000009477	ENSGALG00000004610	ENSGALG00000006639
GO:0019899	enzyme binding	molecular_function	5.3995e-08	6.8291e-06	695	61525	1173	15235	ENSGALG00000006697	ENSGALG00000006906	ENSGALG00000007140	ENSGALG00000013094	ENSGALG00000004840	ENSGALG00000005295	ENSGALG00000012256	ENSGALG00000026948	ENSGALG00000032234	ENSGALG00000000227	ENSGALG00000039951	ENSGALG00000008010	ENSGALG00000031741	ENSGALG00000038229	ENSGALG00000007481	ENSGALG00000001833	ENSGALG00000012992	ENSGALG00000038522	ENSGALG00000046371	ENSGALG00000036214	ENSGALG00000007023	ENSGALG00000008756	ENSGALG00000011511	ENSGALG00000001093	ENSGALG00000009297	ENSGALG00000030855	ENSGALG00000003084	ENSGALG00000002207	ENSGALG00000003942	ENSGALG00000007768	ENSGALG00000043685	ENSGALG00000016617	ENSGALG00000028520	ENSGALG00000014485	ENSGALG00000032628	ENSGALG00000002467	ENSGALG00000040266	ENSGALG00000013424	ENSGALG00000031813	ENSGALG00000004591	ENSGALG00000041722
GO:0022610	biological adhesion	biological_process	6.8055e-08	8.5426e-06	367	61525	588	15235	ENSGALG00000039985	ENSGALG00000040751	ENSGALG00000014615	ENSGALG00000008716	ENSGALG00000015140	ENSGALG00000031642	ENSGALG00000011452	ENSGALG00000038822	ENSGALG00000045780	ENSGALG00000002555	ENSGALG00000007093	ENSGALG00000039080	ENSGALG00000036629	ENSGALG00000013782	ENSGALG00000006746	ENSGALG00000043672	ENSGALG00000032628	ENSGALG00000011203	ENSGALG00000037733	ENSGALG00000027265	ENSGALG00000031741	ENSGALG00000043158	ENSGALG00000003726	ENSGALG00000032022	ENSGALG00000008756	ENSGALG00000012773	ENSGALG00000005660	ENSGALG00000006822	ENSGALG00000014203	ENSGALG00000007140	ENSGALG00000040857	ENSGALG00000032750	ENSGALG00000013293	ENSGALG00000032842	ENSGALG00000043610	ENSGALG00000005295	ENSGALG00000026948	ENSGALG00000012256	ENSGALG00000004070	ENSGALG00000009268	ENSGALG00000004821
GO:0045893	positive regulation of transcription	biological_process	9.2781e-08	1.156e-05	573	61525	971	15235	ENSGALG00000026989	ENSGALG00000038222	ENSGALG00000035157	ENSGALG00000001419	ENSGALG00000003650	ENSGALG00000002138	ENSGALG00000000843	ENSGALG00000010642	ENSGALG00000000284	ENSGALG00000016704	ENSGALG00000035260	ENSGALG00000040758	ENSGALG00000034616	ENSGALG00000006612	ENSGALG00000010869	ENSGALG00000017099	ENSGALG00000036322	ENSGALG00000006934	ENSGALG00000011878	ENSGALG00000037935	ENSGALG00000036728	ENSGALG00000014976	ENSGALG00000038059	ENSGALG00000039182	ENSGALG00000032366	ENSGALG00000028336	ENSGALG00000001405	ENSGALG00000003189	ENSGALG00000034168	ENSGALG00000039208	ENSGALG00000036133	ENSGALG00000000616	ENSGALG00000032642	ENSGALG00000003026	ENSGALG00000028871	ENSGALG00000031832	ENSGALG00000016191	ENSGALG00000015013	ENSGALG00000036678	ENSGALG00000015446	ENSGALG00000034725
GO:0050789	regulation of biological process	biological_process	1.1159e-07	1.38e-05	3800	61525	7212	15235	ENSGALG00000012395	ENSGALG00000008621	ENSGALG00000005223	ENSGALG00000006062	ENSGALG00000003845	ENSGALG00000001420	ENSGALG00000033770	ENSGALG00000016485	ENSGALG00000030024	ENSGALG00000028437	ENSGALG00000011811	ENSGALG00000011355	ENSGALG00000009825	ENSGALG00000012747	ENSGALG00000013039	ENSGALG00000024272	ENSGALG00000014743	ENSGALG00000027891	ENSGALG00000008236	ENSGALG00000039108	ENSGALG00000032060	ENSGALG00000029389	ENSGALG00000043711	ENSGALG00000007416	ENSGALG00000041365	ENSGALG00000032363	ENSGALG00000021143	ENSGALG00000008233	ENSGALG00000008881	ENSGALG00000026161	ENSGALG00000037603	ENSGALG00000039068	ENSGALG00000015108	ENSGALG00000031797	ENSGALG00000017321	ENSGALG00000029190	ENSGALG00000016454	ENSGALG00000005107	ENSGALG00000002790	ENSGALG00000039322	ENSGALG00000005079
GO:0022626	cytosolic ribosome	cellular_component	1.2065e-07	1.481e-05	58	61525	76	15235	ENSGALG00000002644	ENSGALG00000006771	ENSGALG00000007611	ENSGALG00000015617	ENSGALG00000002157	ENSGALG00000016775	ENSGALG00000034811	ENSGALG00000013990	ENSGALG00000000856	ENSGALG00000016972	ENSGALG00000004818	ENSGALG00000005458	ENSGALG00000003966	ENSGALG00000004588	ENSGALG00000027682	ENSGALG00000024398	ENSGALG00000030878	ENSGALG00000002868	ENSGALG00000000719	ENSGALG00000007699	ENSGALG00000010077	ENSGALG00000027035	ENSGALG00000035677	ENSGALG00000004871	ENSGALG00000005922	ENSGALG00000016232	ENSGALG00000027142	ENSGALG00000015339	ENSGALG00000017330	ENSGALG00000011974	ENSGALG00000026978	ENSGALG00000032052	ENSGALG00000000150	ENSGALG00000005338	ENSGALG00000004831	ENSGALG00000004952	ENSGALG00000010124	ENSGALG00000008620	ENSGALG00000005948	ENSGALG00000009312	ENSGALG00000002837
GO:0005740	mitochondrial envelope	cellular_component	1.2428e-07	1.5145e-05	213	61525	340	15235	ENSGALG00000022813	ENSGALG00000009286	ENSGALG00000003625	ENSGALG00000007863	ENSGALG00000012929	ENSGALG00000029856	ENSGALG00000041429	ENSGALG00000046347	ENSGALG00000025999	ENSGALG00000026776	ENSGALG00000002519	ENSGALG00000004063	ENSGALG00000002881	ENSGALG00000005465	ENSGALG00000013462	ENSGALG00000016691	ENSGALG00000007205	ENSGALG00000041275	ENSGALG00000002490	ENSGALG00000005749	ENSGALG00000015486	ENSGALG00000015387	ENSGALG00000005005	ENSGALG00000030475	ENSGALG00000003595	ENSGALG00000001452	ENSGALG00000001330	ENSGALG00000042809	ENSGALG00000032456	ENSGALG00000014194	ENSGALG00000001096	ENSGALG00000013853	ENSGALG00000041873	ENSGALG00000043002	ENSGALG00000000086	ENSGALG00000029500	ENSGALG00000004383	ENSGALG00000039116	ENSGALG00000013830	ENSGALG00000016979	ENSGALG00000032875
GO:0051641	cellular localization	biological_process	1.6762e-07	2.0279e-05	1033	61525	1805	15235	ENSGALG00000017201	ENSGALG00000015288	ENSGALG00000003875	ENSGALG00000008934	ENSGALG00000015858	ENSGALG00000001425	ENSGALG00000004063	ENSGALG00000027734	ENSGALG00000031635	ENSGALG00000002284	ENSGALG00000001225	ENSGALG00000038059	ENSGALG00000037498	ENSGALG00000002870	ENSGALG00000000218	ENSGALG00000041192	ENSGALG00000008572	ENSGALG00000009107	ENSGALG00000004383	ENSGALG00000012105	ENSGALG00000029238	ENSGALG00000012890	ENSGALG00000012857	ENSGALG00000000314	ENSGALG00000007659	ENSGALG00000034168	ENSGALG00000014442	ENSGALG00000010813	ENSGALG00000002341	ENSGALG00000013602	ENSGALG00000042213	ENSGALG00000034855	ENSGALG00000004529	ENSGALG00000004902	ENSGALG00000010397	ENSGALG00000008172	ENSGALG00000005553	ENSGALG00000006405	ENSGALG00000011484	ENSGALG00000016387	ENSGALG00000004424
GO:0048869	cellular developmental process	biological_process	1.7223e-07	2.0686e-05	1363	61525	2438	15235	ENSGALG00000001652	ENSGALG00000035156	ENSGALG00000009903	ENSGALG00000007151	ENSGALG00000006258	ENSGALG00000007531	ENSGALG00000031448	ENSGALG00000012827	ENSGALG00000002789	ENSGALG00000012916	ENSGALG00000015377	ENSGALG00000007539	ENSGALG00000013143	ENSGALG00000003939	ENSGALG00000027838	ENSGALG00000010166	ENSGALG00000041253	ENSGALG00000003758	ENSGALG00000012186	ENSGALG00000036412	ENSGALG00000004435	ENSGALG00000007905	ENSGALG00000003712	ENSGALG00000014699	ENSGALG00000038540	ENSGALG00000009895	ENSGALG00000045218	ENSGALG00000017314	ENSGALG00000014234	ENSGALG00000008609	ENSGALG00000004850	ENSGALG00000019215	ENSGALG00000005391	ENSGALG00000011288	ENSGALG00000005567	ENSGALG00000033129	ENSGALG00000006236	ENSGALG00000012538	ENSGALG00000006867	ENSGALG00000007959	ENSGALG00000016929
GO:0045935	positive regulation of nucleobase-containing compound metabolic process	biological_process	1.8148e-07	2.1641e-05	634	61525	1085	15235	ENSGALG00000042949	ENSGALG00000009913	ENSGALG00000002971	ENSGALG00000025887	ENSGALG00000011117	ENSGALG00000046164	ENSGALG00000008969	ENSGALG00000037632	ENSGALG00000006531	ENSGALG00000012799	ENSGALG00000028983	ENSGALG00000007843	ENSGALG00000014790	ENSGALG00000013892	ENSGALG00000010705	ENSGALG00000003759	ENSGALG00000002878	ENSGALG00000028664	ENSGALG00000004037	ENSGALG00000045753	ENSGALG00000037686	ENSGALG00000003429	ENSGALG00000014983	ENSGALG00000000881	ENSGALG00000029753	ENSGALG00000042356	ENSGALG00000010836	ENSGALG00000007485	ENSGALG00000032097	ENSGALG00000036064	ENSGALG00000006309	ENSGALG00000001158	ENSGALG00000016431	ENSGALG00000033178	ENSGALG00000038189	ENSGALG00000005944	ENSGALG00000008519	ENSGALG00000012024	ENSGALG00000031642	ENSGALG00000035441	ENSGALG00000043460
GO:0046982	protein heterodimerization activity	molecular_function	2.109e-07	2.4971e-05	197	61525	314	15235	ENSGALG00000012273	ENSGALG00000008864	ENSGALG00000012538	ENSGALG00000011809	ENSGALG00000041398	ENSGALG00000037787	ENSGALG00000043827	ENSGALG00000042491	ENSGALG00000029301	ENSGALG00000032366	ENSGALG00000038089	ENSGALG00000003136	ENSGALG00000026146	ENSGALG00000015691	ENSGALG00000037935	ENSGALG00000006731	ENSGALG00000007478	ENSGALG00000001076	ENSGALG00000031832	ENSGALG00000016191	ENSGALG00000034373	ENSGALG00000030567	ENSGALG00000008631	ENSGALG00000027838	ENSGALG00000015143	ENSGALG00000036038	ENSGALG00000035244	ENSGALG00000003189	ENSGALG00000040004	ENSGALG00000031448	ENSGALG00000005796	ENSGALG00000039722	ENSGALG00000034999	ENSGALG00000014786	ENSGALG00000040141	ENSGALG00000016261	ENSGALG00000020726	ENSGALG00000000259	ENSGALG00000004570	ENSGALG00000035715	ENSGALG00000002286
GO:0030054	cell junction	cellular_component	2.268e-07	2.6665e-05	295	61525	468	15235	ENSGALG00000001121	ENSGALG00000017280	ENSGALG00000002759	ENSGALG00000027198	ENSGALG00000026862	ENSGALG00000042452	ENSGALG00000006593	ENSGALG00000032173	ENSGALG00000038364	ENSGALG00000010924	ENSGALG00000002389	ENSGALG00000039872	ENSGALG00000023580	ENSGALG00000014012	ENSGALG00000037316	ENSGALG00000012374	ENSGALG00000015835	ENSGALG00000035980	ENSGALG00000042552	ENSGALG00000042721	ENSGALG00000010662	ENSGALG00000011306	ENSGALG00000027415	ENSGALG00000002452	ENSGALG00000015556	ENSGALG00000027885	ENSGALG00000000280	ENSGALG00000015606	ENSGALG00000012703	ENSGALG00000025864	ENSGALG00000012285	ENSGALG00000007145	ENSGALG00000030548	ENSGALG00000003806	ENSGALG00000043034	ENSGALG00000015027	ENSGALG00000033405	ENSGALG00000031841	ENSGALG00000006527	ENSGALG00000029761	ENSGALG00000031416
GO:0044427	chromosomal part	cellular_component	2.3725e-07	2.7699e-05	337	61525	557	15235	ENSGALG00000012448	ENSGALG00000009360	ENSGALG00000003939	ENSGALG00000030942	ENSGALG00000007539	ENSGALG00000035244	ENSGALG00000010093	ENSGALG00000020164	ENSGALG00000040155	ENSGALG00000013183	ENSGALG00000039722	ENSGALG00000034802	ENSGALG00000009854	ENSGALG00000014887	ENSGALG00000035156	ENSGALG00000035487	ENSGALG00000004477	ENSGALG00000013872	ENSGALG00000010179	ENSGALG00000036365	ENSGALG00000003681	ENSGALG00000029889	ENSGALG00000015118	ENSGALG00000026928	ENSGALG00000002432	ENSGALG00000013882	ENSGALG00000033598	ENSGALG00000037167	ENSGALG00000006123	ENSGALG00000011491	ENSGALG00000030432	ENSGALG00000008883	ENSGALG00000029292	ENSGALG00000001126	ENSGALG00000012387	ENSGALG00000010900	ENSGALG00000009240	ENSGALG00000006785	ENSGALG00000031684	ENSGALG00000003267	ENSGALG00000038338
GO:0030097	hemopoiesis	biological_process	2.4092e-07	2.7932e-05	301	61525	488	15235	ENSGALG00000010005	ENSGALG00000014908	ENSGALG00000027231	ENSGALG00000008408	ENSGALG00000014012	ENSGALG00000003753	ENSGALG00000001143	ENSGALG00000041080	ENSGALG00000032029	ENSGALG00000008167	ENSGALG00000023296	ENSGALG00000005788	ENSGALG00000006593	ENSGALG00000033884	ENSGALG00000032365	ENSGALG00000013818	ENSGALG00000007771	ENSGALG00000002375	ENSGALG00000008962	ENSGALG00000011718	ENSGALG00000011957	ENSGALG00000027777	ENSGALG00000010103	ENSGALG00000008257	ENSGALG00000002160	ENSGALG00000001182	ENSGALG00000033185	ENSGALG00000008206	ENSGALG00000039228	ENSGALG00000014267	ENSGALG00000041267	ENSGALG00000031796	ENSGALG00000001644	ENSGALG00000031009	ENSGALG00000006074	ENSGALG00000029197	ENSGALG00000011661	ENSGALG00000005243	ENSGALG00000033993	ENSGALG00000023740	ENSGALG00000034478
GO:0051173	positive regulation of nitrogen compound metabolic process	biological_process	2.4956e-07	2.8733e-05	642	61525	1101	15235	ENSGALG00000003284	ENSGALG00000007651	ENSGALG00000002430	ENSGALG00000004816	ENSGALG00000016238	ENSGALG00000020569	ENSGALG00000002495	ENSGALG00000010536	ENSGALG00000011637	ENSGALG00000007307	ENSGALG00000002229	ENSGALG00000013935	ENSGALG00000007082	ENSGALG00000007260	ENSGALG00000032930	ENSGALG00000015898	ENSGALG00000015122	ENSGALG00000015203	ENSGALG00000005230	ENSGALG00000039163	ENSGALG00000016974	ENSGALG00000002781	ENSGALG00000040276	ENSGALG00000042055	ENSGALG00000041102	ENSGALG00000005757	ENSGALG00000008414	ENSGALG00000000349	ENSGALG00000004496	ENSGALG00000033601	ENSGALG00000005441	ENSGALG00000043701	ENSGALG00000013911	ENSGALG00000043513	ENSGALG00000034007	ENSGALG00000011562	ENSGALG00000011937	ENSGALG00000011657	ENSGALG00000007690	ENSGALG00000013041	ENSGALG00000007685
GO:0048513	organ development	biological_process	2.5216e-07	2.8811e-05	1071	61525	1902	15235	ENSGALG00000005631	ENSGALG00000006594	ENSGALG00000021683	ENSGALG00000041204	ENSGALG00000016022	ENSGALG00000010340	ENSGALG00000040180	ENSGALG00000016583	ENSGALG00000012429	ENSGALG00000042458	ENSGALG00000032191	ENSGALG00000012735	ENSGALG00000000277	ENSGALG00000005628	ENSGALG00000004167	ENSGALG00000006088	ENSGALG00000002515	ENSGALG00000014638	ENSGALG00000033772	ENSGALG00000006695	ENSGALG00000033671	ENSGALG00000005544	ENSGALG00000039193	ENSGALG00000002707	ENSGALG00000026081	ENSGALG00000041370	ENSGALG00000041907	ENSGALG00000011168	ENSGALG00000033507	ENSGALG00000034081	ENSGALG00000007993	ENSGALG00000012444	ENSGALG00000010572	ENSGALG00000009791	ENSGALG00000016222	ENSGALG00000003219	ENSGALG00000043167	ENSGALG00000013034	ENSGALG00000005834	ENSGALG00000043213	ENSGALG00000030710
GO:0005739	mitochondrion	cellular_component	2.5369e-07	2.8811e-05	528	61525	917	15235	ENSGALG00000029268	ENSGALG00000030466	ENSGALG00000030994	ENSGALG00000010285	ENSGALG00000012013	ENSGALG00000001262	ENSGALG00000014873	ENSGALG00000023828	ENSGALG00000002855	ENSGALG00000008953	ENSGALG00000037017	ENSGALG00000021692	ENSGALG00000013709	ENSGALG00000008011	ENSGALG00000010000	ENSGALG00000002690	ENSGALG00000036004	ENSGALG00000033568	ENSGALG00000005789	ENSGALG00000006503	ENSGALG00000011483	ENSGALG00000034194	ENSGALG00000013647	ENSGALG00000004037	ENSGALG00000033446	ENSGALG00000045753	ENSGALG00000013759	ENSGALG00000037569	ENSGALG00000027860	ENSGALG00000028537	ENSGALG00000011904	ENSGALG00000015742	ENSGALG00000034434	ENSGALG00000004325	ENSGALG00000002089	ENSGALG00000015328	ENSGALG00000008094	ENSGALG00000009076	ENSGALG00000028982	ENSGALG00000043754	ENSGALG00000028302
GO:0002520	immune system development	biological_process	2.7724e-07	3.1274e-05	340	61525	558	15235	ENSGALG00000011206	ENSGALG00000004588	ENSGALG00000026989	ENSGALG00000002421	ENSGALG00000041398	ENSGALG00000000284	ENSGALG00000000516	ENSGALG00000037879	ENSGALG00000011428	ENSGALG00000002138	ENSGALG00000010560	ENSGALG00000009071	ENSGALG00000003875	ENSGALG00000037935	ENSGALG00000006934	ENSGALG00000031960	ENSGALG00000002980	ENSGALG00000006612	ENSGALG00000034616	ENSGALG00000004553	ENSGALG00000010592	ENSGALG00000041275	ENSGALG00000034030	ENSGALG00000035462	ENSGALG00000042491	ENSGALG00000006623	ENSGALG00000031991	ENSGALG00000032410	ENSGALG00000015109	ENSGALG00000011442	ENSGALG00000014643	ENSGALG00000037698	ENSGALG00000041025	ENSGALG00000034168	ENSGALG00000016191	ENSGALG00000010996	ENSGALG00000015082	ENSGALG00000003369	ENSGALG00000007141	ENSGALG00000011696	ENSGALG00000015705
GO:0032559	adenyl ribonucleotide binding	molecular_function	3.111e-07	3.4858e-05	703	61525	1188	15235	ENSGALG00000037629	ENSGALG00000009639	ENSGALG00000033198	ENSGALG00000037301	ENSGALG00000038089	ENSGALG00000006949	ENSGALG00000010175	ENSGALG00000039072	ENSGALG00000015806	ENSGALG00000033656	ENSGALG00000011491	ENSGALG00000001270	ENSGALG00000004998	ENSGALG00000011109	ENSGALG00000007144	ENSGALG00000006109	ENSGALG00000016885	ENSGALG00000000410	ENSGALG00000003681	ENSGALG00000040651	ENSGALG00000044285	ENSGALG00000034655	ENSGALG00000038687	ENSGALG00000039895	ENSGALG00000027630	ENSGALG00000029672	ENSGALG00000041635	ENSGALG00000001662	ENSGALG00000014447	ENSGALG00000014700	ENSGALG00000001731	ENSGALG00000028749	ENSGALG00000015593	ENSGALG00000015208	ENSGALG00000017104	ENSGALG00000010229	ENSGALG00000007396	ENSGALG00000012448	ENSGALG00000008631	ENSGALG00000003130	ENSGALG00000005667
GO:0005524	ATP binding	molecular_function	3.2256e-07	3.5901e-05	691	61525	1167	15235	ENSGALG00000015338	ENSGALG00000012311	ENSGALG00000009683	ENSGALG00000039315	ENSGALG00000032534	ENSGALG00000045514	ENSGALG00000038801	ENSGALG00000011570	ENSGALG00000035337	ENSGALG00000016451	ENSGALG00000002759	ENSGALG00000036616	ENSGALG00000011502	ENSGALG00000039442	ENSGALG00000009553	ENSGALG00000028866	ENSGALG00000043961	ENSGALG00000001183	ENSGALG00000037360	ENSGALG00000009298	ENSGALG00000010419	ENSGALG00000011473	ENSGALG00000028457	ENSGALG00000042554	ENSGALG00000035743	ENSGALG00000001382	ENSGALG00000013565	ENSGALG00000015596	ENSGALG00000040479	ENSGALG00000014883	ENSGALG00000008839	ENSGALG00000031572	ENSGALG00000036965	ENSGALG00000043372	ENSGALG00000006655	ENSGALG00000020827	ENSGALG00000011533	ENSGALG00000014236	ENSGALG00000015708	ENSGALG00000016053	ENSGALG00000005374
GO:0019538	protein metabolic process	biological_process	3.3633e-07	3.7186e-05	1942	61525	3542	15235	ENSGALG00000023709	ENSGALG00000001939	ENSGALG00000015821	ENSGALG00000005769	ENSGALG00000006596	ENSGALG00000015339	ENSGALG00000008188	ENSGALG00000003221	ENSGALG00000031474	ENSGALG00000042001	ENSGALG00000001803	ENSGALG00000005667	ENSGALG00000012529	ENSGALG00000035029	ENSGALG00000005138	ENSGALG00000011456	ENSGALG00000006855	ENSGALG00000028204	ENSGALG00000011128	ENSGALG00000028803	ENSGALG00000043744	ENSGALG00000012763	ENSGALG00000000259	ENSGALG00000003111	ENSGALG00000008590	ENSGALG00000006969	ENSGALG00000003297	ENSGALG00000034101	ENSGALG00000004469	ENSGALG00000020003	ENSGALG00000014860	ENSGALG00000008734	ENSGALG00000012379	ENSGALG00000006840	ENSGALG00000006219	ENSGALG00000011427	ENSGALG00000005767	ENSGALG00000042890	ENSGALG00000015847	ENSGALG00000004650	ENSGALG00000012037
GO:0045595	regulation of cell differentiation	biological_process	3.5131e-07	3.8586e-05	591	61525	1007	15235	ENSGALG00000009791	ENSGALG00000016332	ENSGALG00000012631	ENSGALG00000008332	ENSGALG00000012444	ENSGALG00000042112	ENSGALG00000035867	ENSGALG00000016831	ENSGALG00000039450	ENSGALG00000005834	ENSGALG00000004333	ENSGALG00000030710	ENSGALG00000016984	ENSGALG00000004098	ENSGALG00000033391	ENSGALG00000039498	ENSGALG00000002707	ENSGALG00000026081	ENSGALG00000039193	ENSGALG00000005544	ENSGALG00000039173	ENSGALG00000020249	ENSGALG00000041370	ENSGALG00000041907	ENSGALG00000007641	ENSGALG00000006598	ENSGALG00000012735	ENSGALG00000000277	ENSGALG00000011682	ENSGALG00000012429	ENSGALG00000002515	ENSGALG00000039349	ENSGALG00000028015	ENSGALG00000013822	ENSGALG00000016022	ENSGALG00000000401	ENSGALG00000036571	ENSGALG00000041204	ENSGALG00000017105	ENSGALG00000040180	ENSGALG00000012569
GO:0030554	adenyl nucleotide binding	molecular_function	3.7488e-07	4.0906e-05	705	61525	1193	15235	ENSGALG00000003294	ENSGALG00000012992	ENSGALG00000031741	ENSGALG00000012879	ENSGALG00000040882	ENSGALG00000009495	ENSGALG00000011511	ENSGALG00000000525	ENSGALG00000014784	ENSGALG00000007912	ENSGALG00000036201	ENSGALG00000035267	ENSGALG00000003532	ENSGALG00000013174	ENSGALG00000007023	ENSGALG00000009844	ENSGALG00000002880	ENSGALG00000016321	ENSGALG00000031718	ENSGALG00000037736	ENSGALG00000039951	ENSGALG00000030599	ENSGALG00000000907	ENSGALG00000011366	ENSGALG00000002555	ENSGALG00000011744	ENSGALG00000037326	ENSGALG00000029449	ENSGALG00000039830	ENSGALG00000043628	ENSGALG00000016438	ENSGALG00000006431	ENSGALG00000007768	ENSGALG00000003942	ENSGALG00000027658	ENSGALG00000030613	ENSGALG00000006305	ENSGALG00000030313	ENSGALG00000039786	ENSGALG00000008060	ENSGALG00000009195
GO:0000278	mitotic cell cycle	biological_process	3.8148e-07	4.1356e-05	315	61525	506	15235	ENSGALG00000017190	ENSGALG00000035030	ENSGALG00000008553	ENSGALG00000006357	ENSGALG00000041139	ENSGALG00000000785	ENSGALG00000035369	ENSGALG00000010671	ENSGALG00000012178	ENSGALG00000032713	ENSGALG00000009971	ENSGALG00000040696	ENSGALG00000010859	ENSGALG00000022909	ENSGALG00000016582	ENSGALG00000037203	ENSGALG00000010620	ENSGALG00000036892	ENSGALG00000043107	ENSGALG00000007555	ENSGALG00000006639	ENSGALG00000011881	ENSGALG00000039118	ENSGALG00000002569	ENSGALG00000012321	ENSGALG00000031461	ENSGALG00000008095	ENSGALG00000005714	ENSGALG00000001644	ENSGALG00000010700	ENSGALG00000031340	ENSGALG00000039228	ENSGALG00000005710	ENSGALG00000028148	ENSGALG00000004494	ENSGALG00000006182	ENSGALG00000007308	ENSGALG00000006604	ENSGALG00000014737	ENSGALG00000007101	ENSGALG00000026428
GO:0008134	transcription factor binding	molecular_function	4.6309e-07	4.988e-05	227	61525	355	15235	ENSGALG00000012702	ENSGALG00000036452	ENSGALG00000008985	ENSGALG00000037686	ENSGALG00000029761	ENSGALG00000009228	ENSGALG00000040480	ENSGALG00000042816	ENSGALG00000041365	ENSGALG00000011957	ENSGALG00000012792	ENSGALG00000023742	ENSGALG00000039474	ENSGALG00000009451	ENSGALG00000013565	ENSGALG00000009690	ENSGALG00000015635	ENSGALG00000001182	ENSGALG00000006445	ENSGALG00000010836	ENSGALG00000001504	ENSGALG00000005395	ENSGALG00000002144	ENSGALG00000005378	ENSGALG00000005415	ENSGALG00000010104	ENSGALG00000017330	ENSGALG00000032097	ENSGALG00000002142	ENSGALG00000038783	ENSGALG00000010005	ENSGALG00000025759	ENSGALG00000012408	ENSGALG00000035701	ENSGALG00000039710	ENSGALG00000014365	ENSGALG00000001118	ENSGALG00000038933	ENSGALG00000009738	ENSGALG00000015763	ENSGALG00000015150
GO:0031966	mitochondrial membrane	cellular_component	4.7234e-07	5.0549e-05	196	61525	313	15235	ENSGALG00000012196	ENSGALG00000032234	ENSGALG00000017316	ENSGALG00000013043	ENSGALG00000039951	ENSGALG00000016400	ENSGALG00000035334	ENSGALG00000004416	ENSGALG00000011332	ENSGALG00000008084	ENSGALG00000016094	ENSGALG00000009545	ENSGALG00000032465	ENSGALG00000007479	ENSGALG00000006073	ENSGALG00000017125	ENSGALG00000004372	ENSGALG00000008114	ENSGALG00000028227	ENSGALG00000034982	ENSGALG00000005164	ENSGALG00000036214	ENSGALG00000009703	ENSGALG00000041418	ENSGALG00000028187	ENSGALG00000043053	ENSGALG00000009076	ENSGALG00000015751	ENSGALG00000002089	ENSGALG00000015372	ENSGALG00000007878	ENSGALG00000014567	ENSGALG00000006211	ENSGALG00000040254	ENSGALG00000007467	ENSGALG00000016142	ENSGALG00000002388	ENSGALG00000006899	ENSGALG00000032595	ENSGALG00000033754	ENSGALG00000026847
GO:0032502	developmental process	biological_process	5.204e-07	5.5338e-05	1890	61525	3438	15235	ENSGALG00000002562	ENSGALG00000003916	ENSGALG00000005368	ENSGALG00000006552	ENSGALG00000001577	ENSGALG00000011835	ENSGALG00000026983	ENSGALG00000042181	ENSGALG00000030140	ENSGALG00000034118	ENSGALG00000032029	ENSGALG00000005850	ENSGALG00000002389	ENSGALG00000033083	ENSGALG00000023296	ENSGALG00000026287	ENSGALG00000012755	ENSGALG00000014012	ENSGALG00000003753	ENSGALG00000035584	ENSGALG00000017156	ENSGALG00000040921	ENSGALG00000036238	ENSGALG00000035493	ENSGALG00000004246	ENSGALG00000034572	ENSGALG00000010005	ENSGALG00000011270	ENSGALG00000010299	ENSGALG00000000280	ENSGALG00000007101	ENSGALG00000028886	ENSGALG00000033185	ENSGALG00000012766	ENSGALG00000007687	ENSGALG00000013468	ENSGALG00000002659	ENSGALG00000008257	ENSGALG00000001182	ENSGALG00000001264	ENSGALG00000015342
GO:0016458	gene silencing	biological_process	5.8606e-07	6.1926e-05	72	61525	96	15235	ENSGALG00000031571	ENSGALG00000024051	ENSGALG00000001725	ENSGALG00000025864	ENSGALG00000012484	ENSGALG00000004622	ENSGALG00000002301	ENSGALG00000027315	ENSGALG00000043212	ENSGALG00000003297	ENSGALG00000000146	ENSGALG00000029316	ENSGALG00000035715	ENSGALG00000043711	ENSGALG00000001959	ENSGALG00000026761	ENSGALG00000019211	ENSGALG00000011494	ENSGALG00000041454	ENSGALG00000001616	ENSGALG00000001101	ENSGALG00000039713	ENSGALG00000010621	ENSGALG00000011965	ENSGALG00000009525	ENSGALG00000014023	ENSGALG00000019622	ENSGALG00000010999	ENSGALG00000029211	ENSGALG00000038730	ENSGALG00000009913	ENSGALG00000003267	ENSGALG00000005753	ENSGALG00000004794	ENSGALG00000038018	ENSGALG00000012050	ENSGALG00000015052	ENSGALG00000004974	ENSGALG00000043400	ENSGALG00000010341	ENSGALG00000042598
GO:0051726	regulation of cell cycle	biological_process	6.3245e-07	6.6407e-05	382	61525	630	15235	ENSGALG00000001158	ENSGALG00000016547	ENSGALG00000042624	ENSGALG00000037733	ENSGALG00000015874	ENSGALG00000005973	ENSGALG00000004837	ENSGALG00000005830	ENSGALG00000007768	ENSGALG00000014567	ENSGALG00000006211	ENSGALG00000001921	ENSGALG00000042082	ENSGALG00000031648	ENSGALG00000035441	ENSGALG00000005884	ENSGALG00000009062	ENSGALG00000010478	ENSGALG00000043460	ENSGALG00000008520	ENSGALG00000006925	ENSGALG00000031524	ENSGALG00000013422	ENSGALG00000038502	ENSGALG00000007527	ENSGALG00000012620	ENSGALG00000004821	ENSGALG00000031718	ENSGALG00000007210	ENSGALG00000001907	ENSGALG00000014801	ENSGALG00000027592	ENSGALG00000003473	ENSGALG00000036497	ENSGALG00000000525	ENSGALG00000011243	ENSGALG00000034210	ENSGALG00000012879	ENSGALG00000010129	ENSGALG00000003294	ENSGALG00000015709
GO:0044767	single-organism developmental process	biological_process	6.4616e-07	6.7423e-05	1618	61525	2921	15235	ENSGALG00000038758	ENSGALG00000002447	ENSGALG00000009626	ENSGALG00000009638	ENSGALG00000004048	ENSGALG00000044940	ENSGALG00000012425	ENSGALG00000015056	ENSGALG00000017644	ENSGALG00000011560	ENSGALG00000010671	ENSGALG00000040807	ENSGALG00000009230	ENSGALG00000004741	ENSGALG00000036829	ENSGALG00000010825	ENSGALG00000014776	ENSGALG00000004631	ENSGALG00000003959	ENSGALG00000039124	ENSGALG00000016529	ENSGALG00000005929	ENSGALG00000002182	ENSGALG00000007047	ENSGALG00000008085	ENSGALG00000044404	ENSGALG00000035966	ENSGALG00000004107	ENSGALG00000037913	ENSGALG00000013867	ENSGALG00000029223	ENSGALG00000000583	ENSGALG00000042388	ENSGALG00000027428	ENSGALG00000043355	ENSGALG00000003689	ENSGALG00000014581	ENSGALG00000015259	ENSGALG00000042492	ENSGALG00000033993	ENSGALG00000037525
GO:0048534	hematopoietic or lymphoid organ development	biological_process	6.973e-07	7.2307e-05	318	61525	523	15235	ENSGALG00000005834	ENSGALG00000030710	ENSGALG00000026471	ENSGALG00000006415	ENSGALG00000016831	ENSGALG00000003339	ENSGALG00000039450	ENSGALG00000011046	ENSGALG00000010774	ENSGALG00000012921	ENSGALG00000019553	ENSGALG00000003641	ENSGALG00000010572	ENSGALG00000007821	ENSGALG00000016881	ENSGALG00000012444	ENSGALG00000011168	ENSGALG00000033507	ENSGALG00000004224	ENSGALG00000005653	ENSGALG00000000466	ENSGALG00000026525	ENSGALG00000004587	ENSGALG00000031529	ENSGALG00000004098	ENSGALG00000011444	ENSGALG00000035516	ENSGALG00000005544	ENSGALG00000032740	ENSGALG00000003720	ENSGALG00000015770	ENSGALG00000006695	ENSGALG00000008293	ENSGALG00000037437	ENSGALG00000028015	ENSGALG00000007641	ENSGALG00000001841	ENSGALG00000011682	ENSGALG00000042458	ENSGALG00000012429	ENSGALG00000012885
GO:2000026	regulation of multicellular organismal development	biological_process	8.935e-07	9.208e-05	664	61525	1144	15235	ENSGALG00000005470	ENSGALG00000004640	ENSGALG00000011228	ENSGALG00000040368	ENSGALG00000040030	ENSGALG00000028009	ENSGALG00000026944	ENSGALG00000003580	ENSGALG00000010290	ENSGALG00000015770	ENSGALG00000025950	ENSGALG00000037437	ENSGALG00000031284	ENSGALG00000002922	ENSGALG00000043209	ENSGALG00000009020	ENSGALG00000033960	ENSGALG00000009898	ENSGALG00000014915	ENSGALG00000044737	ENSGALG00000012885	ENSGALG00000004594	ENSGALG00000001258	ENSGALG00000029261	ENSGALG00000015216	ENSGALG00000004570	ENSGALG00000004598	ENSGALG00000004263	ENSGALG00000033123	ENSGALG00000032045	ENSGALG00000002294	ENSGALG00000011823	ENSGALG00000003339	ENSGALG00000002588	ENSGALG00000003078	ENSGALG00000013102	ENSGALG00000031529	ENSGALG00000003720	ENSGALG00000031216	ENSGALG00000039818	ENSGALG00000007161
GO:0022625	cytosolic large ribosomal subunit	cellular_component	1.1642e-06	0.00011924	35	61525	42	15235	ENSGALG00000008806	ENSGALG00000029897	ENSGALG00000039470	ENSGALG00000035252	ENSGALG00000012172	ENSGALG00000001634	ENSGALG00000007711	ENSGALG00000006179	ENSGALG00000001658	ENSGALG00000009312	ENSGALG00000005948	ENSGALG00000000474	ENSGALG00000002837	ENSGALG00000008620	ENSGALG00000004952	ENSGALG00000000150	ENSGALG00000011974	ENSGALG00000026978	ENSGALG00000027142	ENSGALG00000015339	ENSGALG00000005922	ENSGALG00000016232	ENSGALG00000035677	ENSGALG00000027035	ENSGALG00000002868	ENSGALG00000000719	ENSGALG00000027682	ENSGALG00000030878	ENSGALG00000005458	ENSGALG00000004818	ENSGALG00000003966	ENSGALG00000016775	ENSGALG00000034811	ENSGALG00000007611	ENSGALG00000002644	RPL12|RPL30|RPL10|RPL7|RPL3|RPL23|RPL4|RPL13|RPL19|RPL22L1|RPL27A|RPL36|RPL27|RPL39|-|RPL9|RPL7L1|RPL29|RPL32|RPL24|RPL5|RPL8|RPL35|RPL21|RPL26L1|RPL22|C12orf66|RPLP1|RPL3L|RPL6|RPL23A|RPL31|RPLP2|RPL35A|RPL10A|
GO:0005743	mitochondrial inner membrane	cellular_component	1.301e-06	0.00013244	137	61525	214	15235	ENSGALG00000025819	ENSGALG00000038325	ENSGALG00000014869	ENSGALG00000012013	ENSGALG00000030436	ENSGALG00000040366	ENSGALG00000041091	ENSGALG00000016345	ENSGALG00000021692	ENSGALG00000013709	ENSGALG00000038801	ENSGALG00000006056	ENSGALG00000008011	ENSGALG00000007492	ENSGALG00000043768	ENSGALG00000008239	ENSGALG00000013167	ENSGALG00000005789	ENSGALG00000041401	ENSGALG00000011483	ENSGALG00000037996	ENSGALG00000020729	ENSGALG00000017330	ENSGALG00000012173	ENSGALG00000040987	ENSGALG00000028537	ENSGALG00000038604	ENSGALG00000005079	ENSGALG00000008613	ENSGALG00000027963	ENSGALG00000014897	ENSGALG00000032142	ENSGALG00000002089	ENSGALG00000015751	ENSGALG00000009076	ENSGALG00000033754	ENSGALG00000026847	ENSGALG00000032595	ENSGALG00000006899	ENSGALG00000007467	ENSGALG00000040254
GO:0040029	regulation of gene expression	biological_process	1.3487e-06	0.00013599	101	61525	143	15235	ENSGALG00000008167	ENSGALG00000026761	ENSGALG00000019211	ENSGALG00000017145	ENSGALG00000041454	ENSGALG00000001817	ENSGALG00000001101	ENSGALG00000012037	ENSGALG00000007690	ENSGALG00000001616	ENSGALG00000043711	ENSGALG00000043399	ENSGALG00000034271	ENSGALG00000010999	ENSGALG00000019622	ENSGALG00000029211	ENSGALG00000038730	ENSGALG00000009913	ENSGALG00000010621	ENSGALG00000011965	ENSGALG00000039713	ENSGALG00000014023	ENSGALG00000009525	ENSGALG00000024051	ENSGALG00000001725	ENSGALG00000025864	ENSGALG00000041370	ENSGALG00000031571	ENSGALG00000029316	ENSGALG00000000146	ENSGALG00000028204	ENSGALG00000004123	ENSGALG00000020322	ENSGALG00000007307	ENSGALG00000035715	ENSGALG00000002301	ENSGALG00000027315	ENSGALG00000004622	ENSGALG00000012484	ENSGALG00000003297	ENSGALG00000003226
GO:0030099	myeloid cell differentiation	biological_process	1.3522e-06	0.00013599	153	61525	233	15235	ENSGALG00000026525	ENSGALG00000003221	ENSGALG00000034421	ENSGALG00000005544	ENSGALG00000032740	ENSGALG00000035516	ENSGALG00000040896	ENSGALG00000011444	ENSGALG00000007651	ENSGALG00000003339	ENSGALG00000040561	ENSGALG00000030710	ENSGALG00000005834	ENSGALG00000019553	ENSGALG00000011046	ENSGALG00000006525	ENSGALG00000043744	ENSGALG00000009369	ENSGALG00000003641	ENSGALG00000012444	ENSGALG00000016881	ENSGALG00000007357	ENSGALG00000011182	ENSGALG00000004594	ENSGALG00000015297	ENSGALG00000015306	ENSGALG00000002922	ENSGALG00000038634	ENSGALG00000012037	ENSGALG00000016022	ENSGALG00000011937	ENSGALG00000009020	ENSGALG00000000401	ENSGALG00000008293	ENSGALG00000015770	ENSGALG00000035498	ENSGALG00000005757	ENSGALG00000040017	ENSGALG00000007641	ENSGALG00000014645	ENSGALG00000012429
GO:0000228	nuclear chromosome	cellular_component	1.5992e-06	0.00015987	206	61525	327	15235	ENSGALG00000003522	ENSGALG00000008233	ENSGALG00000012484	ENSGALG00000041236	ENSGALG00000009032	ENSGALG00000008241	ENSGALG00000037686	ENSGALG00000031841	ENSGALG00000007665	ENSGALG00000004037	ENSGALG00000030313	ENSGALG00000001306	ENSGALG00000009023	ENSGALG00000008175	ENSGALG00000012766	ENSGALG00000029408	ENSGALG00000004342	ENSGALG00000034461	ENSGALG00000002276	ENSGALG00000011294	ENSGALG00000002002	ENSGALG00000008014	ENSGALG00000007676	ENSGALG00000008037	ENSGALG00000009525	ENSGALG00000012591	ENSGALG00000015763	ENSGALG00000012237	ENSGALG00000009913	ENSGALG00000035701	ENSGALG00000029211	ENSGALG00000007963	ENSGALG00000001954	ENSGALG00000007843	ENSGALG00000029530	ENSGALG00000013137	ENSGALG00000008383	ENSGALG00000010164	ENSGALG00000013818	ENSGALG00000043711	ENSGALG00000001616
GO:0015934	large ribosomal subunit	cellular_component	1.7831e-06	0.0001772	64	61525	91	15235	ENSGALG00000038812	ENSGALG00000004952	ENSGALG00000041863	ENSGALG00000006179	ENSGALG00000001658	ENSGALG00000009312	ENSGALG00000005948	ENSGALG00000041086	ENSGALG00000006782	ENSGALG00000002605	ENSGALG00000012172	ENSGALG00000014435	ENSGALG00000017319	ENSGALG00000002644	ENSGALG00000003966	ENSGALG00000041429	ENSGALG00000030878	ENSGALG00000036774	ENSGALG00000027035	ENSGALG00000035677	ENSGALG00000002868	ENSGALG00000000719	ENSGALG00000027142	ENSGALG00000027611	ENSGALG00000026978	ENSGALG00000005922	ENSGALG00000016760	ENSGALG00000007473	ENSGALG00000000150	ENSGALG00000007711	ENSGALG00000030994	ENSGALG00000008620	ENSGALG00000010285	ENSGALG00000000474	ENSGALG00000002837	ENSGALG00000015414	ENSGALG00000035252	ENSGALG00000015543	ENSGALG00000029897	ENSGALG00000039470	ENSGALG00000016731
GO:0030154	cell differentiation	biological_process	1.9076e-06	0.00018844	1247	61525	2233	15235	ENSGALG00000003084	ENSGALG00000009129	ENSGALG00000013424	ENSGALG00000002792	ENSGALG00000037655	ENSGALG00000039985	ENSGALG00000004509	ENSGALG00000042534	ENSGALG00000030879	ENSGALG00000006211	ENSGALG00000009581	ENSGALG00000010133	ENSGALG00000030847	ENSGALG00000002555	ENSGALG00000006697	ENSGALG00000009752	ENSGALG00000032198	ENSGALG00000040320	ENSGALG00000002232	ENSGALG00000007527	ENSGALG00000007599	ENSGALG00000004460	ENSGALG00000016012	ENSGALG00000031741	ENSGALG00000002831	ENSGALG00000040114	ENSGALG00000046371	ENSGALG00000021589	ENSGALG00000015495	ENSGALG00000012787	ENSGALG00000008756	ENSGALG00000009844	ENSGALG00000003532	ENSGALG00000036497	ENSGALG00000001093	ENSGALG00000039102	ENSGALG00000031987	ENSGALG00000033770	ENSGALG00000008302	ENSGALG00000015763	ENSGALG00000011319
GO:0007275	multicellular organismal development	biological_process	1.9324e-06	0.00018977	1580	61525	2861	15235	ENSGALG00000031457	ENSGALG00000006563	ENSGALG00000013372	ENSGALG00000004044	ENSGALG00000004901	ENSGALG00000004997	ENSGALG00000017652	ENSGALG00000042538	ENSGALG00000036101	ENSGALG00000010983	ENSGALG00000010337	ENSGALG00000006141	ENSGALG00000003126	ENSGALG00000026361	ENSGALG00000031560	ENSGALG00000031534	ENSGALG00000010179	ENSGALG00000012559	ENSGALG00000011329	ENSGALG00000008701	ENSGALG00000011169	ENSGALG00000012833	ENSGALG00000005658	ENSGALG00000033598	ENSGALG00000000528	ENSGALG00000007685	ENSGALG00000017389	ENSGALG00000002249	ENSGALG00000011019	ENSGALG00000035539	ENSGALG00000002881	ENSGALG00000022819	ENSGALG00000004440	ENSGALG00000037511	ENSGALG00000010748	ENSGALG00000011406	ENSGALG00000011958	ENSGALG00000028407	ENSGALG00000039139	ENSGALG00000014957	ENSGALG00000001076
GO:0043168	anion binding	molecular_function	2.4921e-06	0.00024331	1164	61525	2057	15235	ENSGALG00000009020	ENSGALG00000003732	ENSGALG00000001258	ENSGALG00000010664	ENSGALG00000004045	ENSGALG00000011371	ENSGALG00000035762	ENSGALG00000010840	ENSGALG00000040157	ENSGALG00000007132	ENSGALG00000036827	ENSGALG00000025950	ENSGALG00000043751	ENSGALG00000041644	ENSGALG00000031529	ENSGALG00000008950	ENSGALG00000033079	ENSGALG00000003283	ENSGALG00000005279	ENSGALG00000040606	ENSGALG00000008633	ENSGALG00000016279	ENSGALG00000035831	ENSGALG00000027703	ENSGALG00000008256	ENSGALG00000003881	ENSGALG00000002588	ENSGALG00000002016	ENSGALG00000016524	ENSGALG00000014800	ENSGALG00000031182	ENSGALG00000032386	ENSGALG00000042400	ENSGALG00000001476	ENSGALG00000003288	ENSGALG00000016661	ENSGALG00000015978	ENSGALG00000040687	ENSGALG00000002891	ENSGALG00000006786	ENSGALG00000015879
GO:0033036	macromolecule localization	biological_process	2.612e-06	0.00025353	855	61525	1498	15235	ENSGALG00000012569	ENSGALG00000005357	ENSGALG00000002836	ENSGALG00000016583	ENSGALG00000007408	ENSGALG00000004555	ENSGALG00000021683	ENSGALG00000041204	ENSGALG00000003010	ENSGALG00000016791	ENSGALG00000034737	ENSGALG00000036763	ENSGALG00000004167	ENSGALG00000031582	ENSGALG00000012974	ENSGALG00000006695	ENSGALG00000045511	ENSGALG00000008436	ENSGALG00000001943	ENSGALG00000012429	ENSGALG00000011141	ENSGALG00000010025	ENSGALG00000001602	ENSGALG00000032191	ENSGALG00000000277	ENSGALG00000005139	ENSGALG00000007109	ENSGALG00000006598	ENSGALG00000020249	ENSGALG00000041907	ENSGALG00000003108	ENSGALG00000003765	ENSGALG00000003322	ENSGALG00000006001	ENSGALG00000006284	ENSGALG00000031606	ENSGALG00000004224	ENSGALG00000000550	ENSGALG00000009086	ENSGALG00000006328	ENSGALG00000016477
GO:0010608	posttranscriptional regulation of gene expression	biological_process	2.8473e-06	0.00027477	254	61525	407	15235	ENSGALG00000026761	ENSGALG00000011184	ENSGALG00000045514	ENSGALG00000016799	ENSGALG00000019211	ENSGALG00000015338	ENSGALG00000005452	ENSGALG00000015641	ENSGALG00000001634	ENSGALG00000044453	ENSGALG00000043711	ENSGALG00000033884	ENSGALG00000005620	ENSGALG00000046169	ENSGALG00000012292	ENSGALG00000012148	ENSGALG00000014790	ENSGALG00000001954	ENSGALG00000034177	ENSGALG00000010999	ENSGALG00000019622	ENSGALG00000041200	ENSGALG00000007945	ENSGALG00000038730	ENSGALG00000039713	ENSGALG00000010379	ENSGALG00000011965	ENSGALG00000003272	ENSGALG00000015414	ENSGALG00000012755	ENSGALG00000010103	ENSGALG00000015635	ENSGALG00000014897	ENSGALG00000001253	ENSGALG00000033512	ENSGALG00000025864	ENSGALG00000004738	ENSGALG00000006898	ENSGALG00000011402	ENSGALG00000040156	ENSGALG00000017330
GO:0051239	regulation of multicellular organismal process	biological_process	2.8881e-06	0.00027711	1002	61525	1772	15235	ENSGALG00000005321	ENSGALG00000004248	ENSGALG00000026258	ENSGALG00000040141	ENSGALG00000003369	ENSGALG00000015142	ENSGALG00000015078	ENSGALG00000007278	ENSGALG00000027864	ENSGALG00000009621	ENSGALG00000028327	ENSGALG00000028935	ENSGALG00000041025	ENSGALG00000039473	ENSGALG00000006033	ENSGALG00000033653	ENSGALG00000030643	ENSGALG00000030038	ENSGALG00000009262	ENSGALG00000031328	ENSGALG00000011442	ENSGALG00000014736	ENSGALG00000013853	ENSGALG00000014505	ENSGALG00000021572	ENSGALG00000035748	ENSGALG00000011284	ENSGALG00000029424	ENSGALG00000042051	ENSGALG00000001080	ENSGALG00000031960	ENSGALG00000003814	ENSGALG00000017414	ENSGALG00000026055	ENSGALG00000009448	ENSGALG00000033635	ENSGALG00000006824	ENSGALG00000008591	ENSGALG00000031991	ENSGALG00000006623	ENSGALG00000007700
GO:0003677	DNA binding	molecular_function	3.0547e-06	0.00029141	769	61525	1386	15235	ENSGALG00000004848	ENSGALG00000002588	ENSGALG00000004225	ENSGALG00000019553	ENSGALG00000012921	ENSGALG00000003339	ENSGALG00000017050	ENSGALG00000004667	ENSGALG00000041470	ENSGALG00000010461	ENSGALG00000012290	ENSGALG00000029588	ENSGALG00000025868	ENSGALG00000008256	ENSGALG00000016926	ENSGALG00000001852	ENSGALG00000004598	ENSGALG00000001363	ENSGALG00000010665	ENSGALG00000003641	ENSGALG00000039300	ENSGALG00000005279	ENSGALG00000026525	ENSGALG00000017493	ENSGALG00000031571	ENSGALG00000005653	ENSGALG00000017376	ENSGALG00000034140	ENSGALG00000032992	ENSGALG00000037437	ENSGALG00000028512	ENSGALG00000007989	ENSGALG00000015800	ENSGALG00000034960	ENSGALG00000045705	ENSGALG00000015254	ENSGALG00000014023	ENSGALG00000015770	ENSGALG00000040157	ENSGALG00000013348	ENSGALG00000034271
GO:0048731	system development	biological_process	3.207e-06	0.00030421	1472	61525	2659	15235	ENSGALG00000039238	ENSGALG00000012792	ENSGALG00000011718	ENSGALG00000007656	ENSGALG00000006097	ENSGALG00000002952	ENSGALG00000041592	ENSGALG00000041573	ENSGALG00000043041	ENSGALG00000015367	ENSGALG00000005415	ENSGALG00000006933	ENSGALG00000003259	ENSGALG00000042365	ENSGALG00000034297	ENSGALG00000010925	ENSGALG00000016348	ENSGALG00000010103	ENSGALG00000015407	ENSGALG00000041762	ENSGALG00000007314	ENSGALG00000012342	ENSGALG00000000816	ENSGALG00000004628	ENSGALG00000005579	ENSGALG00000011473	ENSGALG00000007945	ENSGALG00000027231	ENSGALG00000009302	ENSGALG00000015544	ENSGALG00000014908	ENSGALG00000016421	ENSGALG00000019622	ENSGALG00000040834	ENSGALG00000026862	ENSGALG00000031503	ENSGALG00000016451	ENSGALG00000005209	ENSGALG00000017280	ENSGALG00000009378	ENSGALG00000013818
GO:0050794	regulation of cellular process	biological_process	3.8388e-06	0.00036209	3581	61525	6805	15235	ENSGALG00000010774	ENSGALG00000035768	ENSGALG00000008713	ENSGALG00000008081	ENSGALG00000028284	ENSGALG00000004333	ENSGALG00000039576	ENSGALG00000012254	ENSGALG00000014138	ENSGALG00000039302	ENSGALG00000042214	ENSGALG00000030812	ENSGALG00000016332	ENSGALG00000017290	ENSGALG00000033834	ENSGALG00000030899	ENSGALG00000003933	ENSGALG00000003108	ENSGALG00000002937	ENSGALG00000009426	ENSGALG00000029218	ENSGALG00000004224	ENSGALG00000003378	ENSGALG00000010119	ENSGALG00000028994	ENSGALG00000039146	ENSGALG00000015209	ENSGALG00000032740	ENSGALG00000002085	ENSGALG00000030858	ENSGALG00000016984	ENSGALG00000014711	ENSGALG00000037077	ENSGALG00000006792	ENSGALG00000013907	ENSGALG00000003568	ENSGALG00000012200	ENSGALG00000030115	ENSGALG00000004814	ENSGALG00000004171	ENSGALG00000017105
GO:0000785	chromatin	cellular_component	3.9872e-06	0.00037397	197	61525	320	15235	ENSGALG00000031159	ENSGALG00000040303	ENSGALG00000001728	ENSGALG00000017145	ENSGALG00000031804	ENSGALG00000043799	ENSGALG00000016583	ENSGALG00000043062	ENSGALG00000034271	ENSGALG00000043399	ENSGALG00000003596	ENSGALG00000037646	ENSGALG00000016067	ENSGALG00000007641	ENSGALG00000033601	ENSGALG00000001021	ENSGALG00000014023	ENSGALG00000045705	ENSGALG00000010956	ENSGALG00000008414	ENSGALG00000015681	ENSGALG00000036908	ENSGALG00000034716	ENSGALG00000008393	ENSGALG00000042055	ENSGALG00000040276	ENSGALG00000043137	ENSGALG00000031571	ENSGALG00000003771	ENSGALG00000011642	ENSGALG00000003221	ENSGALG00000003641	ENSGALG00000008536	ENSGALG00000000409	ENSGALG00000017290	ENSGALG00000002286	ENSGALG00000001852	ENSGALG00000004570	ENSGALG00000035715	ENSGALG00000011637	ENSGALG00000002969
GO:0022603	regulation of anatomical structure morphogenesis	biological_process	4.0747e-06	0.00038004	383	61525	633	15235	ENSGALG00000033520	ENSGALG00000027265	ENSGALG00000037733	ENSGALG00000032628	ENSGALG00000016420	ENSGALG00000035049	ENSGALG00000014567	ENSGALG00000039080	ENSGALG00000030847	ENSGALG00000002555	ENSGALG00000033039	ENSGALG00000008702	ENSGALG00000005299	ENSGALG00000009859	ENSGALG00000011452	ENSGALG00000016058	ENSGALG00000003521	ENSGALG00000016843	ENSGALG00000032155	ENSGALG00000030879	ENSGALG00000006925	ENSGALG00000037286	ENSGALG00000015729	ENSGALG00000008193	ENSGALG00000038556	ENSGALG00000000227	ENSGALG00000009268	ENSGALG00000032234	ENSGALG00000012731	ENSGALG00000037943	ENSGALG00000011855	ENSGALG00000035623	ENSGALG00000026557	ENSGALG00000000811	ENSGALG00000007140	ENSGALG00000041555	ENSGALG00000010081	ENSGALG00000003473	ENSGALG00000012773	ENSGALG00000000525	ENSGALG00000005660
GO:0051704	multi-organism process	biological_process	5.1136e-06	0.00047428	350	61525	596	15235	ENSGALG00000039554	ENSGALG00000037934	ENSGALG00000009266	ENSGALG00000046020	ENSGALG00000034812	ENSGALG00000045730	ENSGALG00000026373	ENSGALG00000013723	ENSGALG00000008604	ENSGALG00000014754	ENSGALG00000008014	ENSGALG00000029850	ENSGALG00000031797	ENSGALG00000043650	ENSGALG00000039068	ENSGALG00000000881	ENSGALG00000014983	ENSGALG00000035219	ENSGALG00000035950	ENSGALG00000002878	ENSGALG00000029367	ENSGALG00000009476	ENSGALG00000005620	ENSGALG00000003893	ENSGALG00000027594	ENSGALG00000004364	ENSGALG00000024272	ENSGALG00000010000	ENSGALG00000028437	ENSGALG00000009450	ENSGALG00000029897	ENSGALG00000003578	ENSGALG00000014365	ENSGALG00000003144	ENSGALG00000016358	ENSGALG00000013810	ENSGALG00000016668	ENSGALG00000031129	ENSGALG00000042287	ENSGALG00000044297	ENSGALG00000002831
GO:0005911	cell-cell junction	cellular_component	8.0674e-06	0.00074411	162	61525	250	15235	ENSGALG00000004286	ENSGALG00000033405	ENSGALG00000007125	ENSGALG00000034992	ENSGALG00000003806	ENSGALG00000043034	ENSGALG00000000920	ENSGALG00000007416	ENSGALG00000027140	ENSGALG00000043018	ENSGALG00000029761	ENSGALG00000006527	ENSGALG00000015367	ENSGALG00000004796	ENSGALG00000031416	ENSGALG00000031776	ENSGALG00000009075	ENSGALG00000005846	ENSGALG00000025864	ENSGALG00000012285	ENSGALG00000013748	ENSGALG00000007145	ENSGALG00000005079	ENSGALG00000015606	ENSGALG00000013951	ENSGALG00000038933	ENSGALG00000014012	ENSGALG00000023580	ENSGALG00000001262	ENSGALG00000012374	ENSGALG00000011319	ENSGALG00000010589	ENSGALG00000037316	ENSGALG00000008969	ENSGALG00000011306	ENSGALG00000014873	ENSGALG00000002452	ENSGALG00000042552	ENSGALG00000010662	ENSGALG00000026862	ENSGALG00000027198
GO:0022604	regulation of cell morphogenesis	biological_process	8.1972e-06	0.00075194	219	61525	343	15235	ENSGALG00000002499	ENSGALG00000006390	ENSGALG00000029261	ENSGALG00000043399	ENSGALG00000017105	ENSGALG00000001733	ENSGALG00000012594	ENSGALG00000038634	ENSGALG00000001798	ENSGALG00000002515	ENSGALG00000029894	ENSGALG00000013886	ENSGALG00000012429	ENSGALG00000040030	ENSGALG00000040368	ENSGALG00000004640	ENSGALG00000041907	ENSGALG00000020249	ENSGALG00000040606	ENSGALG00000008733	ENSGALG00000006462	ENSGALG00000031474	ENSGALG00000040938	ENSGALG00000007161	ENSGALG00000039173	ENSGALG00000002707	ENSGALG00000039498	ENSGALG00000010357	ENSGALG00000032199	ENSGALG00000005834	ENSGALG00000003339	ENSGALG00000002853	ENSGALG00000015655	ENSGALG00000006051	ENSGALG00000008332	ENSGALG00000028774	ENSGALG00000030812	ENSGALG00000006855	ENSGALG00000004598	ENSGALG00000005442	ENSGALG00000012526
GO:0045446	endothelial cell differentiation	biological_process	8.7901e-06	0.00080109	41	61525	50	15235	ENSGALG00000013234	ENSGALG00000017153	ENSGALG00000016281	ENSGALG00000039615	ENSGALG00000002375	ENSGALG00000010352	ENSGALG00000028204	ENSGALG00000038311	ENSGALG00000009791	ENSGALG00000007260	ENSGALG00000008701	ENSGALG00000003712	ENSGALG00000037301	ENSGALG00000003770	ENSGALG00000006158	ENSGALG00000015422	ENSGALG00000020249	ENSGALG00000034716	ENSGALG00000005612	ENSGALG00000012787	ENSGALG00000013742	ENSGALG00000035635	ENSGALG00000014365	ENSGALG00000001262	ENSGALG00000036883	ENSGALG00000043775	ENSGALG00000003568	ENSGALG00000012429	ENSGALG00000007000	ENSGALG00000005530	ENSGALG00000028009	ENSGALG00000037203	ENSGALG00000011182	ENSGALG00000009927	ENSGALG00000034118	ENSGALG00000008459	ENSGALG00000033039	ENSGALG00000001476	ENSGALG00000033083	ENSGALG00000023113	ENSGALG00000009020
GO:0002376	immune system process	biological_process	8.8291e-06	0.00080109	680	61525	1202	15235	ENSGALG00000034007	ENSGALG00000007357	ENSGALG00000004947	ENSGALG00000016844	ENSGALG00000011937	ENSGALG00000013022	ENSGALG00000005757	ENSGALG00000026850	ENSGALG00000034426	ENSGALG00000002816	ENSGALG00000004583	ENSGALG00000004496	ENSGALG00000034950	ENSGALG00000010243	ENSGALG00000004236	ENSGALG00000014688	ENSGALG00000003485	ENSGALG00000040276	ENSGALG00000037257	ENSGALG00000004956	ENSGALG00000007651	ENSGALG00000004816	ENSGALG00000040561	ENSGALG00000030653	ENSGALG00000007174	ENSGALG00000007260	ENSGALG00000040627	ENSGALG00000005947	ENSGALG00000008795	ENSGALG00000009369	ENSGALG00000009920	ENSGALG00000009903	ENSGALG00000003003	ENSGALG00000012827	ENSGALG00000042994	ENSGALG00000012916	ENSGALG00000013372	ENSGALG00000014684	ENSGALG00000003939	ENSGALG00000005862	ENSGALG00000014957
GO:0030036	actin cytoskeleton organization	biological_process	1.0298e-05	0.00092931	267	61525	429	15235	ENSGALG00000020575	ENSGALG00000005226	ENSGALG00000009381	ENSGALG00000010027	ENSGALG00000045119	ENSGALG00000000234	ENSGALG00000007740	ENSGALG00000034340	ENSGALG00000012747	ENSGALG00000010000	ENSGALG00000002548	ENSGALG00000014687	ENSGALG00000016799	ENSGALG00000004364	ENSGALG00000004796	ENSGALG00000002790	ENSGALG00000013742	ENSGALG00000014922	ENSGALG00000016889	ENSGALG00000006025	ENSGALG00000016350	ENSGALG00000037733	ENSGALG00000002886	ENSGALG00000010770	ENSGALG00000026383	ENSGALG00000008667	ENSGALG00000045591	ENSGALG00000035492	ENSGALG00000019719	ENSGALG00000012024	ENSGALG00000003521	ENSGALG00000011452	ENSGALG00000005042	ENSGALG00000032155	ENSGALG00000037286	ENSGALG00000029528	ENSGALG00000015729	ENSGALG00000004070	ENSGALG00000026948	ENSGALG00000011855	ENSGALG00000005295
GO:0017148	negative regulation of translation	biological_process	1.0736e-05	0.00096368	52	61525	67	15235	ENSGALG00000041204	ENSGALG00000002150	ENSGALG00000003196	ENSGALG00000014442	ENSGALG00000002278	ENSGALG00000009565	ENSGALG00000043711	ENSGALG00000008530	ENSGALG00000012292	ENSGALG00000040957	ENSGALG00000026009	ENSGALG00000010042	ENSGALG00000019622	ENSGALG00000009598	ENSGALG00000038730	ENSGALG00000037733	ENSGALG00000040368	ENSGALG00000040109	ENSGALG00000030918	ENSGALG00000041790	ENSGALG00000039713	ENSGALG00000003950	ENSGALG00000014897	ENSGALG00000030351	ENSGALG00000014930	ENSGALG00000001725	ENSGALG00000035462	ENSGALG00000002488	ENSGALG00000005046	ENSGALG00000011468	ENSGALG00000012608	ENSGALG00000017330	ENSGALG00000011402	ENSGALG00000003267	ENSGALG00000006898	ENSGALG00000012115	ENSGALG00000037935	ENSGALG00000012050	ENSGALG00000010560	ENSGALG00000032930	ENSGALG00000003205
GO:0005747	mitochondrial respiratory chain complex I	cellular_component	1.2713e-05	0.001123	30	61525	38	15235	ENSGALG00000009076	ENSGALG00000003625	ENSGALG00000029500	ENSGALG00000042809	ENSGALG00000022813	ENSGALG00000030436	ENSGALG00000008821	ENSGALG00000008239	ENSGALG00000008084	ENSGALG00000028026	ENSGALG00000006073	ENSGALG00000046347	ENSGALG00000040626	ENSGALG00000017282	ENSGALG00000043768	ENSGALG00000005465	ENSGALG00000042478	ENSGALG00000042750	ENSGALG00000038714	ENSGALG00000008613	ENSGALG00000021692	ENSGALG00000005704	ENSGALG00000036214	ENSGALG00000009703	ENSGALG00000040987	ENSGALG00000032595	ENSGALG00000028537	ENSGALG00000041418	ENSGALG00000042242	ENSGALG00000027688	NDUFB5|NDUFS5|ND5|NDUFV1|NDUFV3|ND3|NDUFA5|NDUFB3|NDUFS3|NDUFS4|NDUFAB1|FOXRED1|NDUFA2|NDUFA9|ND2|NDUFB10|ND4L|ND1|NDUFB7|NDUFA1|-|NDUFB8|PARK7|NDUFS7|NDUFA8|NDUFB2|NDUFB1|NDUFS2|NDUFB9|NDUFB4|
GO:0030964	NADH dehydrogenase complex	cellular_component	1.2713e-05	0.001123	30	61525	38	15235	ENSGALG00000042809	ENSGALG00000022813	ENSGALG00000030436	ENSGALG00000003625	ENSGALG00000009076	ENSGALG00000029500	ENSGALG00000046347	ENSGALG00000006073	ENSGALG00000028026	ENSGALG00000040626	ENSGALG00000017282	ENSGALG00000043768	ENSGALG00000008821	ENSGALG00000008084	ENSGALG00000008239	ENSGALG00000008613	ENSGALG00000038714	ENSGALG00000005465	ENSGALG00000042478	ENSGALG00000042750	ENSGALG00000041418	ENSGALG00000042242	ENSGALG00000027688	ENSGALG00000021692	ENSGALG00000009703	ENSGALG00000005704	ENSGALG00000036214	ENSGALG00000032595	ENSGALG00000028537	ENSGALG00000040987	NDUFV1|NDUFV3|ND3|NDUFS5|NDUFB5|ND5|FOXRED1|NDUFAB1|NDUFS4|NDUFA2|NDUFA9|ND2|NDUFA5|NDUFS3|NDUFB3|NDUFA1|NDUFB7|NDUFB10|ND4L|ND1|NDUFS2|NDUFB9|NDUFB4|-|NDUFS7|NDUFB8|PARK7|NDUFB2|NDUFB1|NDUFA8|
GO:0045271	respiratory chain complex I	cellular_component	1.2713e-05	0.001123	30	61525	38	15235	ENSGALG00000042478	ENSGALG00000042750	ENSGALG00000005465	ENSGALG00000038714	ENSGALG00000008613	ENSGALG00000009703	ENSGALG00000005704	ENSGALG00000036214	ENSGALG00000040987	ENSGALG00000032595	ENSGALG00000028537	ENSGALG00000021692	ENSGALG00000042242	ENSGALG00000027688	ENSGALG00000041418	ENSGALG00000029500	ENSGALG00000009076	ENSGALG00000003625	ENSGALG00000030436	ENSGALG00000022813	ENSGALG00000042809	ENSGALG00000008821	ENSGALG00000008239	ENSGALG00000008084	ENSGALG00000017282	ENSGALG00000043768	ENSGALG00000006073	ENSGALG00000028026	ENSGALG00000046347	ENSGALG00000040626	ND4L|ND1|NDUFB10|NDUFB7|NDUFA1|NDUFS7|NDUFB8|PARK7|NDUFA8|NDUFB2|NDUFB1|-|NDUFB9|NDUFB4|NDUFS2|ND5|NDUFB5|NDUFS5|ND3|NDUFV3|NDUFV1|NDUFA5|NDUFB3|NDUFS3|NDUFA9|ND2|NDUFAB1|NDUFS4|FOXRED1|NDUFA2|
GO:0016604	nuclear body	cellular_component	1.4022e-05	0.0012321	275	61525	445	15235	ENSGALG00000012592	ENSGALG00000001283	ENSGALG00000031796	ENSGALG00000014737	ENSGALG00000035804	ENSGALG00000041267	ENSGALG00000022622	ENSGALG00000004304	ENSGALG00000009774	ENSGALG00000002765	ENSGALG00000006921	ENSGALG00000031340	ENSGALG00000036775	ENSGALG00000000156	ENSGALG00000036931	ENSGALG00000038939	ENSGALG00000043072	ENSGALG00000005872	ENSGALG00000041036	ENSGALG00000010412	ENSGALG00000000713	ENSGALG00000004192	ENSGALG00000009098	ENSGALG00000003484	ENSGALG00000000751	ENSGALG00000014276	ENSGALG00000033678	ENSGALG00000009332	ENSGALG00000040696	ENSGALG00000012659	ENSGALG00000008084	ENSGALG00000006043	ENSGALG00000010671	ENSGALG00000004486	ENSGALG00000007155	ENSGALG00000013642	ENSGALG00000008553	ENSGALG00000035667	ENSGALG00000042721	ENSGALG00000003256	ENSGALG00000016421
GO:0019900	kinase binding	molecular_function	1.4479e-05	0.0012656	235	61525	373	15235	ENSGALG00000044404	ENSGALG00000000227	ENSGALG00000003922	ENSGALG00000008085	ENSGALG00000039951	ENSGALG00000004398	ENSGALG00000012256	ENSGALG00000026948	ENSGALG00000014276	ENSGALG00000005929	ENSGALG00000000883	ENSGALG00000012934	ENSGALG00000035777	ENSGALG00000006697	ENSGALG00000001826	ENSGALG00000007140	ENSGALG00000035369	ENSGALG00000001093	ENSGALG00000009297	ENSGALG00000006043	ENSGALG00000007023	ENSGALG00000005843	ENSGALG00000008756	ENSGALG00000001833	ENSGALG00000012992	ENSGALG00000038522	ENSGALG00000035030	ENSGALG00000036214	ENSGALG00000007365	ENSGALG00000008010	ENSGALG00000031741	ENSGALG00000013861	ENSGALG00000034210	ENSGALG00000010026	ENSGALG00000007130	ENSGALG00000015666	ENSGALG00000004494	ENSGALG00000032628	ENSGALG00000026151	ENSGALG00000035804	ENSGALG00000005714
GO:0044454	nuclear chromosome part	cellular_component	1.4864e-05	0.0012916	190	61525	304	15235	ENSGALG00000001245	ENSGALG00000037219	ENSGALG00000028900	ENSGALG00000016860	ENSGALG00000009061	ENSGALG00000032198	ENSGALG00000035203	ENSGALG00000001907	ENSGALG00000007762	ENSGALG00000014801	ENSGALG00000027113	ENSGALG00000001093	ENSGALG00000010026	ENSGALG00000004794	ENSGALG00000041139	ENSGALG00000011038	ENSGALG00000014250	ENSGALG00000008553	ENSGALG00000031700	ENSGALG00000005352	ENSGALG00000004304	ENSGALG00000009129	ENSGALG00000028372	ENSGALG00000007768	ENSGALG00000031679	ENSGALG00000010700	ENSGALG00000001644	ENSGALG00000016617	ENSGALG00000042534	ENSGALG00000032645	ENSGALG00000030879	ENSGALG00000006037	ENSGALG00000015513	ENSGALG00000011171	ENSGALG00000015372	ENSGALG00000036892	ENSGALG00000035441	ENSGALG00000037203	ENSGALG00000029941	ENSGALG00000003220	ENSGALG00000010745
GO:0035195	gene silencing by miRNA	biological_process	1.4931e-05	0.0012916	32	61525	37	15235	ENSGALG00000038939	ENSGALG00000043711	ENSGALG00000040957	ENSGALG00000019211	ENSGALG00000026761	ENSGALG00000012607	ENSGALG00000011965	ENSGALG00000000726	ENSGALG00000012916	ENSGALG00000039713	ENSGALG00000003143	ENSGALG00000010999	ENSGALG00000019622	ENSGALG00000002087	ENSGALG00000003267	ENSGALG00000004974	ENSGALG00000012050	ENSGALG00000010341	ENSGALG00000043400	ENSGALG00000001725	ENSGALG00000025864	ENSGALG00000042598	ENSGALG00000002301	ENSGALG00000004622	ENSGALG00000002249	ENSGALG00000006068	ENSGALG00000011036	ENSGALG00000035623	ENSGALG00000043212	ENSGALG00000001558	ENSGALG00000008864	ENSGALG00000016481	TARBP2|AGO3|AGO2|MAEL|LIN28B|ZCCHC6|ZC3H7B|ELAVL1|DROSHA|AGO4|ZC3H7A|DICER1|TRIM71|NCBP1|STAT3|PPARG|-|XPO5|BCDIN3D|TNRC6C|WTIP|PUM1|CNOT1|SPOUT1|AGO1|TNRC6A|HNRNPA2B1|LIMD1|-|MOV10|FXR1|PUM2|
GO:0032550	purine ribonucleoside binding	molecular_function	1.5208e-05	0.0013088	841	61525	1470	15235	ENSGALG00000004689	ENSGALG00000017320	ENSGALG00000010560	ENSGALG00000000581	ENSGALG00000009070	ENSGALG00000003085	ENSGALG00000002448	ENSGALG00000013244	ENSGALG00000031495	ENSGALG00000032307	ENSGALG00000029444	ENSGALG00000030515	ENSGALG00000033413	ENSGALG00000013268	ENSGALG00000011069	ENSGALG00000004727	ENSGALG00000006623	ENSGALG00000010481	ENSGALG00000002649	ENSGALG00000010183	ENSGALG00000007924	ENSGALG00000017262	ENSGALG00000041123	ENSGALG00000029569	ENSGALG00000031450	ENSGALG00000013853	ENSGALG00000016993	ENSGALG00000034016	ENSGALG00000014277	ENSGALG00000016959	ENSGALG00000015733	ENSGALG00000041471	ENSGALG00000031629	ENSGALG00000001381	ENSGALG00000012546	ENSGALG00000033212	ENSGALG00000011442	ENSGALG00000014718	ENSGALG00000031328	ENSGALG00000016781	ENSGALG00000001850
GO:0000790	nuclear chromatin	cellular_component	1.5336e-05	0.001313	124	61525	190	15235	ENSGALG00000026928	ENSGALG00000002524	ENSGALG00000036365	ENSGALG00000037219	ENSGALG00000001245	ENSGALG00000010179	ENSGALG00000038222	ENSGALG00000028900	ENSGALG00000041398	ENSGALG00000013882	ENSGALG00000033598	ENSGALG00000035203	ENSGALG00000009061	ENSGALG00000005931	ENSGALG00000032198	ENSGALG00000007762	ENSGALG00000032366	ENSGALG00000001126	ENSGALG00000031368	ENSGALG00000032249	ENSGALG00000008883	ENSGALG00000014060	ENSGALG00000042491	ENSGALG00000001093	ENSGALG00000027113	ENSGALG00000004794	ENSGALG00000029270	ENSGALG00000003267	ENSGALG00000006785	ENSGALG00000008553	ENSGALG00000011038	ENSGALG00000014250	ENSGALG00000015052	ENSGALG00000037935	ENSGALG00000031700	ENSGALG00000005352	ENSGALG00000030942	ENSGALG00000003939	ENSGALG00000035748	ENSGALG00000028372	ENSGALG00000004304
GO:0030029	actin filament-based process	biological_process	1.5425e-05	0.0013139	285	61525	462	15235	ENSGALG00000020575	ENSGALG00000005226	ENSGALG00000009381	ENSGALG00000010027	ENSGALG00000045119	ENSGALG00000007740	ENSGALG00000031987	ENSGALG00000000234	ENSGALG00000034340	ENSGALG00000011811	ENSGALG00000012747	ENSGALG00000010000	ENSGALG00000014687	ENSGALG00000002548	ENSGALG00000016799	ENSGALG00000012044	ENSGALG00000004364	ENSGALG00000004796	ENSGALG00000003688	ENSGALG00000002790	ENSGALG00000013742	ENSGALG00000016889	ENSGALG00000014922	ENSGALG00000006025	ENSGALG00000016350	ENSGALG00000037733	ENSGALG00000002886	ENSGALG00000026383	ENSGALG00000010770	ENSGALG00000008667	ENSGALG00000045591	ENSGALG00000035492	ENSGALG00000019719	ENSGALG00000011452	ENSGALG00000003521	ENSGALG00000012024	ENSGALG00000005042	ENSGALG00000032155	ENSGALG00000029528	ENSGALG00000037286	ENSGALG00000015729
GO:0065007	biological regulation	biological_process	1.5603e-05	0.0013223	3972	61525	7585	15235	ENSGALG00000026298	ENSGALG00000009279	ENSGALG00000001731	ENSGALG00000004133	ENSGALG00000043139	ENSGALG00000001289	ENSGALG00000003319	ENSGALG00000006035	ENSGALG00000034562	ENSGALG00000021656	ENSGALG00000031869	ENSGALG00000034568	ENSGALG00000004809	ENSGALG00000034050	ENSGALG00000029512	ENSGALG00000035774	ENSGALG00000002497	ENSGALG00000014280	ENSGALG00000027630	ENSGALG00000038687	ENSGALG00000000255	ENSGALG00000041924	ENSGALG00000043087	ENSGALG00000044071	ENSGALG00000033404	ENSGALG00000001037	ENSGALG00000001926	ENSGALG00000033110	ENSGALG00000039764	ENSGALG00000011551	ENSGALG00000006526	ENSGALG00000037856	ENSGALG00000029140	ENSGALG00000011109	ENSGALG00000005552	ENSGALG00000031276	ENSGALG00000012453	ENSGALG00000015118	ENSGALG00000005448	ENSGALG00000005140	ENSGALG00000040651
GO:0005575	cellular_component	cellular_component	1.6285e-05	0.0013731	6598	61525	13008	15235	ENSGALG00000010464	ENSGALG00000028817	ENSGALG00000036466	ENSGALG00000015433	ENSGALG00000014016	ENSGALG00000006037	ENSGALG00000044427	ENSGALG00000041640	ENSGALG00000003396	ENSGALG00000010412	ENSGALG00000042621	ENSGALG00000000713	ENSGALG00000010124	ENSGALG00000045110	ENSGALG00000036698	ENSGALG00000014737	ENSGALG00000031281	ENSGALG00000030025	ENSGALG00000043174	ENSGALG00000007431	ENSGALG00000006921	ENSGALG00000011104	ENSGALG00000015008	ENSGALG00000026757	ENSGALG00000044617	ENSGALG00000003472	ENSGALG00000043234	ENSGALG00000015152	ENSGALG00000015422	ENSGALG00000000785	ENSGALG00000004347	ENSGALG00000009813	ENSGALG00000029295	ENSGALG00000025898	ENSGALG00000001332	ENSGALG00000030268	ENSGALG00000006423	ENSGALG00000022909	ENSGALG00000008149	ENSGALG00000014342	ENSGALG00000002412
GO:0001883	purine nucleoside binding	molecular_function	1.7078e-05	0.0014327	841	61525	1471	15235	ENSGALG00000016764	ENSGALG00000007241	ENSGALG00000009611	ENSGALG00000032150	ENSGALG00000028543	ENSGALG00000000674	ENSGALG00000033061	ENSGALG00000005806	ENSGALG00000037289	ENSGALG00000001668	ENSGALG00000011086	ENSGALG00000004368	ENSGALG00000006158	ENSGALG00000033510	ENSGALG00000006221	ENSGALG00000004150	ENSGALG00000037950	ENSGALG00000014713	ENSGALG00000038753	ENSGALG00000008108	ENSGALG00000039758	ENSGALG00000036466	ENSGALG00000012321	ENSGALG00000002726	ENSGALG00000010901	ENSGALG00000000692	ENSGALG00000042482	ENSGALG00000006037	ENSGALG00000000787	ENSGALG00000014931	ENSGALG00000040917	ENSGALG00000010301	ENSGALG00000015433	ENSGALG00000005006	ENSGALG00000003397	ENSGALG00000009961	ENSGALG00000012583	ENSGALG00000038902	ENSGALG00000008842	ENSGALG00000010620	ENSGALG00000003155
GO:0072358	cardiovascular system development	biological_process	1.7659e-05	0.0014612	395	61525	661	15235	ENSGALG00000038311	ENSGALG00000006707	ENSGALG00000007346	ENSGALG00000033510	ENSGALG00000007952	ENSGALG00000005929	ENSGALG00000042607	ENSGALG00000036829	ENSGALG00000041626	ENSGALG00000010859	ENSGALG00000004741	ENSGALG00000004150	ENSGALG00000010671	ENSGALG00000012178	ENSGALG00000007769	ENSGALG00000006158	ENSGALG00000003770	ENSGALG00000004347	ENSGALG00000006479	ENSGALG00000009626	ENSGALG00000008676	ENSGALG00000029175	ENSGALG00000015422	ENSGALG00000000785	ENSGALG00000039228	ENSGALG00000011797	ENSGALG00000037687	ENSGALG00000028069	ENSGALG00000038000	ENSGALG00000034251	ENSGALG00000005352	ENSGALG00000005530	ENSGALG00000006074	ENSGALG00000014974	ENSGALG00000008148	ENSGALG00000005714	ENSGALG00000013684	ENSGALG00000043775	ENSGALG00000036095	ENSGALG00000038225	ENSGALG00000037525
GO:0072359	circulatory system development	biological_process	1.7659e-05	0.0014612	395	61525	661	15235	ENSGALG00000040342	ENSGALG00000008697	ENSGALG00000042422	ENSGALG00000003875	ENSGALG00000037888	ENSGALG00000001419	ENSGALG00000040079	ENSGALG00000026989	ENSGALG00000002649	ENSGALG00000006038	ENSGALG00000036789	ENSGALG00000032366	ENSGALG00000024024	ENSGALG00000014976	ENSGALG00000037935	ENSGALG00000015177	ENSGALG00000017334	ENSGALG00000031960	ENSGALG00000003814	ENSGALG00000036322	ENSGALG00000006612	ENSGALG00000017414	ENSGALG00000040758	ENSGALG00000002870	ENSGALG00000017122	ENSGALG00000004553	ENSGALG00000040241	ENSGALG00000009107	ENSGALG00000016191	ENSGALG00000042051	ENSGALG00000015013	ENSGALG00000009514	ENSGALG00000029596	ENSGALG00000016797	ENSGALG00000016558	ENSGALG00000014505	ENSGALG00000013218	ENSGALG00000030038	ENSGALG00000011442	ENSGALG00000031328	ENSGALG00000041025
GO:0016337	cell-cell adhesion	biological_process	1.768e-05	0.0014612	176	61525	275	15235	ENSGALG00000040938	ENSGALG00000041907	ENSGALG00000013775	ENSGALG00000041947	ENSGALG00000003744	ENSGALG00000041601	ENSGALG00000043142	ENSGALG00000039193	ENSGALG00000033089	ENSGALG00000004170	ENSGALG00000002016	ENSGALG00000011823	ENSGALG00000036824	ENSGALG00000008081	ENSGALG00000002744	ENSGALG00000002553	ENSGALG00000002544	ENSGALG00000041692	ENSGALG00000015355	ENSGALG00000008109	ENSGALG00000034007	ENSGALG00000015216	ENSGALG00000017229	ENSGALG00000010664	ENSGALG00000028565	ENSGALG00000034560	ENSGALG00000044254	ENSGALG00000038029	ENSGALG00000041708	ENSGALG00000038634	ENSGALG00000036763	ENSGALG00000031284	ENSGALG00000036258	ENSGALG00000000608	ENSGALG00000009020	ENSGALG00000002816	ENSGALG00000041306	ENSGALG00000040017	ENSGALG00000029700	ENSGALG00000009719	ENSGALG00000025950
GO:0035639	purine ribonucleoside triphosphate binding	molecular_function	1.851e-05	0.0015223	837	61525	1464	15235	ENSGALG00000042482	ENSGALG00000006037	ENSGALG00000000787	ENSGALG00000014931	ENSGALG00000040917	ENSGALG00000010301	ENSGALG00000015433	ENSGALG00000005006	ENSGALG00000038753	ENSGALG00000008108	ENSGALG00000039758	ENSGALG00000012321	ENSGALG00000036466	ENSGALG00000002726	ENSGALG00000010901	ENSGALG00000000692	ENSGALG00000010620	ENSGALG00000003155	ENSGALG00000003397	ENSGALG00000009961	ENSGALG00000012583	ENSGALG00000038902	ENSGALG00000008842	ENSGALG00000033474	ENSGALG00000002403	ENSGALG00000007130	ENSGALG00000014737	ENSGALG00000002648	ENSGALG00000014709	ENSGALG00000040369	ENSGALG00000036883	ENSGALG00000009483	ENSGALG00000034898	ENSGALG00000040506	ENSGALG00000006921	ENSGALG00000034846	ENSGALG00000008970	ENSGALG00000028543	ENSGALG00000000674	ENSGALG00000016764	ENSGALG00000032150
GO:0010257	NADH dehydrogenase complex assembly	biological_process	2.1947e-05	0.0017787	25	61525	30	15235	ENSGALG00000005465	ENSGALG00000038714	ENSGALG00000008613	ENSGALG00000019921	ENSGALG00000032595	ENSGALG00000028537	ENSGALG00000040987	ENSGALG00000009703	ENSGALG00000013709	ENSGALG00000027688	ENSGALG00000036659	ENSGALG00000033185	ENSGALG00000042242	ENSGALG00000011386	ENSGALG00000020729	ENSGALG00000009983	ENSGALG00000003625	ENSGALG00000009076	ENSGALG00000040366	ENSGALG00000008239	ENSGALG00000008821	ENSGALG00000040626	ENSGALG00000028026	ENSGALG00000006073	ENSGALG00000046347	NDUFB10|NDUFB7|NDUFA1|NDUFAF4|NDUFB2|NDUFB1|NDUFA8|NDUFS7|TIMM21|NDUFB4|NDUFAF8|TAZ|NDUFB9|BCS1L|NDUFAF5|NUBPL|NDUFS5|NDUFB5|NDUFAF6|NDUFB3|NDUFA5|NDUFA2|NDUFS4|NDUFAB1|FOXRED1|
GO:0032981	mitochondrial respiratory chain complex I assembly	biological_process	2.1947e-05	0.0017787	25	61525	30	15235	ENSGALG00000009983	ENSGALG00000011386	ENSGALG00000042242	ENSGALG00000020729	ENSGALG00000033185	ENSGALG00000036659	ENSGALG00000027688	ENSGALG00000013709	ENSGALG00000009703	ENSGALG00000040987	ENSGALG00000032595	ENSGALG00000028537	ENSGALG00000019921	ENSGALG00000008613	ENSGALG00000038714	ENSGALG00000005465	ENSGALG00000028026	ENSGALG00000006073	ENSGALG00000046347	ENSGALG00000040626	ENSGALG00000008821	ENSGALG00000008239	ENSGALG00000040366	ENSGALG00000003625	ENSGALG00000009076	NUBPL|BCS1L|NDUFB9|NDUFAF5|TAZ|NDUFAF8|NDUFB4|TIMM21|NDUFS7|NDUFA8|NDUFB2|NDUFB1|NDUFAF4|NDUFA1|NDUFB7|NDUFB10|NDUFS4|NDUFAB1|FOXRED1|NDUFA2|NDUFA5|NDUFB3|NDUFAF6|NDUFS5|NDUFB5|
GO:0097031	mitochondrial respiratory chain complex I biogenesis	biological_process	2.1947e-05	0.0017787	25	61525	30	15235	ENSGALG00000005465	ENSGALG00000019921	ENSGALG00000038714	ENSGALG00000008613	ENSGALG00000013709	ENSGALG00000009703	ENSGALG00000032595	ENSGALG00000028537	ENSGALG00000040987	ENSGALG00000009983	ENSGALG00000042242	ENSGALG00000011386	ENSGALG00000020729	ENSGALG00000036659	ENSGALG00000027688	ENSGALG00000033185	ENSGALG00000003625	ENSGALG00000009076	ENSGALG00000040366	ENSGALG00000008821	ENSGALG00000008239	ENSGALG00000028026	ENSGALG00000046347	ENSGALG00000006073	ENSGALG00000040626	NDUFB10|NDUFAF4|NDUFB7|NDUFA1|TIMM21|NDUFS7|NDUFB2|NDUFB1|NDUFA8|NUBPL|NDUFB9|BCS1L|NDUFAF5|NDUFAF8|NDUFB4|TAZ|NDUFS5|NDUFB5|NDUFAF6|NDUFA5|NDUFB3|NDUFS4|FOXRED1|NDUFAB1|NDUFA2|
GO:0032549	ribonucleoside binding	molecular_function	2.2961e-05	0.0018519	841	61525	1473	15235	ENSGALG00000042082	ENSGALG00000004431	ENSGALG00000006040	ENSGALG00000006609	ENSGALG00000009082	ENSGALG00000043243	ENSGALG00000031642	ENSGALG00000039880	ENSGALG00000005884	ENSGALG00000043754	ENSGALG00000009927	ENSGALG00000008520	ENSGALG00000009062	ENSGALG00000040586	ENSGALG00000012462	ENSGALG00000023066	ENSGALG00000012770	ENSGALG00000037880	ENSGALG00000028982	ENSGALG00000015874	ENSGALG00000037733	ENSGALG00000011581	ENSGALG00000004328	ENSGALG00000029599	ENSGALG00000006982	ENSGALG00000008094	ENSGALG00000026973	ENSGALG00000032305	ENSGALG00000029812	ENSGALG00000000433	ENSGALG00000036873	ENSGALG00000035062	ENSGALG00000006428	ENSGALG00000009325	ENSGALG00000005088	ENSGALG00000009158	ENSGALG00000027592	ENSGALG00000005843	ENSGALG00000008049	ENSGALG00000027700	ENSGALG00000006418
GO:0045944	positive regulation of transcription from RNA polymerase II promoter	biological_process	2.3554e-05	0.0018905	438	61525	750	15235	ENSGALG00000016774	ENSGALG00000010745	ENSGALG00000037203	ENSGALG00000000944	ENSGALG00000042621	ENSGALG00000027188	ENSGALG00000040957	ENSGALG00000010412	ENSGALG00000028081	ENSGALG00000041640	ENSGALG00000003396	ENSGALG00000037913	ENSGALG00000005243	ENSGALG00000042492	ENSGALG00000003199	ENSGALG00000028817	ENSGALG00000008108	ENSGALG00000039118	ENSGALG00000007169	ENSGALG00000001708	ENSGALG00000001644	ENSGALG00000034693	ENSGALG00000006132	ENSGALG00000006074	ENSGALG00000005714	ENSGALG00000035419	ENSGALG00000036883	ENSGALG00000031340	ENSGALG00000006515	ENSGALG00000011104	ENSGALG00000000817	ENSGALG00000037779	ENSGALG00000037687	ENSGALG00000004304	ENSGALG00000015666	ENSGALG00000040060	ENSGALG00000029912	ENSGALG00000005530	ENSGALG00000031796	ENSGALG00000034251	ENSGALG00000005352
GO:0032880	regulation of protein localization	biological_process	2.5821e-05	0.0020626	220	61525	351	15235	ENSGALG00000003439	ENSGALG00000015422	ENSGALG00000008010	ENSGALG00000010129	ENSGALG00000036214	ENSGALG00000014646	ENSGALG00000002709	ENSGALG00000038522	ENSGALG00000036114	ENSGALG00000007769	ENSGALG00000003428	ENSGALG00000012787	ENSGALG00000001907	ENSGALG00000010341	ENSGALG00000007001	ENSGALG00000002661	ENSGALG00000005660	ENSGALG00000007114	ENSGALG00000037736	ENSGALG00000007038	ENSGALG00000016400	ENSGALG00000003484	ENSGALG00000005295	ENSGALG00000009268	ENSGALG00000012620	ENSGALG00000004821	ENSGALG00000036001	ENSGALG00000004833	ENSGALG00000041640	ENSGALG00000014820	ENSGALG00000015441	ENSGALG00000015304	ENSGALG00000014847	ENSGALG00000014582	ENSGALG00000008096	ENSGALG00000000907	ENSGALG00000010412	ENSGALG00000003803	ENSGALG00000008702	ENSGALG00000009477	ENSGALG00000001708
GO:0032555	purine ribonucleotide binding	molecular_function	2.6158e-05	0.0020796	851	61525	1492	15235	ENSGALG00000002403	ENSGALG00000033474	ENSGALG00000007130	ENSGALG00000014737	ENSGALG00000014709	ENSGALG00000002648	ENSGALG00000040369	ENSGALG00000034898	ENSGALG00000040506	ENSGALG00000009483	ENSGALG00000036883	ENSGALG00000008970	ENSGALG00000006921	ENSGALG00000034846	ENSGALG00000000787	ENSGALG00000006037	ENSGALG00000014931	ENSGALG00000042482	ENSGALG00000010301	ENSGALG00000005006	ENSGALG00000015433	ENSGALG00000040917	ENSGALG00000038753	ENSGALG00000036466	ENSGALG00000039758	ENSGALG00000008108	ENSGALG00000012321	ENSGALG00000000692	ENSGALG00000002726	ENSGALG00000010901	ENSGALG00000010620	ENSGALG00000003155	ENSGALG00000012583	ENSGALG00000009961	ENSGALG00000003397	ENSGALG00000008842	ENSGALG00000038902	ENSGALG00000006221	ENSGALG00000033510	ENSGALG00000014713	ENSGALG00000004150
GO:0005776	autophagic vacuole	cellular_component	2.7307e-05	0.0021606	43	61525	54	15235	ENSGALG00000007161	ENSGALG00000015387	ENSGALG00000032149	ENSGALG00000008572	ENSGALG00000008880	ENSGALG00000037601	ENSGALG00000013462	ENSGALG00000011251	ENSGALG00000004440	ENSGALG00000002066	ENSGALG00000003507	ENSGALG00000015635	ENSGALG00000026822	ENSGALG00000036876	ENSGALG00000035773	ENSGALG00000001610	ENSGALG00000004557	ENSGALG00000002345	ENSGALG00000040128	ENSGALG00000038330	ENSGALG00000033608	ENSGALG00000011649	ENSGALG00000042214	ENSGALG00000016279	ENSGALG00000009338	ENSGALG00000003208	ENSGALG00000001525	ENSGALG00000002984	ENSGALG00000012148	ENSGALG00000043105	ENSGALG00000031640	ENSGALG00000004215	ENSGALG00000041353	ENSGALG00000010741	ENSGALG00000008974	ENSGALG00000041792	ENSGALG00000002765	ENSGALG00000003774	ENSGALG00000012974	ENSGALG00000001619	ENSGALG00000040212
GO:0033108	mitochondrial respiratory chain complex assembly	biological_process	2.8877e-05	0.0022734	41	61525	55	15235	ENSGALG00000038714	ENSGALG00000008613	ENSGALG00000002519	ENSGALG00000037213	ENSGALG00000019921	ENSGALG00000005465	ENSGALG00000002881	ENSGALG00000009983	ENSGALG00000033185	ENSGALG00000014981	ENSGALG00000011386	ENSGALG00000020729	ENSGALG00000030475	ENSGALG00000028537	ENSGALG00000040987	ENSGALG00000037299	ENSGALG00000009703	ENSGALG00000003625	ENSGALG00000022991	ENSGALG00000046347	ENSGALG00000028026	ENSGALG00000006073	ENSGALG00000004416	ENSGALG00000008239	ENSGALG00000040254	ENSGALG00000033441	ENSGALG00000033754	ENSGALG00000027688	ENSGALG00000036659	ENSGALG00000042242	ENSGALG00000035337	ENSGALG00000013709	ENSGALG00000032595	ENSGALG00000014194	ENSGALG00000040366	ENSGALG00000009076	ENSGALG00000040626	ENSGALG00000031631	ENSGALG00000034345	ENSGALG00000027620	ENSGALG00000008821
GO:0008104	protein localization	biological_process	2.9005e-05	0.0022734	720	61525	1261	15235	ENSGALG00000005171	ENSGALG00000031529	ENSGALG00000045814	ENSGALG00000011444	ENSGALG00000031216	ENSGALG00000000540	ENSGALG00000040938	ENSGALG00000007161	ENSGALG00000006403	ENSGALG00000041112	ENSGALG00000016828	ENSGALG00000004424	ENSGALG00000001852	ENSGALG00000020726	ENSGALG00000006011	ENSGALG00000035831	ENSGALG00000004557	ENSGALG00000002016	ENSGALG00000006415	ENSGALG00000039751	ENSGALG00000003078	ENSGALG00000007653	ENSGALG00000016281	ENSGALG00000036618	ENSGALG00000001944	ENSGALG00000008291	ENSGALG00000001309	ENSGALG00000007954	ENSGALG00000034414	ENSGALG00000012885	ENSGALG00000023612	ENSGALG00000023648	ENSGALG00000015216	ENSGALG00000005206	ENSGALG00000031282	ENSGALG00000001258	ENSGALG00000004594	ENSGALG00000040368	ENSGALG00000038223	ENSGALG00000009592	ENSGALG00000010840
GO:0000786	nucleosome	cellular_component	2.9831e-05	0.0023272	44	61525	70	15235	ENSGALG00000031571	ENSGALG00000037934	ENSGALG00000030424	ENSGALG00000038338	ENSGALG00000004794	ENSGALG00000038969	ENSGALG00000027113	ENSGALG00000042491	ENSGALG00000032198	ENSGALG00000039450	ENSGALG00000028900	ENSGALG00000041398	ENSGALG00000037167	ENSGALG00000027315	ENSGALG00000003641	ENSGALG00000012273	ENSGALG00000005035	ENSGALG00000035715	ENSGALG00000002286	ENSGALG00000037735	ENSGALG00000042263	ENSGALG00000029941	ENSGALG00000031804	ENSGALG00000039722	ENSGALG00000038343	ENSGALG00000040141	ENSGALG00000043062	ENSGALG00000027594	ENSGALG00000040303	ENSGALG00000031159	ENSGALG00000040004	ENSGALG00000032645	ENSGALG00000044240	ENSGALG00000017145	ENSGALG00000027064	ENSGALG00000037930	ENSGALG00000014023	ENSGALG00000011783	ENSGALG00000035244	ENSGALG00000045705	ENSGALG00000036908
GO:0017076	purine nucleotide binding	molecular_function	3.0132e-05	0.0023377	853	61525	1497	15235	ENSGALG00000032386	ENSGALG00000042400	ENSGALG00000001476	ENSGALG00000005043	ENSGALG00000008459	ENSGALG00000013929	ENSGALG00000016524	ENSGALG00000014800	ENSGALG00000040713	ENSGALG00000000863	ENSGALG00000031182	ENSGALG00000001055	ENSGALG00000034855	ENSGALG00000002932	ENSGALG00000015978	ENSGALG00000016661	ENSGALG00000003288	ENSGALG00000010057	ENSGALG00000009598	ENSGALG00000040241	ENSGALG00000017350	ENSGALG00000035185	ENSGALG00000031832	ENSGALG00000009176	ENSGALG00000009013	ENSGALG00000015879	ENSGALG00000014192	ENSGALG00000009602	ENSGALG00000010623	ENSGALG00000008684	ENSGALG00000036309	ENSGALG00000012890	ENSGALG00000008431	ENSGALG00000041263	ENSGALG00000043198	ENSGALG00000007659	ENSGALG00000008428	ENSGALG00000003243	ENSGALG00000027287	ENSGALG00000012608	ENSGALG00000000613
GO:0000902	cell morphogenesis	biological_process	3.0245e-05	0.0023377	499	61525	848	15235	ENSGALG00000013886	ENSGALG00000001798	ENSGALG00000003523	ENSGALG00000015412	ENSGALG00000002504	ENSGALG00000016837	ENSGALG00000035559	ENSGALG00000039411	ENSGALG00000032790	ENSGALG00000014645	ENSGALG00000005441	ENSGALG00000007357	ENSGALG00000001608	ENSGALG00000014103	ENSGALG00000043569	ENSGALG00000043399	ENSGALG00000006390	ENSGALG00000002499	ENSGALG00000041708	ENSGALG00000006378	ENSGALG00000008974	ENSGALG00000012594	ENSGALG00000001733	ENSGALG00000042871	ENSGALG00000007607	ENSGALG00000002430	ENSGALG00000015844	ENSGALG00000012627	ENSGALG00000015066	ENSGALG00000005120	ENSGALG00000006855	ENSGALG00000028774	ENSGALG00000029514	ENSGALG00000006051	ENSGALG00000013400	ENSGALG00000004236	ENSGALG00000026736	ENSGALG00000006462	ENSGALG00000004504	ENSGALG00000031474	ENSGALG00000034716
GO:0001882	nucleoside binding	molecular_function	3.0863e-05	0.0023744	842	61525	1477	15235	ENSGALG00000002311	ENSGALG00000006710	ENSGALG00000003741	ENSGALG00000032178	ENSGALG00000008962	ENSGALG00000015787	ENSGALG00000003805	ENSGALG00000035773	ENSGALG00000036894	ENSGALG00000015027	ENSGALG00000030481	ENSGALG00000034573	ENSGALG00000043034	ENSGALG00000011330	ENSGALG00000007687	ENSGALG00000014911	ENSGALG00000008257	ENSGALG00000001573	ENSGALG00000004523	ENSGALG00000042967	ENSGALG00000008480	ENSGALG00000012147	ENSGALG00000042986	ENSGALG00000002142	ENSGALG00000034300	ENSGALG00000011432	ENSGALG00000011300	ENSGALG00000002316	ENSGALG00000037802	ENSGALG00000037953	ENSGALG00000011505	ENSGALG00000015753	ENSGALG00000012408	ENSGALG00000041428	ENSGALG00000014290	ENSGALG00000001118	ENSGALG00000017156	ENSGALG00000032598	ENSGALG00000045581	ENSGALG00000041080	ENSGALG00000007492
GO:0040011	locomotion	biological_process	3.1658e-05	0.0024244	583	61525	1011	15235	ENSGALG00000007177	ENSGALG00000035623	ENSGALG00000002232	ENSGALG00000026557	ENSGALG00000007140	ENSGALG00000000227	ENSGALG00000026948	ENSGALG00000005295	ENSGALG00000007527	ENSGALG00000011855	ENSGALG00000014250	ENSGALG00000038522	ENSGALG00000031741	ENSGALG00000042415	ENSGALG00000003473	ENSGALG00000012773	ENSGALG00000000525	ENSGALG00000007582	ENSGALG00000006061	ENSGALG00000009129	ENSGALG00000008365	ENSGALG00000040266	ENSGALG00000016420	ENSGALG00000032628	ENSGALG00000014485	ENSGALG00000027989	ENSGALG00000015729	ENSGALG00000000907	ENSGALG00000039080	ENSGALG00000035492	ENSGALG00000002278	ENSGALG00000002555	ENSGALG00000015511	ENSGALG00000033039	ENSGALG00000008702	ENSGALG00000000820	ENSGALG00000006121	ENSGALG00000035950	ENSGALG00000008537	ENSGALG00000009612	ENSGALG00000004796
GO:0016071	mRNA metabolic process	biological_process	3.2004e-05	0.0024398	198	61525	317	15235	ENSGALG00000035421	ENSGALG00000027592	ENSGALG00000006043	ENSGALG00000003532	ENSGALG00000010671	ENSGALG00000000215	ENSGALG00000017048	ENSGALG00000008154	ENSGALG00000005753	ENSGALG00000030824	ENSGALG00000039160	ENSGALG00000034738	ENSGALG00000001034	ENSGALG00000014276	ENSGALG00000005507	ENSGALG00000008857	ENSGALG00000009332	ENSGALG00000001558	ENSGALG00000008979	ENSGALG00000034590	ENSGALG00000011036	ENSGALG00000038865	ENSGALG00000000787	ENSGALG00000031139	ENSGALG00000028849	ENSGALG00000008504	ENSGALG00000015200	ENSGALG00000031519	ENSGALG00000012540	ENSGALG00000004192	ENSGALG00000003220	ENSGALG00000043243	ENSGALG00000015712	ENSGALG00000002372	ENSGALG00000040957	ENSGALG00000000944	ENSGALG00000002087	ENSGALG00000032305	ENSGALG00000034630	ENSGALG00000001283	ENSGALG00000040181
GO:0071822	protein complex subunit organization	biological_process	3.3127e-05	0.0025139	582	61525	1013	15235	ENSGALG00000035774	ENSGALG00000014786	ENSGALG00000029512	ENSGALG00000004116	ENSGALG00000011551	ENSGALG00000005359	ENSGALG00000011992	ENSGALG00000034345	ENSGALG00000004375	ENSGALG00000004870	ENSGALG00000014194	ENSGALG00000015143	ENSGALG00000016986	ENSGALG00000013715	ENSGALG00000011506	ENSGALG00000029983	ENSGALG00000010175	ENSGALG00000042220	ENSGALG00000002519	ENSGALG00000033231	ENSGALG00000001270	ENSGALG00000004998	ENSGALG00000027053	ENSGALG00000012550	ENSGALG00000012929	ENSGALG00000039583	ENSGALG00000007547	ENSGALG00000046347	ENSGALG00000012339	ENSGALG00000036365	ENSGALG00000040651	ENSGALG00000017329	ENSGALG00000002364	ENSGALG00000023757	ENSGALG00000005181	ENSGALG00000002622	ENSGALG00000041708	ENSGALG00000006367	ENSGALG00000000442	ENSGALG00000013886	ENSGALG00000007150
GO:0035556	intracellular signal transduction	biological_process	3.3463e-05	0.0025279	889	61525	1574	15235	ENSGALG00000011432	ENSGALG00000002142	ENSGALG00000008901	ENSGALG00000004523	ENSGALG00000029276	ENSGALG00000008257	ENSGALG00000004273	ENSGALG00000012703	ENSGALG00000003500	ENSGALG00000013468	ENSGALG00000007687	ENSGALG00000034024	ENSGALG00000016909	ENSGALG00000003412	ENSGALG00000016886	ENSGALG00000035773	ENSGALG00000030481	ENSGALG00000020986	ENSGALG00000015027	ENSGALG00000003805	ENSGALG00000001600	ENSGALG00000029761	ENSGALG00000008962	ENSGALG00000011047	ENSGALG00000003802	ENSGALG00000032178	ENSGALG00000002375	ENSGALG00000016709	ENSGALG00000008949	ENSGALG00000043302	ENSGALG00000011835	ENSGALG00000012292	ENSGALG00000007963	ENSGALG00000027262	ENSGALG00000004113	ENSGALG00000002562	ENSGALG00000003916	ENSGALG00000003149	ENSGALG00000005788	ENSGALG00000000311	ENSGALG00000037939
GO:0009653	anatomical structure morphogenesis	biological_process	3.3981e-05	0.0025555	975	61525	1735	15235	ENSGALG00000003939	ENSGALG00000004044	ENSGALG00000014684	ENSGALG00000013372	ENSGALG00000010166	ENSGALG00000042538	ENSGALG00000036101	ENSGALG00000004901	ENSGALG00000015377	ENSGALG00000007531	ENSGALG00000006141	ENSGALG00000028119	ENSGALG00000007151	ENSGALG00000039196	ENSGALG00000001652	ENSGALG00000003126	ENSGALG00000005658	ENSGALG00000011329	ENSGALG00000011288	ENSGALG00000008701	ENSGALG00000010179	ENSGALG00000016929	ENSGALG00000031534	ENSGALG00000006867	ENSGALG00000037619	ENSGALG00000012538	ENSGALG00000031560	ENSGALG00000026361	ENSGALG00000002249	ENSGALG00000004850	ENSGALG00000008609	ENSGALG00000017389	ENSGALG00000014234	ENSGALG00000017314	ENSGALG00000007685	ENSGALG00000019215	ENSGALG00000033598	ENSGALG00000006539	ENSGALG00000004191	ENSGALG00000045218	ENSGALG00000038540
GO:0032553	ribonucleotide binding	molecular_function	3.5986e-05	0.0026941	856	61525	1504	15235	ENSGALG00000039176	ENSGALG00000013410	ENSGALG00000008233	ENSGALG00000007615	ENSGALG00000040741	ENSGALG00000041814	ENSGALG00000004796	ENSGALG00000012613	ENSGALG00000008537	ENSGALG00000011833	ENSGALG00000011093	ENSGALG00000009032	ENSGALG00000033618	ENSGALG00000008318	ENSGALG00000006305	ENSGALG00000030313	ENSGALG00000039786	ENSGALG00000030613	ENSGALG00000009195	ENSGALG00000012300	ENSGALG00000008060	ENSGALG00000017023	ENSGALG00000035635	ENSGALG00000008627	ENSGALG00000001504	ENSGALG00000012365	ENSGALG00000021399	ENSGALG00000005694	ENSGALG00000039322	ENSGALG00000013723	ENSGALG00000004958	ENSGALG00000001362	ENSGALG00000030263	ENSGALG00000016485	ENSGALG00000031987	ENSGALG00000046542	ENSGALG00000010504	ENSGALG00000003845	ENSGALG00000000102	ENSGALG00000004704	ENSGALG00000036683
GO:0019866	organelle inner membrane	cellular_component	4.0619e-05	0.003027	148	61525	241	15235	ENSGALG00000014692	ENSGALG00000034982	ENSGALG00000041418	ENSGALG00000005164	ENSGALG00000036214	ENSGALG00000009703	ENSGALG00000016400	ENSGALG00000017316	ENSGALG00000012196	ENSGALG00000039951	ENSGALG00000013043	ENSGALG00000007479	ENSGALG00000006073	ENSGALG00000009545	ENSGALG00000032465	ENSGALG00000028227	ENSGALG00000017125	ENSGALG00000004372	ENSGALG00000004416	ENSGALG00000035334	ENSGALG00000008084	ENSGALG00000040254	ENSGALG00000007467	ENSGALG00000015372	ENSGALG00000007878	ENSGALG00000014567	ENSGALG00000026847	ENSGALG00000033754	ENSGALG00000006899	ENSGALG00000032595	ENSGALG00000009076	ENSGALG00000015751	ENSGALG00000006345	ENSGALG00000008294	ENSGALG00000002089	ENSGALG00000014897	ENSGALG00000001573	ENSGALG00000027963	ENSGALG00000005079	ENSGALG00000008613	ENSGALG00000032142
GO:0003712	transcription cofactor activity	molecular_function	4.0795e-05	0.003027	188	61525	300	15235	ENSGALG00000009809	ENSGALG00000017199	ENSGALG00000012770	ENSGALG00000031340	ENSGALG00000002886	ENSGALG00000001644	ENSGALG00000015008	ENSGALG00000016617	ENSGALG00000006061	ENSGALG00000012024	ENSGALG00000039118	ENSGALG00000001708	ENSGALG00000002803	ENSGALG00000042492	ENSGALG00000007555	ENSGALG00000035441	ENSGALG00000037655	ENSGALG00000012540	ENSGALG00000037203	ENSGALG00000008096	ENSGALG00000010412	ENSGALG00000006312	ENSGALG00000007572	ENSGALG00000005929	ENSGALG00000000751	ENSGALG00000043389	ENSGALG00000001245	ENSGALG00000002484	ENSGALG00000001826	ENSGALG00000008765	ENSGALG00000038003	ENSGALG00000014776	ENSGALG00000035623	ENSGALG00000002232	ENSGALG00000023872	ENSGALG00000016705	ENSGALG00000015495	ENSGALG00000036252	ENSGALG00000006412	ENSGALG00000007762	ENSGALG00000036497
GO:0010564	regulation of cell cycle process	biological_process	4.401e-05	0.0032511	244	61525	397	15235	ENSGALG00000014378	ENSGALG00000010195	ENSGALG00000004224	ENSGALG00000038954	ENSGALG00000011642	ENSGALG00000041907	ENSGALG00000002937	ENSGALG00000006658	ENSGALG00000002781	ENSGALG00000002085	ENSGALG00000008382	ENSGALG00000003284	ENSGALG00000030710	ENSGALG00000033295	ENSGALG00000004816	ENSGALG00000006788	ENSGALG00000010023	ENSGALG00000001506	ENSGALG00000016831	ENSGALG00000012627	ENSGALG00000012023	ENSGALG00000007653	ENSGALG00000006969	ENSGALG00000010665	ENSGALG00000002175	ENSGALG00000001942	ENSGALG00000016332	ENSGALG00000001363	ENSGALG00000033834	ENSGALG00000009791	ENSGALG00000006051	ENSGALG00000041927	ENSGALG00000030597	ENSGALG00000012885	ENSGALG00000012638	ENSGALG00000014915	ENSGALG00000012569	ENSGALG00000001258	ENSGALG00000043399	ENSGALG00000042890	ENSGALG00000010214
GO:0031047	gene silencing by RNA	biological_process	4.5831e-05	0.0033707	38	61525	47	15235	ENSGALG00000008864	ENSGALG00000001558	ENSGALG00000016481	ENSGALG00000004622	ENSGALG00000002301	ENSGALG00000002249	ENSGALG00000006068	ENSGALG00000035623	ENSGALG00000043212	ENSGALG00000011036	ENSGALG00000043400	ENSGALG00000010341	ENSGALG00000025864	ENSGALG00000001725	ENSGALG00000042598	ENSGALG00000005753	ENSGALG00000003267	ENSGALG00000004974	ENSGALG00000012050	ENSGALG00000029211	ENSGALG00000002087	ENSGALG00000019622	ENSGALG00000010999	ENSGALG00000039713	ENSGALG00000012916	ENSGALG00000011965	ENSGALG00000000726	ENSGALG00000003143	ENSGALG00000046180	ENSGALG00000019211	ENSGALG00000026761	ENSGALG00000012607	ENSGALG00000011494	ENSGALG00000038939	ENSGALG00000043711	ENSGALG00000001959	ENSGALG00000040957	ENSGALG00000013183	FXR1|MOV10|PUM2|SPOUT1|CNOT1|AGO1|TNRC6A|LIMD1|-|HNRNPA2B1|BCDIN3D|XPO5|WTIP|TNRC6C|PUM1|-|STAT3|PPARG|-|FKBP6|NCBP1|TRIM71|DICER1|AGO4|DROSHA|ZC3H7B|ELAVL1|ZC3H7A|TDRD1|MAEL|LIN28B|ZCCHC6|CNOT10|TARBP2|AGO3|HENMT1|AGO2|TERT|
GO:0016441	posttranscriptional gene silencing	biological_process	4.6957e-05	0.0034384	34	61525	41	15235	ENSGALG00000016481	ENSGALG00000008864	ENSGALG00000001558	ENSGALG00000002249	ENSGALG00000004622	ENSGALG00000002301	ENSGALG00000043212	ENSGALG00000035623	ENSGALG00000011036	ENSGALG00000006068	ENSGALG00000043400	ENSGALG00000010341	ENSGALG00000042598	ENSGALG00000025864	ENSGALG00000001725	ENSGALG00000003267	ENSGALG00000012050	ENSGALG00000004974	ENSGALG00000002087	ENSGALG00000019622	ENSGALG00000010999	ENSGALG00000038730	ENSGALG00000039713	ENSGALG00000012916	ENSGALG00000011965	ENSGALG00000000726	ENSGALG00000003143	ENSGALG00000026761	ENSGALG00000019211	ENSGALG00000012607	ENSGALG00000043711	ENSGALG00000038939	ENSGALG00000013183	ENSGALG00000040957	PUM2|FXR1|MOV10|AGO1|SPOUT1|CNOT1|-|LIMD1|HNRNPA2B1|TNRC6A|BCDIN3D|XPO5|PUM1|WTIP|TNRC6C|STAT3|-|PPARG|NCBP1|TRIM71|DICER1|GIGYF2|AGO4|DROSHA|ZC3H7B|ELAVL1|ZC3H7A|LIN28B|MAEL|ZCCHC6|AGO3|TARBP2|TERT|AGO2|
GO:0051147	regulation of muscle cell differentiation	biological_process	4.7656e-05	0.0034743	73	61525	104	15235	ENSGALG00000004288	ENSGALG00000005698	ENSGALG00000036043	ENSGALG00000038939	ENSGALG00000034802	ENSGALG00000015013	ENSGALG00000029912	ENSGALG00000039228	ENSGALG00000007130	ENSGALG00000001962	ENSGALG00000034168	ENSGALG00000002886	ENSGALG00000009556	ENSGALG00000007539	ENSGALG00000006074	ENSGALG00000035419	ENSGALG00000007769	ENSGALG00000029301	ENSGALG00000014699	ENSGALG00000041272	ENSGALG00000002881	ENSGALG00000015422	ENSGALG00000029175	ENSGALG00000016102	ENSGALG00000003814	ENSGALG00000015152	ENSGALG00000005658	ENSGALG00000005929	ENSGALG00000011291	ENSGALG00000017389	ENSGALG00000033960	ENSGALG00000006840	ENSGALG00000005351	ENSGALG00000038364	ENSGALG00000009050	ENSGALG00000034111	ENSGALG00000043399	ENSGALG00000011182	ENSGALG00000012885	ENSGALG00000011202	ENSGALG00000007963
GO:0003158	endothelium development	biological_process	4.9984e-05	0.0036282	43	61525	55	15235	ENSGALG00000009927	ENSGALG00000037203	ENSGALG00000011182	ENSGALG00000033083	ENSGALG00000023113	ENSGALG00000009020	ENSGALG00000034118	ENSGALG00000008459	ENSGALG00000033039	ENSGALG00000001476	ENSGALG00000016485	ENSGALG00000036883	ENSGALG00000043775	ENSGALG00000001262	ENSGALG00000014365	ENSGALG00000012429	ENSGALG00000005530	ENSGALG00000007000	ENSGALG00000028009	ENSGALG00000003568	ENSGALG00000015422	ENSGALG00000020249	ENSGALG00000003712	ENSGALG00000037301	ENSGALG00000003770	ENSGALG00000006158	ENSGALG00000005612	ENSGALG00000012787	ENSGALG00000013742	ENSGALG00000007769	ENSGALG00000035635	ENSGALG00000034716	ENSGALG00000016281	ENSGALG00000017153	ENSGALG00000039615	ENSGALG00000013234	ENSGALG00000007260	ENSGALG00000008701	ENSGALG00000002375	ENSGALG00000010352	ENSGALG00000028204
GO:0019904	protein domain specific binding	molecular_function	5.2049e-05	0.0037617	219	61525	351	15235	ENSGALG00000005589	ENSGALG00000012921	ENSGALG00000041731	ENSGALG00000014463	ENSGALG00000002301	ENSGALG00000030710	ENSGALG00000041361	ENSGALG00000010023	ENSGALG00000008057	ENSGALG00000012254	ENSGALG00000012444	ENSGALG00000002175	ENSGALG00000009654	ENSGALG00000010493	ENSGALG00000028204	ENSGALG00000010536	ENSGALG00000009791	ENSGALG00000005947	ENSGALG00000002542	ENSGALG00000020249	ENSGALG00000035769	ENSGALG00000008477	ENSGALG00000040938	ENSGALG00000010014	ENSGALG00000000466	ENSGALG00000029077	ENSGALG00000033739	ENSGALG00000017447	ENSGALG00000039999	ENSGALG00000036920	ENSGALG00000040276	ENSGALG00000042055	ENSGALG00000003744	ENSGALG00000004554	ENSGALG00000032640	ENSGALG00000040017	ENSGALG00000002090	ENSGALG00000008308	ENSGALG00000035498	ENSGALG00000015770	ENSGALG00000042458
GO:0042802	identical protein binding	molecular_function	5.2929e-05	0.0038088	598	61525	1042	15235	ENSGALG00000016524	ENSGALG00000014442	ENSGALG00000010813	ENSGALG00000011967	ENSGALG00000005330	ENSGALG00000005541	ENSGALG00000039420	ENSGALG00000016797	ENSGALG00000016558	ENSGALG00000031832	ENSGALG00000035185	ENSGALG00000017350	ENSGALG00000009598	ENSGALG00000022557	ENSGALG00000000314	ENSGALG00000008368	ENSGALG00000004798	ENSGALG00000006110	ENSGALG00000031635	ENSGALG00000012608	ENSGALG00000005046	ENSGALG00000043827	ENSGALG00000014060	ENSGALG00000034616	ENSGALG00000041192	ENSGALG00000046614	ENSGALG00000007478	ENSGALG00000005646	ENSGALG00000017201	ENSGALG00000006098	ENSGALG00000040553	ENSGALG00000038405	ENSGALG00000001419	ENSGALG00000037172	ENSGALG00000025842	ENSGALG00000002893	ENSGALG00000001309	ENSGALG00000008980	ENSGALG00000008844	ENSGALG00000031284	ENSGALG00000034271
GO:0016310	phosphorylation	biological_process	5.3317e-05	0.0038203	769	61525	1355	15235	ENSGALG00000027190	ENSGALG00000015593	ENSGALG00000042067	ENSGALG00000014447	ENSGALG00000003398	ENSGALG00000006751	ENSGALG00000001731	ENSGALG00000029500	ENSGALG00000005759	ENSGALG00000008631	ENSGALG00000017104	ENSGALG00000015208	ENSGALG00000014952	ENSGALG00000001289	ENSGALG00000007396	ENSGALG00000014786	ENSGALG00000039895	ENSGALG00000027630	ENSGALG00000007785	ENSGALG00000029512	ENSGALG00000004809	ENSGALG00000034655	ENSGALG00000041635	ENSGALG00000043587	ENSGALG00000001926	ENSGALG00000017304	ENSGALG00000011058	ENSGALG00000011109	ENSGALG00000004998	ENSGALG00000001270	ENSGALG00000007144	ENSGALG00000007547	ENSGALG00000000410	ENSGALG00000016885	ENSGALG00000003681	ENSGALG00000040651	ENSGALG00000006109	ENSGALG00000037301	ENSGALG00000005749	ENSGALG00000008778	ENSGALG00000029533
GO:0006417	regulation of translation	biological_process	5.4697e-05	0.0039024	120	61525	183	15235	ENSGALG00000035912	ENSGALG00000008618	ENSGALG00000032930	ENSGALG00000042112	ENSGALG00000014516	ENSGALG00000037603	ENSGALG00000003339	ENSGALG00000029387	ENSGALG00000043212	ENSGALG00000015002	ENSGALG00000002301	ENSGALG00000001725	ENSGALG00000002488	ENSGALG00000033512	ENSGALG00000014930	ENSGALG00000031529	ENSGALG00000036160	ENSGALG00000011468	ENSGALG00000037067	ENSGALG00000042055	ENSGALG00000014897	ENSGALG00000028517	ENSGALG00000012529	ENSGALG00000012115	ENSGALG00000004812	ENSGALG00000011402	ENSGALG00000017330	ENSGALG00000006898	ENSGALG00000004738	ENSGALG00000038730	ENSGALG00000040368	ENSGALG00000041200	ENSGALG00000019622	ENSGALG00000034177	ENSGALG00000015414	ENSGALG00000003071	ENSGALG00000015770	ENSGALG00000003272	ENSGALG00000005198	ENSGALG00000011439	ENSGALG00000039713
GO:0009888	tissue development	biological_process	5.5094e-05	0.003914	666	61525	1171	15235	ENSGALG00000042851	ENSGALG00000006141	ENSGALG00000035156	ENSGALG00000003126	ENSGALG00000027868	ENSGALG00000027838	ENSGALG00000004044	ENSGALG00000003939	ENSGALG00000007539	ENSGALG00000015377	ENSGALG00000004901	ENSGALG00000036101	ENSGALG00000035539	ENSGALG00000002881	ENSGALG00000014699	ENSGALG00000038540	ENSGALG00000011406	ENSGALG00000045218	ENSGALG00000029292	ENSGALG00000004435	ENSGALG00000007905	ENSGALG00000003712	ENSGALG00000014957	ENSGALG00000012186	ENSGALG00000003758	ENSGALG00000031560	ENSGALG00000010179	ENSGALG00000031534	ENSGALG00000007959	ENSGALG00000008701	ENSGALG00000011288	ENSGALG00000012207	ENSGALG00000012559	ENSGALG00000011329	ENSGALG00000007685	ENSGALG00000017314	ENSGALG00000017389	ENSGALG00000008609	ENSGALG00000012386	ENSGALG00000007607	ENSGALG00000034007
GO:0006091	generation of precursor metabolites and energy	biological_process	5.5733e-05	0.0039426	148	61525	237	15235	ENSGALG00000032150	ENSGALG00000037401	ENSGALG00000007652	ENSGALG00000002990	ENSGALG00000041418	ENSGALG00000042771	ENSGALG00000007931	ENSGALG00000039951	ENSGALG00000008858	ENSGALG00000001245	ENSGALG00000011219	ENSGALG00000009545	ENSGALG00000006016	ENSGALG00000035334	ENSGALG00000008084	ENSGALG00000010464	ENSGALG00000002388	ENSGALG00000029576	ENSGALG00000001988	ENSGALG00000033993	ENSGALG00000011661	ENSGALG00000007878	ENSGALG00000033754	ENSGALG00000028302	ENSGALG00000002739	ENSGALG00000027963	ENSGALG00000034434	ENSGALG00000014526	ENSGALG00000012365	ENSGALG00000032142	ENSGALG00000008508	ENSGALG00000033185	ENSGALG00000040987	ENSGALG00000033446	ENSGALG00000008962	ENSGALG00000041401	ENSGALG00000012613	ENSGALG00000037996	ENSGALG00000029367	ENSGALG00000043768	ENSGALG00000030303
GO:0031090	organelle membrane	cellular_component	6.4298e-05	0.0045293	729	61525	1298	15235	ENSGALG00000043053	ENSGALG00000007130	ENSGALG00000008341	ENSGALG00000030789	ENSGALG00000001905	ENSGALG00000022955	ENSGALG00000040272	ENSGALG00000002726	ENSGALG00000013899	ENSGALG00000007169	ENSGALG00000040254	ENSGALG00000006979	ENSGALG00000040917	ENSGALG00000000855	ENSGALG00000003199	ENSGALG00000015304	ENSGALG00000008842	ENSGALG00000003397	ENSGALG00000006899	ENSGALG00000032595	ENSGALG00000010620	ENSGALG00000016400	ENSGALG00000041687	ENSGALG00000010839	ENSGALG00000002911	ENSGALG00000038904	ENSGALG00000015014	ENSGALG00000007479	ENSGALG00000008114	ENSGALG00000005305	ENSGALG00000011704	ENSGALG00000035334	ENSGALG00000032051	ENSGALG00000012888	ENSGALG00000042773	ENSGALG00000014692	ENSGALG00000033038	ENSGALG00000011436	ENSGALG00000014248	ENSGALG00000007162	ENSGALG00000000521
GO:0015629	actin cytoskeleton	cellular_component	6.5159e-05	0.0045707	196	61525	310	15235	ENSGALG00000006835	ENSGALG00000002907	ENSGALG00000034426	ENSGALG00000008293	ENSGALG00000005597	ENSGALG00000034955	ENSGALG00000016427	ENSGALG00000001014	ENSGALG00000007712	ENSGALG00000042458	ENSGALG00000003717	ENSGALG00000007009	ENSGALG00000037162	ENSGALG00000016837	ENSGALG00000015917	ENSGALG00000021128	ENSGALG00000038223	ENSGALG00000013573	ENSGALG00000035751	ENSGALG00000026159	ENSGALG00000025842	ENSGALG00000006840	ENSGALG00000004515	ENSGALG00000000608	ENSGALG00000000164	ENSGALG00000004618	ENSGALG00000006572	ENSGALG00000005439	ENSGALG00000010325	ENSGALG00000014860	ENSGALG00000030247	ENSGALG00000032199	ENSGALG00000015898	ENSGALG00000033123	ENSGALG00000005644	ENSGALG00000007821	ENSGALG00000040606	ENSGALG00000014688	ENSGALG00000005414	ENSGALG00000008398	ENSGALG00000014144
GO:0034330	cell junction organization	biological_process	6.8897e-05	0.004804	96	61525	139	15235	ENSGALG00000003578	ENSGALG00000000608	ENSGALG00000002548	ENSGALG00000002389	ENSGALG00000003693	ENSGALG00000041708	ENSGALG00000012747	ENSGALG00000032029	ENSGALG00000002759	ENSGALG00000012885	ENSGALG00000026862	ENSGALG00000007408	ENSGALG00000010290	ENSGALG00000016421	ENSGALG00000042458	ENSGALG00000039710	ENSGALG00000035701	ENSGALG00000003580	ENSGALG00000006095	ENSGALG00000014873	ENSGALG00000021128	ENSGALG00000007641	ENSGALG00000012913	ENSGALG00000025950	ENSGALG00000014041	ENSGALG00000029617	ENSGALG00000037316	ENSGALG00000041013	ENSGALG00000023580	ENSGALG00000005079	ENSGALG00000005612	ENSGALG00000001939	ENSGALG00000035635	ENSGALG00000027372	ENSGALG00000008318	ENSGALG00000020249	ENSGALG00000016575	ENSGALG00000033618	ENSGALG00000031776	ENSGALG00000000280	ENSGALG00000014922
GO:0006886	intracellular protein transport	biological_process	6.906e-05	0.004804	295	61525	489	15235	ENSGALG00000008883	ENSGALG00000008199	ENSGALG00000002490	ENSGALG00000003267	ENSGALG00000011506	ENSGALG00000029983	ENSGALG00000013710	ENSGALG00000004435	ENSGALG00000012033	ENSGALG00000014902	ENSGALG00000016986	ENSGALG00000007358	ENSGALG00000012833	ENSGALG00000008496	ENSGALG00000001838	ENSGALG00000032468	ENSGALG00000033110	ENSGALG00000010087	ENSGALG00000031292	ENSGALG00000016925	ENSGALG00000006417	ENSGALG00000029512	ENSGALG00000037246	ENSGALG00000015036	ENSGALG00000014786	ENSGALG00000009903	ENSGALG00000021656	ENSGALG00000014194	ENSGALG00000011403	ENSGALG00000010985	ENSGALG00000004375	ENSGALG00000001163	ENSGALG00000043621	ENSGALG00000003344	ENSGALG00000040971	ENSGALG00000008880	ENSGALG00000000329	ENSGALG00000008477	ENSGALG00000008280	ENSGALG00000013400	ENSGALG00000005379
GO:0007507	heart development	biological_process	7.1426e-05	0.004948	230	61525	374	15235	ENSGALG00000044737	ENSGALG00000011182	ENSGALG00000006390	ENSGALG00000023648	ENSGALG00000034111	ENSGALG00000029261	ENSGALG00000002922	ENSGALG00000008945	ENSGALG00000009020	ENSGALG00000006840	ENSGALG00000000401	ENSGALG00000006594	ENSGALG00000043662	ENSGALG00000013022	ENSGALG00000028015	ENSGALG00000002515	ENSGALG00000006088	ENSGALG00000042741	ENSGALG00000015412	ENSGALG00000003523	ENSGALG00000012913	ENSGALG00000014645	ENSGALG00000005180	ENSGALG00000012735	ENSGALG00000001021	ENSGALG00000003307	ENSGALG00000012429	ENSGALG00000009966	ENSGALG00000029218	ENSGALG00000043137	ENSGALG00000004236	ENSGALG00000010763	ENSGALG00000004098	ENSGALG00000034716	ENSGALG00000003744	ENSGALG00000031529	ENSGALG00000040276	ENSGALG00000042055	ENSGALG00000033671	ENSGALG00000010812	ENSGALG00000003339
GO:0035194	posttranscriptional gene silencing by RNA	biological_process	7.2737e-05	0.005018	33	61525	40	15235	ENSGALG00000026761	ENSGALG00000019211	ENSGALG00000012607	ENSGALG00000043711	ENSGALG00000038939	ENSGALG00000013183	ENSGALG00000040957	ENSGALG00000002087	ENSGALG00000019622	ENSGALG00000010999	ENSGALG00000039713	ENSGALG00000012916	ENSGALG00000011965	ENSGALG00000000726	ENSGALG00000003143	ENSGALG00000043400	ENSGALG00000010341	ENSGALG00000042598	ENSGALG00000001725	ENSGALG00000025864	ENSGALG00000003267	ENSGALG00000012050	ENSGALG00000004974	ENSGALG00000016481	ENSGALG00000001558	ENSGALG00000008864	ENSGALG00000002249	ENSGALG00000004622	ENSGALG00000002301	ENSGALG00000043212	ENSGALG00000035623	ENSGALG00000011036	ENSGALG00000006068	LIN28B|MAEL|ZCCHC6|AGO3|TARBP2|TERT|AGO2|NCBP1|TRIM71|DICER1|AGO4|DROSHA|ZC3H7B|ELAVL1|ZC3H7A|BCDIN3D|XPO5|PUM1|TNRC6C|WTIP|STAT3|-|PPARG|PUM2|MOV10|FXR1|AGO1|SPOUT1|CNOT1|-|LIMD1|HNRNPA2B1|TNRC6A|
GO:0016477	cell migration	biological_process	7.3201e-05	0.0050292	470	61525	810	15235	ENSGALG00000007769	ENSGALG00000015056	ENSGALG00000017644	ENSGALG00000014727	ENSGALG00000012178	ENSGALG00000042485	ENSGALG00000002661	ENSGALG00000028543	ENSGALG00000015422	ENSGALG00000000785	ENSGALG00000012357	ENSGALG00000036294	ENSGALG00000029175	ENSGALG00000004472	ENSGALG00000009626	ENSGALG00000009638	ENSGALG00000004368	ENSGALG00000007346	ENSGALG00000004620	ENSGALG00000007952	ENSGALG00000006707	ENSGALG00000029378	ENSGALG00000031862	ENSGALG00000044404	ENSGALG00000038311	ENSGALG00000001826	ENSGALG00000007114	ENSGALG00000034229	ENSGALG00000036829	ENSGALG00000026163	ENSGALG00000027973	ENSGALG00000040312	ENSGALG00000003803	ENSGALG00000042388	ENSGALG00000034478	ENSGALG00000009477	ENSGALG00000014509	ENSGALG00000029197	ENSGALG00000038520	ENSGALG00000043355	ENSGALG00000002546
GO:0000989	transcription factor binding transcription factor activity	molecular_function	7.7747e-05	0.0053196	207	61525	336	15235	ENSGALG00000028935	ENSGALG00000040864	ENSGALG00000015119	ENSGALG00000000678	ENSGALG00000041299	ENSGALG00000001037	ENSGALG00000011992	ENSGALG00000004288	ENSGALG00000042851	ENSGALG00000034802	ENSGALG00000034999	ENSGALG00000003369	ENSGALG00000004477	ENSGALG00000034050	ENSGALG00000030998	ENSGALG00000031457	ENSGALG00000039116	ENSGALG00000020742	ENSGALG00000035748	ENSGALG00000005464	ENSGALG00000014643	ENSGALG00000039208	ENSGALG00000007539	ENSGALG00000016456	ENSGALG00000000616	ENSGALG00000003026	ENSGALG00000039206	ENSGALG00000019087	ENSGALG00000036496	ENSGALG00000009279	ENSGALG00000026298	ENSGALG00000016936	ENSGALG00000043827	ENSGALG00000031368	ENSGALG00000032410	ENSGALG00000039182	ENSGALG00000032366	ENSGALG00000003120	ENSGALG00000000404	ENSGALG00000037935	ENSGALG00000036728
GO:0003682	chromatin binding	molecular_function	7.8927e-05	0.0053783	195	61525	315	15235	ENSGALG00000014976	ENSGALG00000007131	ENSGALG00000006934	ENSGALG00000037935	ENSGALG00000006392	ENSGALG00000031960	ENSGALG00000029270	ENSGALG00000036322	ENSGALG00000003267	ENSGALG00000002870	ENSGALG00000014060	ENSGALG00000038160	ENSGALG00000006317	ENSGALG00000016936	ENSGALG00000010748	ENSGALG00000029292	ENSGALG00000038089	ENSGALG00000032366	ENSGALG00000015937	ENSGALG00000039583	ENSGALG00000015699	ENSGALG00000037879	ENSGALG00000003681	ENSGALG00000003085	ENSGALG00000012207	ENSGALG00000042422	ENSGALG00000007809	ENSGALG00000003369	ENSGALG00000014887	ENSGALG00000030998	ENSGALG00000040141	ENSGALG00000015705	ENSGALG00000034725	ENSGALG00000040004	ENSGALG00000041777	ENSGALG00000004288	ENSGALG00000011992	ENSGALG00000031182	ENSGALG00000035911	ENSGALG00000015078	ENSGALG00000044240
GO:0045596	negative regulation of cell differentiation	biological_process	7.9479e-05	0.0053939	249	61525	416	15235	ENSGALG00000029743	ENSGALG00000034973	ENSGALG00000016421	ENSGALG00000039710	ENSGALG00000027231	ENSGALG00000035701	ENSGALG00000006062	ENSGALG00000012755	ENSGALG00000003753	ENSGALG00000014365	ENSGALG00000030889	ENSGALG00000029621	ENSGALG00000008302	ENSGALG00000037632	ENSGALG00000015150	ENSGALG00000015763	ENSGALG00000038154	ENSGALG00000028437	ENSGALG00000009050	ENSGALG00000023296	ENSGALG00000005351	ENSGALG00000038364	ENSGALG00000041093	ENSGALG00000028983	ENSGALG00000006593	ENSGALG00000011630	ENSGALG00000017218	ENSGALG00000003114	ENSGALG00000009476	ENSGALG00000031487	ENSGALG00000003759	ENSGALG00000028872	ENSGALG00000027768	ENSGALG00000026983	ENSGALG00000002375	ENSGALG00000004476	ENSGALG00000002763	ENSGALG00000041365	ENSGALG00000032545	ENSGALG00000029761	ENSGALG00000003429
GO:0000988	protein binding transcription factor activity	molecular_function	8.0451e-05	0.0054378	211	61525	343	15235	ENSGALG00000001826	ENSGALG00000008765	ENSGALG00000014776	ENSGALG00000035623	ENSGALG00000038003	ENSGALG00000002232	ENSGALG00000023872	ENSGALG00000005929	ENSGALG00000006312	ENSGALG00000007572	ENSGALG00000000751	ENSGALG00000043389	ENSGALG00000001245	ENSGALG00000002484	ENSGALG00000015422	ENSGALG00000040006	ENSGALG00000036214	ENSGALG00000046371	ENSGALG00000004974	ENSGALG00000003324	ENSGALG00000003169	ENSGALG00000007387	ENSGALG00000036252	ENSGALG00000015495	ENSGALG00000016705	ENSGALG00000007762	ENSGALG00000006412	ENSGALG00000010671	ENSGALG00000001093	ENSGALG00000036497	ENSGALG00000031340	ENSGALG00000015008	ENSGALG00000001644	ENSGALG00000002886	ENSGALG00000006061	ENSGALG00000016617	ENSGALG00000009809	ENSGALG00000014485	ENSGALG00000017199	ENSGALG00000012770	ENSGALG00000037655
GO:0005912	adherens junction	cellular_component	8.1319e-05	0.0054742	112	61525	165	15235	ENSGALG00000015027	ENSGALG00000040891	ENSGALG00000033295	ENSGALG00000043034	ENSGALG00000014463	ENSGALG00000002375	ENSGALG00000036949	ENSGALG00000026674	ENSGALG00000031934	ENSGALG00000004796	ENSGALG00000015367	ENSGALG00000043018	ENSGALG00000006527	ENSGALG00000000280	ENSGALG00000011680	ENSGALG00000008914	ENSGALG00000009966	ENSGALG00000008398	ENSGALG00000014688	ENSGALG00000009075	ENSGALG00000015556	ENSGALG00000007145	ENSGALG00000038722	ENSGALG00000013748	ENSGALG00000025864	ENSGALG00000005678	ENSGALG00000031216	ENSGALG00000013742	ENSGALG00000005079	ENSGALG00000030858	ENSGALG00000034421	ENSGALG00000010589	ENSGALG00000041013	ENSGALG00000013951	ENSGALG00000039779	ENSGALG00000032790	ENSGALG00000014873	ENSGALG00000012913	ENSGALG00000011306	ENSGALG00000007337	ENSGALG00000042458
GO:0035051	cardiocyte differentiation	biological_process	8.8587e-05	0.0059396	58	61525	80	15235	ENSGALG00000012429	ENSGALG00000004044	ENSGALG00000001021	ENSGALG00000001183	ENSGALG00000034251	ENSGALG00000016797	ENSGALG00000014645	ENSGALG00000012735	ENSGALG00000034973	ENSGALG00000028015	ENSGALG00000009556	ENSGALG00000002886	ENSGALG00000014365	ENSGALG00000012755	ENSGALG00000006074	ENSGALG00000023113	ENSGALG00000009020	ENSGALG00000006840	ENSGALG00000008945	ENSGALG00000034118	ENSGALG00000013929	ENSGALG00000000469	ENSGALG00000032029	ENSGALG00000036043	ENSGALG00000042492	ENSGALG00000041640	ENSGALG00000013818	ENSGALG00000011182	ENSGALG00000013124	ENSGALG00000005929	ENSGALG00000012290	ENSGALG00000005707	ENSGALG00000029316	ENSGALG00000002375	ENSGALG00000009612	ENSGALG00000009791	ENSGALG00000014463	ENSGALG00000017235	ENSGALG00000003339	ENSGALG00000029301	ENSGALG00000045218
GO:0051649	establishment of localization in cell	biological_process	8.9153e-05	0.0059537	830	61525	1470	15235	ENSGALG00000005206	ENSGALG00000023648	ENSGALG00000015216	ENSGALG00000004594	ENSGALG00000031282	ENSGALG00000020999	ENSGALG00000001258	ENSGALG00000012885	ENSGALG00000014915	ENSGALG00000005314	ENSGALG00000006689	ENSGALG00000001309	ENSGALG00000004146	ENSGALG00000007954	ENSGALG00000034414	ENSGALG00000008291	ENSGALG00000036618	ENSGALG00000001944	ENSGALG00000003129	ENSGALG00000042970	ENSGALG00000006015	ENSGALG00000025950	ENSGALG00000015770	ENSGALG00000037527	ENSGALG00000013765	ENSGALG00000009239	ENSGALG00000010840	ENSGALG00000041760	ENSGALG00000028009	ENSGALG00000015713	ENSGALG00000003307	ENSGALG00000026944	ENSGALG00000040368	ENSGALG00000009592	ENSGALG00000031142	ENSGALG00000008507	ENSGALG00000040938	ENSGALG00000011680	ENSGALG00000007161	ENSGALG00000045814	ENSGALG00000016589
GO:0000978	RNA polymerase II core promoter proximal region sequence-specific DNA binding	molecular_function	9.3852e-05	0.0062424	182	61525	296	15235	ENSGALG00000032029	ENSGALG00000034118	ENSGALG00000041080	ENSGALG00000038154	ENSGALG00000012799	ENSGALG00000023296	ENSGALG00000010924	ENSGALG00000007963	ENSGALG00000001577	ENSGALG00000011630	ENSGALG00000028983	ENSGALG00000029530	ENSGALG00000003759	ENSGALG00000032365	ENSGALG00000002971	ENSGALG00000038026	ENSGALG00000035701	ENSGALG00000025887	ENSGALG00000014365	ENSGALG00000012591	ENSGALG00000015763	ENSGALG00000033770	ENSGALG00000015150	ENSGALG00000037632	ENSGALG00000030889	ENSGALG00000001143	ENSGALG00000012049	ENSGALG00000034297	ENSGALG00000015407	ENSGALG00000007831	ENSGALG00000008014	ENSGALG00000006445	ENSGALG00000005415	ENSGALG00000032097	ENSGALG00000002375	ENSGALG00000007817	ENSGALG00000039238	ENSGALG00000003429	ENSGALG00000009424	ENSGALG00000028483	ENSGALG00000003941
GO:0005753	mitochondrial proton-transporting ATP synthase complex	cellular_component	9.6156e-05	0.0063704	13	61525	14	15235	ENSGALG00000007926	ENSGALG00000006899	ENSGALG00000032875	ENSGALG00000032465	ENSGALG00000015751	ENSGALG00000006753	ENSGALG00000015372	ENSGALG00000009286	ENSGALG00000001452	ENSGALG00000038801	ENSGALG00000033001	ENSGALG00000041091	ENSGALG00000001330	ATP5PD|-|ATP5F1D|ATP8|ATP5PF|ATP5C1|ATP5I|ATP5G3|ATP5PB|ATP5F1B|ATP5J2|ATP6|ATP5MC1|
GO:0022618	ribonucleoprotein complex assembly	biological_process	9.8017e-05	0.0064679	96	61525	145	15235	ENSGALG00000004817	ENSGALG00000034414	ENSGALG00000011409	ENSGALG00000039288	ENSGALG00000003337	ENSGALG00000008796	ENSGALG00000007937	ENSGALG00000043711	ENSGALG00000042641	ENSGALG00000009565	ENSGALG00000008806	ENSGALG00000008429	ENSGALG00000037983	ENSGALG00000010999	ENSGALG00000000650	ENSGALG00000006544	ENSGALG00000015327	ENSGALG00000039713	ENSGALG00000039472	ENSGALG00000036238	ENSGALG00000003991	ENSGALG00000001504	ENSGALG00000037067	ENSGALG00000002943	ENSGALG00000006010	ENSGALG00000031512	ENSGALG00000006596	ENSGALG00000040522	ENSGALG00000015339	ENSGALG00000006001	ENSGALG00000004587	ENSGALG00000013092	ENSGALG00000004625	ENSGALG00000012529	ENSGALG00000019355	ENSGALG00000010882	ENSGALG00000015617	ENSGALG00000028205	ENSGALG00000002157	ENSGALG00000002487	ENSGALG00000006777
GO:0004674	protein serine/threonine kinase activity	molecular_function	0.00010002	0.0065743	203	61525	320	15235	ENSGALG00000009611	ENSGALG00000027592	ENSGALG00000016321	ENSGALG00000000525	ENSGALG00000014784	ENSGALG00000009158	ENSGALG00000005088	ENSGALG00000010129	ENSGALG00000008407	ENSGALG00000008154	ENSGALG00000033061	ENSGALG00000012992	ENSGALG00000003175	ENSGALG00000012055	ENSGALG00000006158	ENSGALG00000005699	ENSGALG00000006418	ENSGALG00000037943	ENSGALG00000016582	ENSGALG00000037736	ENSGALG00000031718	ENSGALG00000000824	ENSGALG00000037950	ENSGALG00000000883	ENSGALG00000006016	ENSGALG00000039749	ENSGALG00000000692	ENSGALG00000039758	ENSGALG00000012321	ENSGALG00000042082	ENSGALG00000040917	ENSGALG00000037326	ENSGALG00000038902	ENSGALG00000009062	ENSGALG00000005884	ENSGALG00000031642	ENSGALG00000002216	ENSGALG00000042340	ENSGALG00000011366	ENSGALG00000043243	ENSGALG00000006982
GO:0036094	small molecule binding	molecular_function	0.00010086	0.0065786	1002	61525	1787	15235	ENSGALG00000035635	ENSGALG00000017023	ENSGALG00000001504	ENSGALG00000008627	ENSGALG00000021399	ENSGALG00000039322	ENSGALG00000005694	ENSGALG00000012365	ENSGALG00000003193	ENSGALG00000004958	ENSGALG00000013723	ENSGALG00000033618	ENSGALG00000008318	ENSGALG00000030613	ENSGALG00000039786	ENSGALG00000030313	ENSGALG00000006305	ENSGALG00000008060	ENSGALG00000012300	ENSGALG00000009195	ENSGALG00000007665	ENSGALG00000040741	ENSGALG00000007615	ENSGALG00000041814	ENSGALG00000004796	ENSGALG00000008537	ENSGALG00000012613	ENSGALG00000011093	ENSGALG00000009032	ENSGALG00000011833	ENSGALG00000039176	ENSGALG00000008233	ENSGALG00000013410	ENSGALG00000037076	ENSGALG00000036739	ENSGALG00000008236	ENSGALG00000032257	ENSGALG00000040298	ENSGALG00000008380	ENSGALG00000026380	ENSGALG00000013056
GO:0035023	regulation of Rho protein signal transduction	biological_process	0.00010088	0.0065786	75	61525	106	15235	ENSGALG00000043687	ENSGALG00000002699	ENSGALG00000006663	ENSGALG00000016350	ENSGALG00000036883	ENSGALG00000010577	ENSGALG00000036101	ENSGALG00000031009	ENSGALG00000003572	ENSGALG00000001058	ENSGALG00000039652	ENSGALG00000001037	ENSGALG00000036327	ENSGALG00000008744	ENSGALG00000011744	ENSGALG00000015433	ENSGALG00000015729	ENSGALG00000027476	ENSGALG00000003875	ENSGALG00000008546	ENSGALG00000010352	ENSGALG00000031495	ENSGALG00000012273	ENSGALG00000007114	ENSGALG00000007140	ENSGALG00000037409	ENSGALG00000017326	ENSGALG00000010158	ENSGALG00000016687	ENSGALG00000002570	ENSGALG00000023898	ENSGALG00000043128	ENSGALG00000008262	ENSGALG00000027704	ENSGALG00000009157	ENSGALG00000043025	ENSGALG00000029652	ENSGALG00000013715	ENSGALG00000003717	ENSGALG00000012395	ENSGALG00000017196
GO:0000166	nucleotide binding	molecular_function	0.00010576	0.006844	944	61525	1677	15235	ENSGALG00000017173	ENSGALG00000009013	ENSGALG00000015879	ENSGALG00000014192	ENSGALG00000009598	ENSGALG00000040241	ENSGALG00000017350	ENSGALG00000031832	ENSGALG00000035185	ENSGALG00000009176	ENSGALG00000043198	ENSGALG00000008428	ENSGALG00000007659	ENSGALG00000010623	ENSGALG00000009602	ENSGALG00000008684	ENSGALG00000012890	ENSGALG00000036309	ENSGALG00000041263	ENSGALG00000008431	ENSGALG00000014800	ENSGALG00000016524	ENSGALG00000040713	ENSGALG00000000863	ENSGALG00000031182	ENSGALG00000001055	ENSGALG00000034855	ENSGALG00000042400	ENSGALG00000032386	ENSGALG00000001476	ENSGALG00000014442	ENSGALG00000005043	ENSGALG00000008459	ENSGALG00000040864	ENSGALG00000013929	ENSGALG00000016661	ENSGALG00000015978	ENSGALG00000003288	ENSGALG00000010057	ENSGALG00000002891	ENSGALG00000002932
GO:1901265	nucleoside phosphate binding	molecular_function	0.00010576	0.006844	944	61525	1677	15235	ENSGALG00000030783	ENSGALG00000009553	ENSGALG00000001183	ENSGALG00000011289	ENSGALG00000028866	ENSGALG00000003675	ENSGALG00000043961	ENSGALG00000014869	ENSGALG00000009298	ENSGALG00000010419	ENSGALG00000009738	ENSGALG00000037360	ENSGALG00000042554	ENSGALG00000033624	ENSGALG00000035743	ENSGALG00000045602	ENSGALG00000005579	ENSGALG00000011473	ENSGALG00000028457	ENSGALG00000032534	ENSGALG00000015338	ENSGALG00000000606	ENSGALG00000012311	ENSGALG00000009683	ENSGALG00000039315	ENSGALG00000011570	ENSGALG00000045514	ENSGALG00000038801	ENSGALG00000035337	ENSGALG00000011502	ENSGALG00000039442	ENSGALG00000016451	ENSGALG00000036616	ENSGALG00000002759	ENSGALG00000020827	ENSGALG00000006655	ENSGALG00000015708	ENSGALG00000016053	ENSGALG00000030003	ENSGALG00000009228	ENSGALG00000011533
GO:0046907	intracellular transport	biological_process	0.0001097	0.0070714	592	61525	1030	15235	ENSGALG00000003942	ENSGALG00000043394	ENSGALG00000008294	ENSGALG00000010652	ENSGALG00000040266	ENSGALG00000008144	ENSGALG00000041722	ENSGALG00000008702	ENSGALG00000007467	ENSGALG00000009855	ENSGALG00000006211	ENSGALG00000014567	ENSGALG00000006505	ENSGALG00000003849	ENSGALG00000006906	ENSGALG00000037736	ENSGALG00000017125	ENSGALG00000004840	ENSGALG00000011036	ENSGALG00000019036	ENSGALG00000005295	ENSGALG00000007326	ENSGALG00000040062	ENSGALG00000011673	ENSGALG00000012879	ENSGALG00000008010	ENSGALG00000036259	ENSGALG00000012782	ENSGALG00000040882	ENSGALG00000038522	ENSGALG00000007435	ENSGALG00000036214	ENSGALG00000005522	ENSGALG00000016321	ENSGALG00000012787	ENSGALG00000041844	ENSGALG00000030855	ENSGALG00000007912	ENSGALG00000042415	ENSGALG00000016485	ENSGALG00000008302
GO:0044763	single-organism cellular process	biological_process	0.00011443	0.0073475	4419	61525	8536	15235	ENSGALG00000007609	ENSGALG00000008144	ENSGALG00000016843	ENSGALG00000010371	ENSGALG00000008702	ENSGALG00000015513	ENSGALG00000014690	ENSGALG00000037326	ENSGALG00000016438	ENSGALG00000016617	ENSGALG00000030065	ENSGALG00000005848	ENSGALG00000040109	ENSGALG00000038018	ENSGALG00000003294	ENSGALG00000036214	ENSGALG00000007435	ENSGALG00000003507	ENSGALG00000008262	ENSGALG00000013174	ENSGALG00000000525	ENSGALG00000000719	ENSGALG00000036295	ENSGALG00000009192	ENSGALG00000030890	ENSGALG00000007038	ENSGALG00000011855	ENSGALG00000007326	ENSGALG00000043389	ENSGALG00000016823	ENSGALG00000002394	ENSGALG00000014899	ENSGALG00000012044	ENSGALG00000007190	ENSGALG00000016943	ENSGALG00000011184	ENSGALG00000042459	ENSGALG00000026380	ENSGALG00000032702	ENSGALG00000015425	ENSGALG00000031980
GO:0030155	regulation of cell adhesion	biological_process	0.00011977	0.0076614	159	61525	248	15235	ENSGALG00000038225	ENSGALG00000005714	ENSGALG00000013782	ENSGALG00000007130	ENSGALG00000037733	ENSGALG00000008206	ENSGALG00000027265	ENSGALG00000007579	ENSGALG00000021047	ENSGALG00000014615	ENSGALG00000042388	ENSGALG00000011452	ENSGALG00000036466	ENSGALG00000007093	ENSGALG00000002555	ENSGALG00000039080	ENSGALG00000014509	ENSGALG00000026163	ENSGALG00000007140	ENSGALG00000034229	ENSGALG00000007114	ENSGALG00000010825	ENSGALG00000005295	ENSGALG00000033510	ENSGALG00000043223	ENSGALG00000012256	ENSGALG00000004821	ENSGALG00000009268	ENSGALG00000031741	ENSGALG00000000785	ENSGALG00000010026	ENSGALG00000003726	ENSGALG00000009626	ENSGALG00000006479	ENSGALG00000026891	ENSGALG00000015056	ENSGALG00000003428	ENSGALG00000005660	ENSGALG00000012773	ENSGALG00000035184	ENSGALG00000015630
GO:0055007	cardiac muscle cell differentiation	biological_process	0.00012143	0.0077379	50	61525	67	15235	ENSGALG00000005929	ENSGALG00000005707	ENSGALG00000029316	ENSGALG00000002375	ENSGALG00000009791	ENSGALG00000014463	ENSGALG00000017235	ENSGALG00000003339	ENSGALG00000029301	ENSGALG00000032366	ENSGALG00000045218	ENSGALG00000007769	ENSGALG00000009844	ENSGALG00000042055	ENSGALG00000034297	ENSGALG00000007145	ENSGALG00000010671	ENSGALG00000034716	ENSGALG00000015422	ENSGALG00000003814	ENSGALG00000029175	ENSGALG00000037935	ENSGALG00000037301	ENSGALG00000015387	ENSGALG00000014976	ENSGALG00000009966	ENSGALG00000012429	ENSGALG00000004044	ENSGALG00000034251	ENSGALG00000001183	ENSGALG00000001021	ENSGALG00000016797	ENSGALG00000014645	ENSGALG00000012735	ENSGALG00000034973	ENSGALG00000009556	ENSGALG00000002886	ENSGALG00000014365	ENSGALG00000006074	ENSGALG00000012755	ENSGALG00000023113
GO:0050790	regulation of catalytic activity	biological_process	0.00012281	0.0077958	739	61525	1318	15235	ENSGALG00000016925	ENSGALG00000012827	ENSGALG00000006258	ENSGALG00000008405	ENSGALG00000009903	ENSGALG00000002623	ENSGALG00000017179	ENSGALG00000003003	ENSGALG00000009854	ENSGALG00000008378	ENSGALG00000009828	ENSGALG00000010166	ENSGALG00000009322	ENSGALG00000023763	ENSGALG00000043620	ENSGALG00000015233	ENSGALG00000035461	ENSGALG00000004901	ENSGALG00000036101	ENSGALG00000007205	ENSGALG00000006267	ENSGALG00000037136	ENSGALG00000020390	ENSGALG00000029292	ENSGALG00000003712	ENSGALG00000007930	ENSGALG00000013710	ENSGALG00000007721	ENSGALG00000001076	ENSGALG00000014682	ENSGALG00000015351	ENSGALG00000012538	ENSGALG00000020251	ENSGALG00000016929	ENSGALG00000000293	ENSGALG00000012207	ENSGALG00000008701	ENSGALG00000011169	ENSGALG00000017181	ENSGALG00000004191	ENSGALG00000006779
GO:0042692	muscle cell differentiation	biological_process	0.00013371	0.0084553	187	61525	301	15235	ENSGALG00000042492	ENSGALG00000000469	ENSGALG00000005698	ENSGALG00000019719	ENSGALG00000033039	ENSGALG00000003521	ENSGALG00000012024	ENSGALG00000037203	ENSGALG00000038939	ENSGALG00000037655	ENSGALG00000029912	ENSGALG00000007130	ENSGALG00000039228	ENSGALG00000009089	ENSGALG00000034251	ENSGALG00000006074	ENSGALG00000035419	ENSGALG00000008148	ENSGALG00000016431	ENSGALG00000002886	ENSGALG00000009556	ENSGALG00000013684	ENSGALG00000008942	ENSGALG00000010671	ENSGALG00000003059	ENSGALG00000009844	ENSGALG00000007769	ENSGALG00000036114	ENSGALG00000036252	ENSGALG00000004347	ENSGALG00000014250	ENSGALG00000029175	ENSGALG00000016102	ENSGALG00000015152	ENSGALG00000038242	ENSGALG00000015422	ENSGALG00000015018	ENSGALG00000005929	ENSGALG00000007114	ENSGALG00000009050	ENSGALG00000032029
GO:0071407	cellular response to organic cyclic compound	biological_process	0.00014128	0.0089007	144	61525	228	15235	ENSGALG00000019622	ENSGALG00000007000	ENSGALG00000010999	ENSGALG00000017327	ENSGALG00000011965	ENSGALG00000015150	ENSGALG00000039713	ENSGALG00000001342	ENSGALG00000026761	ENSGALG00000009680	ENSGALG00000008383	ENSGALG00000003759	ENSGALG00000043711	ENSGALG00000016451	ENSGALG00000031503	ENSGALG00000011630	ENSGALG00000005620	ENSGALG00000029761	ENSGALG00000002878	ENSGALG00000026674	ENSGALG00000007771	ENSGALG00000011294	ENSGALG00000040479	ENSGALG00000029276	ENSGALG00000013742	ENSGALG00000027907	ENSGALG00000009645	ENSGALG00000012115	ENSGALG00000005258	ENSGALG00000001035	ENSGALG00000034251	ENSGALG00000002087	ENSGALG00000002739	ENSGALG00000039228	ENSGALG00000004418	ENSGALG00000040109	ENSGALG00000006309	ENSGALG00000043775	ENSGALG00000017343	ENSGALG00000003143	ENSGALG00000001708
GO:0007266	Rho protein signal transduction	biological_process	0.00014345	0.0090032	92	61525	135	15235	ENSGALG00000004618	ENSGALG00000007608	ENSGALG00000037939	ENSGALG00000032534	ENSGALG00000009825	ENSGALG00000005788	ENSGALG00000006840	ENSGALG00000002562	ENSGALG00000007357	ENSGALG00000004113	ENSGALG00000011738	ENSGALG00000016451	ENSGALG00000004364	ENSGALG00000007304	ENSGALG00000012395	ENSGALG00000020331	ENSGALG00000017196	ENSGALG00000026995	ENSGALG00000033601	ENSGALG00000003717	ENSGALG00000011277	ENSGALG00000006439	ENSGALG00000006695	ENSGALG00000035584	ENSGALG00000032702	ENSGALG00000006562	ENSGALG00000030055	ENSGALG00000007145	ENSGALG00000039163	ENSGALG00000005544	ENSGALG00000023379	ENSGALG00000036199	ENSGALG00000014922	ENSGALG00000032324	ENSGALG00000011342	ENSGALG00000042354	ENSGALG00000034674	ENSGALG00000006426	ENSGALG00000020986	ENSGALG00000014983	ENSGALG00000004816
GO:0006996	organelle organization	biological_process	0.0001451	0.0090728	1285	61525	2406	15235	ENSGALG00000003625	ENSGALG00000002750	ENSGALG00000015288	ENSGALG00000029766	ENSGALG00000016481	ENSGALG00000017201	ENSGALG00000034171	ENSGALG00000003875	ENSGALG00000008934	ENSGALG00000008347	ENSGALG00000006144	ENSGALG00000023354	ENSGALG00000013605	ENSGALG00000005061	ENSGALG00000027734	ENSGALG00000031635	ENSGALG00000033938	ENSGALG00000001225	ENSGALG00000030475	ENSGALG00000010869	ENSGALG00000008572	ENSGALG00000035260	ENSGALG00000002870	ENSGALG00000036102	ENSGALG00000011386	ENSGALG00000004383	ENSGALG00000011118	ENSGALG00000009176	ENSGALG00000004034	ENSGALG00000030567	ENSGALG00000041463	ENSGALG00000032642	ENSGALG00000000314	ENSGALG00000010995	ENSGALG00000029238	ENSGALG00000009723	ENSGALG00000015119	ENSGALG00000012172	ENSGALG00000013602	ENSGALG00000013929	ENSGALG00000014442
GO:0051146	striated muscle cell differentiation	biological_process	0.00014749	0.0091806	155	61525	245	15235	ENSGALG00000011291	ENSGALG00000017389	ENSGALG00000007685	ENSGALG00000000404	ENSGALG00000029301	ENSGALG00000045218	ENSGALG00000032366	ENSGALG00000037787	ENSGALG00000002881	ENSGALG00000003814	ENSGALG00000031960	ENSGALG00000014957	ENSGALG00000002870	ENSGALG00000015387	ENSGALG00000037301	ENSGALG00000000044	ENSGALG00000014976	ENSGALG00000037935	ENSGALG00000008591	ENSGALG00000016797	ENSGALG00000013853	ENSGALG00000004044	ENSGALG00000009360	ENSGALG00000027838	ENSGALG00000015013	ENSGALG00000004034	ENSGALG00000034168	ENSGALG00000007539	ENSGALG00000014736	ENSGALG00000004288	ENSGALG00000036043	ENSGALG00000015397	ENSGALG00000006802	ENSGALG00000011991	ENSGALG00000013929	ENSGALG00000035156	ENSGALG00000013124	ENSGALG00000001003	ENSGALG00000014813	ENSGALG00000029316	ENSGALG00000032045
GO:0006950	response to stress	biological_process	0.00014792	0.0091806	1048	61525	1908	15235	ENSGALG00000014915	ENSGALG00000015216	ENSGALG00000004594	ENSGALG00000031282	ENSGALG00000033278	ENSGALG00000033960	ENSGALG00000006689	ENSGALG00000005198	ENSGALG00000004573	ENSGALG00000015770	ENSGALG00000031982	ENSGALG00000032079	ENSGALG00000038175	ENSGALG00000040368	ENSGALG00000004640	ENSGALG00000007161	ENSGALG00000005414	ENSGALG00000031142	ENSGALG00000032992	ENSGALG00000011444	ENSGALG00000010357	ENSGALG00000004557	ENSGALG00000003339	ENSGALG00000010665	ENSGALG00000028046	ENSGALG00000021031	ENSGALG00000040528	ENSGALG00000039983	ENSGALG00000014442	ENSGALG00000008459	ENSGALG00000013929	ENSGALG00000009456	ENSGALG00000000863	ENSGALG00000016833	ENSGALG00000000314	ENSGALG00000036133	ENSGALG00000041463	ENSGALG00000007659	ENSGALG00000034168	ENSGALG00000041510	ENSGALG00000013218
GO:0045263	coupling factor F(o)	cellular_component	0.00015335	0.009482	10	61525	10	15235	ENSGALG00000030086	ENSGALG00000006899	ENSGALG00000007926	ENSGALG00000032465	ENSGALG00000015751	ENSGALG00000015372	ENSGALG00000001452	ENSGALG00000009286	ENSGALG00000041091	ENSGALG00000001330	ATP5MC2|-|ATP5PD|ATP8|ATP5PF|ATP5I|ATP5PB|ATP5G3|ATP6|ATP5MC1|
GO:0031589	cell-substrate adhesion	biological_process	0.00015796	0.0097313	130	61525	198	15235	ENSGALG00000012256	ENSGALG00000004620	ENSGALG00000043223	ENSGALG00000005295	ENSGALG00000009268	ENSGALG00000004070	ENSGALG00000035966	ENSGALG00000006002	ENSGALG00000007140	ENSGALG00000007114	ENSGALG00000010825	ENSGALG00000043610	ENSGALG00000040857	ENSGALG00000012425	ENSGALG00000035184	ENSGALG00000005660	ENSGALG00000012773	ENSGALG00000031741	ENSGALG00000003726	ENSGALG00000009626	ENSGALG00000026891	ENSGALG00000011203	ENSGALG00000032628	ENSGALG00000027265	ENSGALG00000007130	ENSGALG00000037733	ENSGALG00000038225	ENSGALG00000011452	ENSGALG00000014509	ENSGALG00000043596	ENSGALG00000037203	ENSGALG00000031642	ENSGALG00000004796	ENSGALG00000017272	ENSGALG00000002375	ENSGALG00000008537	ENSGALG00000002234	ENSGALG00000015027	ENSGALG00000004286	ENSGALG00000015081	ENSGALG00000005086
GO:0034329	cell junction assembly	biological_process	0.00015975	0.0098053	79	61525	113	15235	ENSGALG00000011889	ENSGALG00000012425	ENSGALG00000003712	ENSGALG00000029652	ENSGALG00000002709	ENSGALG00000013715	ENSGALG00000031684	ENSGALG00000002447	ENSGALG00000011813	ENSGALG00000017414	ENSGALG00000031741	ENSGALG00000014957	ENSGALG00000004070	ENSGALG00000004620	ENSGALG00000003875	ENSGALG00000005295	ENSGALG00000001547	ENSGALG00000006995	ENSGALG00000034229	ENSGALG00000007140	ENSGALG00000006002	ENSGALG00000009581	ENSGALG00000001476	ENSGALG00000002179	ENSGALG00000009927	ENSGALG00000037687	ENSGALG00000037733	ENSGALG00000007130	ENSGALG00000022557	ENSGALG00000004901	ENSGALG00000012561	ENSGALG00000015377	ENSGALG00000006751	ENSGALG00000036496	ENSGALG00000009723	ENSGALG00000005079	ENSGALG00000035635	ENSGALG00000027372	ENSGALG00000001939	ENSGALG00000031776	ENSGALG00000000280
GO:0033043	regulation of organelle organization	biological_process	0.00016491	0.010085	411	61525	700	15235	ENSGALG00000001382	ENSGALG00000003500	ENSGALG00000012285	ENSGALG00000008482	ENSGALG00000015342	ENSGALG00000000280	ENSGALG00000039200	ENSGALG00000009040	ENSGALG00000009947	ENSGALG00000004612	ENSGALG00000015556	ENSGALG00000017330	ENSGALG00000004917	ENSGALG00000011533	ENSGALG00000029202	ENSGALG00000000146	ENSGALG00000029761	ENSGALG00000005707	ENSGALG00000020253	ENSGALG00000015172	ENSGALG00000013160	ENSGALG00000003806	ENSGALG00000011330	ENSGALG00000001817	ENSGALG00000005452	ENSGALG00000042181	ENSGALG00000012087	ENSGALG00000008584	ENSGALG00000023296	ENSGALG00000037453	ENSGALG00000005368	ENSGALG00000006292	ENSGALG00000027871	ENSGALG00000012986	ENSGALG00000016451	ENSGALG00000034232	ENSGALG00000028721	ENSGALG00000034572	ENSGALG00000040212	ENSGALG00000016421	ENSGALG00000020927
GO:0032989	cellular component morphogenesis	biological_process	0.00018023	0.010981	527	61525	910	15235	ENSGALG00000002179	ENSGALG00000016509	ENSGALG00000013124	ENSGALG00000012159	ENSGALG00000013579	ENSGALG00000013853	ENSGALG00000007438	ENSGALG00000011686	ENSGALG00000008501	ENSGALG00000031450	ENSGALG00000021572	ENSGALG00000016781	ENSGALG00000011442	ENSGALG00000014736	ENSGALG00000041025	ENSGALG00000011880	ENSGALG00000036496	ENSGALG00000010533	ENSGALG00000006033	ENSGALG00000010183	ENSGALG00000006038	ENSGALG00000031755	ENSGALG00000004727	ENSGALG00000003814	ENSGALG00000031960	ENSGALG00000012421	ENSGALG00000026055	ENSGALG00000009448	ENSGALG00000010352	ENSGALG00000014201	ENSGALG00000009300	ENSGALG00000001412	ENSGALG00000037784	ENSGALG00000010158	ENSGALG00000017153	ENSGALG00000010594	ENSGALG00000036763	ENSGALG00000010340	ENSGALG00000038634	ENSGALG00000000164	ENSGALG00000030917
GO:0070161	anchoring junction	cellular_component	0.00019418	0.011789	116	61525	174	15235	ENSGALG00000033938	ENSGALG00000003428	ENSGALG00000012425	ENSGALG00000007048	ENSGALG00000011566	ENSGALG00000023364	ENSGALG00000002447	ENSGALG00000001076	ENSGALG00000017414	ENSGALG00000032943	ENSGALG00000031741	ENSGALG00000039139	ENSGALG00000013642	ENSGALG00000016986	ENSGALG00000013715	ENSGALG00000014201	ENSGALG00000007346	ENSGALG00000014891	ENSGALG00000003636	ENSGALG00000011329	ENSGALG00000010642	ENSGALG00000004150	ENSGALG00000007140	ENSGALG00000037784	ENSGALG00000017153	ENSGALG00000039615	ENSGALG00000042895	ENSGALG00000035623	ENSGALG00000023872	ENSGALG00000011452	ENSGALG00000043087	ENSGALG00000008459	ENSGALG00000009581	ENSGALG00000009621	ENSGALG00000012170	ENSGALG00000039196	ENSGALG00000015142	ENSGALG00000037203	ENSGALG00000012139	ENSGALG00000031642	ENSGALG00000035774
GO:0051223	regulation of protein transport	biological_process	0.0001995	0.012067	161	61525	256	15235	ENSGALG00000037736	ENSGALG00000007114	ENSGALG00000004833	ENSGALG00000004821	ENSGALG00000036001	ENSGALG00000009268	ENSGALG00000003484	ENSGALG00000016400	ENSGALG00000005295	ENSGALG00000038522	ENSGALG00000002709	ENSGALG00000036214	ENSGALG00000014646	ENSGALG00000010129	ENSGALG00000008010	ENSGALG00000005660	ENSGALG00000002661	ENSGALG00000007001	ENSGALG00000010341	ENSGALG00000012787	ENSGALG00000003428	ENSGALG00000007769	ENSGALG00000036114	ENSGALG00000005714	ENSGALG00000040421	ENSGALG00000043775	ENSGALG00000009433	ENSGALG00000037779	ENSGALG00000040266	ENSGALG00000029912	ENSGALG00000023066	ENSGALG00000011237	ENSGALG00000002739	ENSGALG00000015704	ENSGALG00000017485	ENSGALG00000008096	ENSGALG00000014582	ENSGALG00000000907	ENSGALG00000010412	ENSGALG00000014847	ENSGALG00000015304
GO:0032993	protein-DNA complex	cellular_component	0.00020324	0.012249	77	61525	128	15235	ENSGALG00000012237	ENSGALG00000036908	ENSGALG00000015800	ENSGALG00000045705	ENSGALG00000015254	ENSGALG00000027064	ENSGALG00000014023	ENSGALG00000037930	ENSGALG00000031447	ENSGALG00000016278	ENSGALG00000037453	ENSGALG00000017145	ENSGALG00000039384	ENSGALG00000001616	ENSGALG00000040303	ENSGALG00000031159	ENSGALG00000009885	ENSGALG00000028998	ENSGALG00000027594	ENSGALG00000043062	ENSGALG00000031804	ENSGALG00000012986	ENSGALG00000042263	ENSGALG00000009228	ENSGALG00000007665	ENSGALG00000035715	ENSGALG00000002286	ENSGALG00000003641	ENSGALG00000027315	ENSGALG00000039450	ENSGALG00000029387	ENSGALG00000002002	ENSGALG00000013565	ENSGALG00000038969	ENSGALG00000037934	ENSGALG00000030424	ENSGALG00000031571	ENSGALG00000028372	ENSGALG00000030567	ENSGALG00000027571	ENSGALG00000003189
GO:0048863	stem cell differentiation	biological_process	0.00021244	0.012743	186	61525	301	15235	ENSGALG00000009791	ENSGALG00000005120	ENSGALG00000016332	ENSGALG00000001003	ENSGALG00000012631	ENSGALG00000029316	ENSGALG00000035867	ENSGALG00000042112	ENSGALG00000003339	ENSGALG00000043213	ENSGALG00000002301	ENSGALG00000016238	ENSGALG00000016984	ENSGALG00000034716	ENSGALG00000003720	ENSGALG00000040276	ENSGALG00000013400	ENSGALG00000017376	ENSGALG00000006462	ENSGALG00000004640	ENSGALG00000007641	ENSGALG00000014645	ENSGALG00000012735	ENSGALG00000001021	ENSGALG00000040030	ENSGALG00000012429	ENSGALG00000010290	ENSGALG00000013886	ENSGALG00000030862	ENSGALG00000028015	ENSGALG00000002515	ENSGALG00000032398	ENSGALG00000041708	ENSGALG00000038634	ENSGALG00000009020	ENSGALG00000041204	ENSGALG00000044737	ENSGALG00000012885	ENSGALG00000011182	ENSGALG00000043399	ENSGALG00000015297
GO:0071826	ribonucleoprotein complex subunit organization	biological_process	0.00021295	0.012743	99	61525	152	15235	ENSGALG00000028849	ENSGALG00000033993	ENSGALG00000012172	ENSGALG00000000863	ENSGALG00000027989	ENSGALG00000040957	ENSGALG00000015195	ENSGALG00000038939	ENSGALG00000015733	ENSGALG00000002087	ENSGALG00000010042	ENSGALG00000014652	ENSGALG00000011866	ENSGALG00000010333	ENSGALG00000013821	ENSGALG00000035079	ENSGALG00000004133	ENSGALG00000008574	ENSGALG00000003385	ENSGALG00000007386	ENSGALG00000003084	ENSGALG00000017097	ENSGALG00000039473	ENSGALG00000030918	ENSGALG00000035421	ENSGALG00000003795	ENSGALG00000001034	ENSGALG00000005922	ENSGALG00000010401	ENSGALG00000005525	ENSGALG00000021679	ENSGALG00000008154	ENSGALG00000016481	ENSGALG00000012468	ENSGALG00000002773	ENSGALG00000035623	ENSGALG00000005931	ENSGALG00000012934	ENSGALG00000005552	ENSGALG00000000856	ENSGALG00000030890
GO:0019901	protein kinase binding	molecular_function	0.00021472	0.012802	202	61525	325	15235	ENSGALG00000037726	ENSGALG00000032992	ENSGALG00000030858	ENSGALG00000010812	ENSGALG00000000466	ENSGALG00000041907	ENSGALG00000000523	ENSGALG00000003485	ENSGALG00000010536	ENSGALG00000011684	ENSGALG00000002175	ENSGALG00000009369	ENSGALG00000006426	ENSGALG00000029514	ENSGALG00000002016	ENSGALG00000010023	ENSGALG00000034101	ENSGALG00000033295	ENSGALG00000010325	ENSGALG00000002283	ENSGALG00000032199	ENSGALG00000012023	ENSGALG00000012386	ENSGALG00000042890	ENSGALG00000006219	ENSGALG00000029980	ENSGALG00000012638	ENSGALG00000030597	ENSGALG00000000535	ENSGALG00000015297	ENSGALG00000005206	ENSGALG00000012200	ENSGALG00000015216	ENSGALG00000012569	ENSGALG00000011562	ENSGALG00000035559	ENSGALG00000012913	ENSGALG00000004496	ENSGALG00000004640	ENSGALG00000011228	ENSGALG00000005139
GO:0006397	mRNA processing	biological_process	0.00021837	0.012957	157	61525	251	15235	ENSGALG00000042986	ENSGALG00000002144	ENSGALG00000038595	ENSGALG00000006010	ENSGALG00000009544	ENSGALG00000030988	ENSGALG00000001489	ENSGALG00000016198	ENSGALG00000002002	ENSGALG00000001504	ENSGALG00000043693	ENSGALG00000011931	ENSGALG00000036283	ENSGALG00000000146	ENSGALG00000017142	ENSGALG00000015787	ENSGALG00000010689	ENSGALG00000043711	ENSGALG00000004705	ENSGALG00000006531	ENSGALG00000031298	ENSGALG00000032889	ENSGALG00000003272	ENSGALG00000012591	ENSGALG00000036238	ENSGALG00000039472	ENSGALG00000017357	ENSGALG00000015327	ENSGALG00000013639	ENSGALG00000036530	ENSGALG00000006544	ENSGALG00000043939	ENSGALG00000001034	ENSGALG00000034738	ENSGALG00000005753	ENSGALG00000008154	ENSGALG00000039160	ENSGALG00000030824	ENSGALG00000010671	ENSGALG00000003532	ENSGALG00000035421
GO:0003713	transcription coactivator activity	molecular_function	0.00021886	0.012957	112	61525	173	15235	ENSGALG00000029753	ENSGALG00000016238	ENSGALG00000014463	ENSGALG00000036017	ENSGALG00000012792	ENSGALG00000010048	ENSGALG00000004943	ENSGALG00000039685	ENSGALG00000003641	ENSGALG00000004570	ENSGALG00000032097	ENSGALG00000005230	ENSGALG00000030899	ENSGALG00000003474	ENSGALG00000006001	ENSGALG00000026525	ENSGALG00000015122	ENSGALG00000002144	ENSGALG00000002781	ENSGALG00000001182	ENSGALG00000003793	ENSGALG00000030988	ENSGALG00000015681	ENSGALG00000017162	ENSGALG00000003304	ENSGALG00000039454	ENSGALG00000009738	ENSGALG00000042458	ENSGALG00000001021	ENSGALG00000010705	ENSGALG00000008383	ENSGALG00000010164	ENSGALG00000013818	ENSGALG00000032173	ENSGALG00000012986	ENSGALG00000026747	ENSGALG00000005452	ENSGALG00000036618	ENSGALG00000010214	ENSGALG00000038154	ENSGALG00000038488
GO:0033365	protein localization to organelle	biological_process	0.00023442	0.013829	245	61525	403	15235	ENSGALG00000004707	ENSGALG00000016477	ENSGALG00000010812	ENSGALG00000011444	ENSGALG00000028230	ENSGALG00000039498	ENSGALG00000006284	ENSGALG00000008880	ENSGALG00000007161	ENSGALG00000006328	ENSGALG00000008280	ENSGALG00000008332	ENSGALG00000035831	ENSGALG00000010536	ENSGALG00000012763	ENSGALG00000002969	ENSGALG00000006011	ENSGALG00000001852	ENSGALG00000000409	ENSGALG00000001942	ENSGALG00000016332	ENSGALG00000007653	ENSGALG00000001655	ENSGALG00000004140	ENSGALG00000011046	ENSGALG00000011499	ENSGALG00000002016	ENSGALG00000004816	ENSGALG00000010048	ENSGALG00000001309	ENSGALG00000000608	ENSGALG00000031966	ENSGALG00000009900	ENSGALG00000034737	ENSGALG00000028998	ENSGALG00000003010	ENSGALG00000042890	ENSGALG00000043399	ENSGALG00000031282	ENSGALG00000011562	ENSGALG00000015216
GO:0009894	regulation of catabolic process	biological_process	0.00024433	0.014351	400	61525	693	15235	ENSGALG00000004078	ENSGALG00000001634	ENSGALG00000016444	ENSGALG00000005716	ENSGALG00000026287	ENSGALG00000002562	ENSGALG00000014408	ENSGALG00000008949	ENSGALG00000045421	ENSGALG00000027415	ENSGALG00000003256	ENSGALG00000016421	ENSGALG00000002701	ENSGALG00000033162	ENSGALG00000015544	ENSGALG00000036865	ENSGALG00000021304	ENSGALG00000012408	ENSGALG00000014290	ENSGALG00000000812	ENSGALG00000035281	ENSGALG00000028256	ENSGALG00000000816	ENSGALG00000012755	ENSGALG00000008931	ENSGALG00000004578	ENSGALG00000042554	ENSGALG00000003500	ENSGALG00000029354	ENSGALG00000007145	ENSGALG00000004483	ENSGALG00000003052	ENSGALG00000012269	ENSGALG00000044859	ENSGALG00000010103	ENSGALG00000039307	ENSGALG00000007920	ENSGALG00000012761	ENSGALG00000000280	ENSGALG00000005378	ENSGALG00000038604
GO:0016301	kinase activity	molecular_function	0.00024499	0.014351	397	61525	668	15235	ENSGALG00000008616	ENSGALG00000038634	ENSGALG00000003732	ENSGALG00000015216	ENSGALG00000042005	ENSGALG00000011838	ENSGALG00000036264	ENSGALG00000032191	ENSGALG00000011371	ENSGALG00000002729	ENSGALG00000005685	ENSGALG00000025950	ENSGALG00000004004	ENSGALG00000040756	ENSGALG00000042741	ENSGALG00000006695	ENSGALG00000010043	ENSGALG00000013907	ENSGALG00000005198	ENSGALG00000010542	ENSGALG00000027372	ENSGALG00000011360	ENSGALG00000043751	ENSGALG00000004098	ENSGALG00000031529	ENSGALG00000000550	ENSGALG00000007161	ENSGALG00000010119	ENSGALG00000000466	ENSGALG00000011680	ENSGALG00000027703	ENSGALG00000045019	ENSGALG00000012444	ENSGALG00000035831	ENSGALG00000034081	ENSGALG00000028530	ENSGALG00000030812	ENSGALG00000008081	ENSGALG00000003078	ENSGALG00000003339	ENSGALG00000002016
GO:0000987	core promoter proximal region sequence-specific DNA binding	molecular_function	0.00025121	0.014613	185	61525	305	15235	ENSGALG00000003324	ENSGALG00000014250	ENSGALG00000000242	ENSGALG00000005506	ENSGALG00000003952	ENSGALG00000036497	ENSGALG00000001093	ENSGALG00000010671	ENSGALG00000003217	ENSGALG00000007762	ENSGALG00000007769	ENSGALG00000014776	ENSGALG00000041626	ENSGALG00000043219	ENSGALG00000031862	ENSGALG00000035504	ENSGALG00000041687	ENSGALG00000002182	ENSGALG00000001376	ENSGALG00000013956	ENSGALG00000008350	ENSGALG00000042621	ENSGALG00000027188	ENSGALG00000030657	ENSGALG00000000713	ENSGALG00000037913	ENSGALG00000003396	ENSGALG00000011171	ENSGALG00000003941	ENSGALG00000008519	ENSGALG00000002803	ENSGALG00000039118	ENSGALG00000030879	ENSGALG00000028817	ENSGALG00000006074	ENSGALG00000036905	ENSGALG00000002886	ENSGALG00000016431	ENSGALG00000031859	ENSGALG00000005944	ENSGALG00000033178
GO:0001159	core promoter proximal region DNA binding	molecular_function	0.00025121	0.014613	185	61525	305	15235	ENSGALG00000043399	ENSGALG00000015297	ENSGALG00000035751	ENSGALG00000044737	ENSGALG00000040180	ENSGALG00000001728	ENSGALG00000007690	ENSGALG00000016022	ENSGALG00000038488	ENSGALG00000015681	ENSGALG00000005757	ENSGALG00000034960	ENSGALG00000015254	ENSGALG00000001021	ENSGALG00000005441	ENSGALG00000043701	ENSGALG00000014645	ENSGALG00000043082	ENSGALG00000026525	ENSGALG00000041370	ENSGALG00000032278	ENSGALG00000001256	ENSGALG00000005653	ENSGALG00000000233	ENSGALG00000017376	ENSGALG00000040276	ENSGALG00000035516	ENSGALG00000032740	ENSGALG00000015209	ENSGALG00000040971	ENSGALG00000034140	ENSGALG00000003503	ENSGALG00000032992	ENSGALG00000004848	ENSGALG00000004225	ENSGALG00000012921	ENSGALG00000010774	ENSGALG00000015385	ENSGALG00000007651	ENSGALG00000003297	ENSGALG00000041470
GO:0046578	regulation of Ras protein signal transduction	biological_process	0.00025925	0.015029	108	61525	162	15235	ENSGALG00000006562	ENSGALG00000032702	ENSGALG00000006695	ENSGALG00000012755	ENSGALG00000035584	ENSGALG00000011277	ENSGALG00000006439	ENSGALG00000026944	ENSGALG00000003717	ENSGALG00000033601	ENSGALG00000012395	ENSGALG00000020331	ENSGALG00000017196	ENSGALG00000013846	ENSGALG00000007304	ENSGALG00000004364	ENSGALG00000007357	ENSGALG00000004113	ENSGALG00000011738	ENSGALG00000002562	ENSGALG00000005788	ENSGALG00000006840	ENSGALG00000032534	ENSGALG00000037939	ENSGALG00000002922	ENSGALG00000007608	ENSGALG00000026452	ENSGALG00000016886	ENSGALG00000004816	ENSGALG00000039450	ENSGALG00000014983	ENSGALG00000020986	ENSGALG00000034674	ENSGALG00000004323	ENSGALG00000002525	ENSGALG00000001876	ENSGALG00000012613	ENSGALG00000042354	ENSGALG00000002375	ENSGALG00000002175	ENSGALG00000005425
GO:0006119	oxidative phosphorylation	biological_process	0.00028916	0.016704	34	61525	47	15235	ENSGALG00000032456	ENSGALG00000042809	ENSGALG00000029500	ENSGALG00000017380	ENSGALG00000034960	ENSGALG00000010379	ENSGALG00000032079	ENSGALG00000029319	ENSGALG00000036229	ENSGALG00000002388	ENSGALG00000013039	ENSGALG00000042478	ENSGALG00000033754	ENSGALG00000004809	ENSGALG00000042242	ENSGALG00000005620	ENSGALG00000007931	ENSGALG00000008962	ENSGALG00000043768	ENSGALG00000015108	ENSGALG00000005789	ENSGALG00000002519	ENSGALG00000029172	ENSGALG00000027963	ENSGALG00000032142	ENSGALG00000007205	ENSGALG00000002881	ENSGALG00000041418	ENSGALG00000033185	ENSGALG00000005749	ENSGALG00000011020	ENSGALG00000040987	ENSGALG00000008280	ENSGALG00000005704	COII|NDUFV1|ND5|UQCRH|MLXIPL|SNCA|CYTB|UQCRB|ND4|GBAS|BID|ND4L|SURF1|PPIF|NDUFB9|PDE12|DLD|MSH2|ND2|FXN|UQCRC1|SLC25A33|NDUFC2|COX7C|COX1|COX6A1|C26H6ORF125|NDUFS2|TAZ|COX4I1|CYCS|NDUFA8|PMPCB|NDUFB8|
GO:0000975	regulatory region DNA binding	molecular_function	0.00029322	0.016765	333	61525	576	15235	ENSGALG00000004460	ENSGALG00000043219	ENSGALG00000013956	ENSGALG00000001376	ENSGALG00000005507	ENSGALG00000003059	ENSGALG00000036497	ENSGALG00000001093	ENSGALG00000001518	ENSGALG00000007762	ENSGALG00000014250	ENSGALG00000031700	ENSGALG00000004974	ENSGALG00000003324	ENSGALG00000034210	ENSGALG00000003952	ENSGALG00000000242	ENSGALG00000004794	ENSGALG00000006309	ENSGALG00000009129	ENSGALG00000005830	ENSGALG00000040266	ENSGALG00000015828	ENSGALG00000032777	ENSGALG00000002886	ENSGALG00000016431	ENSGALG00000036905	ENSGALG00000030291	ENSGALG00000033178	ENSGALG00000005944	ENSGALG00000031859	ENSGALG00000002803	ENSGALG00000008519	ENSGALG00000003941	ENSGALG00000011171	ENSGALG00000012024	ENSGALG00000030879	ENSGALG00000008350	ENSGALG00000006818	ENSGALG00000035441	ENSGALG00000043460
GO:0001067	regulatory region nucleic acid binding	molecular_function	0.00029322	0.016765	333	61525	576	15235	ENSGALG00000015013	ENSGALG00000001080	ENSGALG00000036678	ENSGALG00000012739	ENSGALG00000008501	ENSGALG00000036133	ENSGALG00000000616	ENSGALG00000041643	ENSGALG00000003189	ENSGALG00000041025	ENSGALG00000045499	ENSGALG00000034168	ENSGALG00000036496	ENSGALG00000043913	ENSGALG00000036043	ENSGALG00000040511	ENSGALG00000035911	ENSGALG00000015446	ENSGALG00000040141	ENSGALG00000035530	ENSGALG00000016704	ENSGALG00000010642	ENSGALG00000011291	ENSGALG00000042422	ENSGALG00000035157	ENSGALG00000026989	ENSGALG00000005787	ENSGALG00000014060	ENSGALG00000001405	ENSGALG00000032366	ENSGALG00000039182	ENSGALG00000032249	ENSGALG00000037935	ENSGALG00000011878	ENSGALG00000006934	ENSGALG00000038059	ENSGALG00000014976	ENSGALG00000031960	ENSGALG00000033941	ENSGALG00000036322	ENSGALG00000004542
GO:0044212	transcription regulatory region DNA binding	molecular_function	0.00029322	0.016765	333	61525	576	15235	ENSGALG00000011937	ENSGALG00000011657	ENSGALG00000012037	ENSGALG00000007690	ENSGALG00000001728	ENSGALG00000007357	ENSGALG00000012638	ENSGALG00000034111	ENSGALG00000011562	ENSGALG00000043399	ENSGALG00000015297	ENSGALG00000014645	ENSGALG00000043082	ENSGALG00000033601	ENSGALG00000004888	ENSGALG00000001021	ENSGALG00000005441	ENSGALG00000043701	ENSGALG00000041102	ENSGALG00000005757	ENSGALG00000040017	ENSGALG00000008308	ENSGALG00000015681	ENSGALG00000040971	ENSGALG00000002781	ENSGALG00000042055	ENSGALG00000040276	ENSGALG00000000233	ENSGALG00000001256	ENSGALG00000007082	ENSGALG00000007260	ENSGALG00000006480	ENSGALG00000003297	ENSGALG00000007651	ENSGALG00000015385	ENSGALG00000029387	ENSGALG00000041299	ENSGALG00000011327	ENSGALG00000043087	ENSGALG00000043724	ENSGALG00000011992
GO:0065004	protein-DNA complex assembly	biological_process	0.00030062	0.017129	82	61525	130	15235	ENSGALG00000006205	ENSGALG00000037015	ENSGALG00000037483	ENSGALG00000036365	ENSGALG00000005035	ENSGALG00000037167	ENSGALG00000041398	ENSGALG00000013733	ENSGALG00000028900	ENSGALG00000032198	ENSGALG00000033598	ENSGALG00000001126	ENSGALG00000011705	ENSGALG00000042491	ENSGALG00000015901	ENSGALG00000014753	ENSGALG00000004794	ENSGALG00000006886	ENSGALG00000037806	ENSGALG00000005464	ENSGALG00000027571	ENSGALG00000030567	ENSGALG00000011783	ENSGALG00000035244	ENSGALG00000010995	ENSGALG00000000156	ENSGALG00000008108	ENSGALG00000044240	ENSGALG00000006037	ENSGALG00000040004	ENSGALG00000011171	ENSGALG00000040141	ENSGALG00000016387	ENSGALG00000039722	ENSGALG00000014887	ENSGALG00000029588	ENSGALG00000025868	ENSGALG00000031416	ENSGALG00000011533	ENSGALG00000009491	ENSGALG00000042263
GO:0000375	via transesterification reactions	biological_process	0.00031706	0.017883	102	61525	157	15235	ENSGALG00000032305	ENSGALG00000034630	ENSGALG00000002087	ENSGALG00000009985	ENSGALG00000042994	ENSGALG00000007386	ENSGALG00000003385	ENSGALG00000001962	ENSGALG00000008574	ENSGALG00000004133	ENSGALG00000013821	ENSGALG00000014652	ENSGALG00000000538	ENSGALG00000015200	ENSGALG00000009257	ENSGALG00000028849	ENSGALG00000000787	ENSGALG00000031139	ENSGALG00000012540	ENSGALG00000012526	ENSGALG00000008530	ENSGALG00000031519	ENSGALG00000004186	ENSGALG00000002372	ENSGALG00000043243	ENSGALG00000005507	ENSGALG00000002014	ENSGALG00000009110	ENSGALG00000002773	ENSGALG00000016704	ENSGALG00000009332	ENSGALG00000008857	ENSGALG00000012468	ENSGALG00000034590	ENSGALG00000001540	ENSGALG00000009838	ENSGALG00000038865	ENSGALG00000037172	ENSGALG00000026999	ENSGALG00000000990	ENSGALG00000005552
GO:0000377	via transesterification reactions with bulged adenosine as nucleophile	biological_process	0.00031706	0.017883	102	61525	157	15235	ENSGALG00000002943	ENSGALG00000010973	ENSGALG00000006596	ENSGALG00000009544	ENSGALG00000030988	ENSGALG00000001504	ENSGALG00000016198	ENSGALG00000013092	ENSGALG00000014775	ENSGALG00000002144	ENSGALG00000011953	ENSGALG00000006001	ENSGALG00000028205	ENSGALG00000036283	ENSGALG00000002487	ENSGALG00000017142	ENSGALG00000041334	ENSGALG00000011931	ENSGALG00000031298	ENSGALG00000039288	ENSGALG00000006531	ENSGALG00000004705	ENSGALG00000004817	ENSGALG00000016501	ENSGALG00000034414	ENSGALG00000016890	ENSGALG00000011409	ENSGALG00000000401	ENSGALG00000006404	ENSGALG00000003374	ENSGALG00000004555	ENSGALG00000008429	ENSGALG00000007937	ENSGALG00000014395	ENSGALG00000015327	ENSGALG00000013352	ENSGALG00000037983	ENSGALG00000013639	ENSGALG00000036530	ENSGALG00000006544	ENSGALG00000003272
GO:0000398	via spliceosome	biological_process	0.00031706	0.017883	102	61525	157	15235	ENSGALG00000002372	ENSGALG00000043243	ENSGALG00000012526	ENSGALG00000012540	ENSGALG00000008530	ENSGALG00000031519	ENSGALG00000004186	ENSGALG00000009257	ENSGALG00000015200	ENSGALG00000031139	ENSGALG00000000787	ENSGALG00000028849	ENSGALG00000000538	ENSGALG00000013821	ENSGALG00000004133	ENSGALG00000014652	ENSGALG00000042994	ENSGALG00000001962	ENSGALG00000008574	ENSGALG00000007386	ENSGALG00000003385	ENSGALG00000009985	ENSGALG00000002087	ENSGALG00000034630	ENSGALG00000032305	ENSGALG00000006843	ENSGALG00000009850	ENSGALG00000001034	ENSGALG00000034738	ENSGALG00000005753	ENSGALG00000008154	ENSGALG00000030824	ENSGALG00000021679	ENSGALG00000005525	ENSGALG00000009288	ENSGALG00000010671	ENSGALG00000003532	ENSGALG00000035421	ENSGALG00000037172	ENSGALG00000038865	ENSGALG00000026999
GO:0010033	response to organic substance	biological_process	0.00032121	0.018056	750	61525	1347	15235	ENSGALG00000037077	ENSGALG00000013907	ENSGALG00000014910	ENSGALG00000006695	ENSGALG00000045511	ENSGALG00000040730	ENSGALG00000008436	ENSGALG00000012429	ENSGALG00000016427	ENSGALG00000000277	ENSGALG00000037160	ENSGALG00000007109	ENSGALG00000012200	ENSGALG00000033087	ENSGALG00000004171	ENSGALG00000005992	ENSGALG00000005631	ENSGALG00000019761	ENSGALG00000000401	ENSGALG00000023193	ENSGALG00000003837	ENSGALG00000038634	ENSGALG00000003601	ENSGALG00000005439	ENSGALG00000008713	ENSGALG00000035768	ENSGALG00000008081	ENSGALG00000005834	ENSGALG00000002283	ENSGALG00000033295	ENSGALG00000042112	ENSGALG00000001593	ENSGALG00000014813	ENSGALG00000012404	ENSGALG00000000055	ENSGALG00000012444	ENSGALG00000005425	ENSGALG00000010572	ENSGALG00000020249	ENSGALG00000032278	ENSGALG00000002594
GO:0043588	skin development	biological_process	0.00033071	0.018528	103	61525	157	15235	ENSGALG00000041555	ENSGALG00000026989	ENSGALG00000000990	ENSGALG00000035157	ENSGALG00000011288	ENSGALG00000042422	ENSGALG00000026928	ENSGALG00000006312	ENSGALG00000026361	ENSGALG00000035966	ENSGALG00000007047	ENSGALG00000016823	ENSGALG00000012620	ENSGALG00000031862	ENSGALG00000004794	ENSGALG00000029270	ENSGALG00000015491	ENSGALG00000017414	ENSGALG00000016102	ENSGALG00000016707	ENSGALG00000010869	ENSGALG00000040758	ENSGALG00000034616	ENSGALG00000001518	ENSGALG00000011889	ENSGALG00000036114	ENSGALG00000001405	ENSGALG00000004965	ENSGALG00000002108	ENSGALG00000034168	ENSGALG00000036883	ENSGALG00000003398	ENSGALG00000005714	ENSGALG00000040272	ENSGALG00000004804	ENSGALG00000028069	ENSGALG00000031450	ENSGALG00000011203	ENSGALG00000039228	ENSGALG00000037687	ENSGALG00000014412
GO:0016773	alcohol group as acceptor	molecular_function	0.0003428	0.019141	364	61525	610	15235	ENSGALG00000003845	ENSGALG00000010504	ENSGALG00000028958	ENSGALG00000001362	ENSGALG00000008621	ENSGALG00000009957	ENSGALG00000026043	ENSGALG00000006544	ENSGALG00000014790	ENSGALG00000013892	ENSGALG00000009476	ENSGALG00000030357	ENSGALG00000028438	ENSGALG00000000557	ENSGALG00000008380	ENSGALG00000011008	ENSGALG00000003354	ENSGALG00000010000	ENSGALG00000014687	ENSGALG00000032257	ENSGALG00000027983	ENSGALG00000008233	ENSGALG00000006121	ENSGALG00000039176	ENSGALG00000029753	ENSGALG00000035851	ENSGALG00000037097	ENSGALG00000008537	ENSGALG00000011695	ENSGALG00000030613	ENSGALG00000039786	ENSGALG00000014922	ENSGALG00000037869	ENSGALG00000008318	ENSGALG00000034605	ENSGALG00000014979	ENSGALG00000004958	ENSGALG00000032215	ENSGALG00000039322	ENSGALG00000008627	ENSGALG00000035635
GO:0051056	regulation of small GTPase mediated signal transduction	biological_process	0.00034947	0.019448	122	61525	186	15235	ENSGALG00000004273	ENSGALG00000039163	ENSGALG00000010088	ENSGALG00000007145	ENSGALG00000004523	ENSGALG00000005544	ENSGALG00000023379	ENSGALG00000036199	ENSGALG00000011342	ENSGALG00000032324	ENSGALG00000012613	ENSGALG00000002525	ENSGALG00000001876	ENSGALG00000011164	ENSGALG00000005425	ENSGALG00000002375	ENSGALG00000002175	ENSGALG00000042354	ENSGALG00000034674	ENSGALG00000004323	ENSGALG00000039450	ENSGALG00000004816	ENSGALG00000020986	ENSGALG00000014983	ENSGALG00000016886	ENSGALG00000026452	ENSGALG00000032534	ENSGALG00000037939	ENSGALG00000033885	ENSGALG00000002922	ENSGALG00000007608	ENSGALG00000005788	ENSGALG00000006840	ENSGALG00000011738	ENSGALG00000004113	ENSGALG00000007357	ENSGALG00000002562	ENSGALG00000007304	ENSGALG00000004364	ENSGALG00000037506	ENSGALG00000032964
GO:0048870	cell motility	biological_process	0.00035223	0.019472	500	61525	875	15235	ENSGALG00000014585	ENSGALG00000007130	ENSGALG00000014737	ENSGALG00000012219	ENSGALG00000038000	ENSGALG00000020788	ENSGALG00000001058	ENSGALG00000036883	ENSGALG00000039553	ENSGALG00000007929	ENSGALG00000043355	ENSGALG00000014509	ENSGALG00000029197	ENSGALG00000038520	ENSGALG00000042492	ENSGALG00000002546	ENSGALG00000003803	ENSGALG00000040312	ENSGALG00000009477	ENSGALG00000034478	ENSGALG00000042388	ENSGALG00000010745	ENSGALG00000037203	ENSGALG00000040957	ENSGALG00000041353	ENSGALG00000041640	ENSGALG00000038311	ENSGALG00000044404	ENSGALG00000031862	ENSGALG00000004620	ENSGALG00000007952	ENSGALG00000007346	ENSGALG00000029378	ENSGALG00000006707	ENSGALG00000014713	ENSGALG00000027973	ENSGALG00000007114	ENSGALG00000001826	ENSGALG00000034229	ENSGALG00000026163	ENSGALG00000036829
GO:0051674	localization of cell	biological_process	0.00035223	0.019472	500	61525	875	15235	ENSGALG00000001143	ENSGALG00000000816	ENSGALG00000012755	ENSGALG00000012342	ENSGALG00000028256	ENSGALG00000014012	ENSGALG00000035584	ENSGALG00000038325	ENSGALG00000042721	ENSGALG00000041034	ENSGALG00000001183	ENSGALG00000016421	ENSGALG00000007000	ENSGALG00000020927	ENSGALG00000009302	ENSGALG00000031227	ENSGALG00000026983	ENSGALG00000009378	ENSGALG00000002759	ENSGALG00000016451	ENSGALG00000011835	ENSGALG00000005209	ENSGALG00000003114	ENSGALG00000007963	ENSGALG00000002562	ENSGALG00000042452	ENSGALG00000003693	ENSGALG00000006054	ENSGALG00000038364	ENSGALG00000026287	ENSGALG00000038801	ENSGALG00000017065	ENSGALG00000002389	ENSGALG00000033083	ENSGALG00000037939	ENSGALG00000032029	ENSGALG00000034118	ENSGALG00000041257	ENSGALG00000015415	ENSGALG00000005802	ENSGALG00000003806
GO:0071824	protein-DNA complex subunit organization	biological_process	0.00035512	0.019567	93	61525	149	15235	ENSGALG00000037934	ENSGALG00000005395	ENSGALG00000030424	ENSGALG00000015122	ENSGALG00000030313	ENSGALG00000043137	ENSGALG00000013626	ENSGALG00000012766	ENSGALG00000034716	ENSGALG00000038969	ENSGALG00000024481	ENSGALG00000003793	ENSGALG00000002439	ENSGALG00000039068	ENSGALG00000003522	ENSGALG00000013494	ENSGALG00000002286	ENSGALG00000003641	ENSGALG00000029304	ENSGALG00000029316	ENSGALG00000042263	ENSGALG00000000146	ENSGALG00000009491	ENSGALG00000016609	ENSGALG00000025868	ENSGALG00000029588	ENSGALG00000031416	ENSGALG00000011533	ENSGALG00000005038	ENSGALG00000007843	ENSGALG00000027594	ENSGALG00000014788	ENSGALG00000043062	ENSGALG00000001616	ENSGALG00000001634	ENSGALG00000031159	ENSGALG00000040303	ENSGALG00000026865	ENSGALG00000008236	ENSGALG00000037930	ENSGALG00000009525
GO:0007265	Ras protein signal transduction	biological_process	0.0003582	0.019672	146	61525	229	15235	ENSGALG00000033601	ENSGALG00000013846	ENSGALG00000020331	ENSGALG00000026995	ENSGALG00000017196	ENSGALG00000026944	ENSGALG00000043825	ENSGALG00000003717	ENSGALG00000006695	ENSGALG00000006562	ENSGALG00000005685	ENSGALG00000002090	ENSGALG00000002922	ENSGALG00000004650	ENSGALG00000007608	ENSGALG00000004618	ENSGALG00000006840	ENSGALG00000007357	ENSGALG00000011738	ENSGALG00000007304	ENSGALG00000015066	ENSGALG00000005425	ENSGALG00000002175	ENSGALG00000006426	ENSGALG00000004816	ENSGALG00000039450	ENSGALG00000026452	ENSGALG00000006969	ENSGALG00000039163	ENSGALG00000037261	ENSGALG00000038951	ENSGALG00000024051	ENSGALG00000005544	ENSGALG00000036199	ENSGALG00000020249	ENSGALG00000032324	ENSGALG00000011342	ENSGALG00000000906	ENSGALG00000043687	ENSGALG00000002699	ENSGALG00000043620
GO:0002181	cytoplasmic translation	biological_process	0.0003596	0.019683	38	61525	52	15235	ENSGALG00000005948	ENSGALG00000009312	ENSGALG00000000474	ENSGALG00000001962	ENSGALG00000007711	ENSGALG00000000150	ENSGALG00000032052	ENSGALG00000005338	ENSGALG00000002278	ENSGALG00000003337	ENSGALG00000035252	ENSGALG00000002150	ENSGALG00000029897	ENSGALG00000000856	ENSGALG00000004818	ENSGALG00000009328	ENSGALG00000030878	ENSGALG00000024398	ENSGALG00000012109	ENSGALG00000002644	ENSGALG00000007611	ENSGALG00000015617	ENSGALG00000014516	ENSGALG00000016775	ENSGALG00000003205	ENSGALG00000003795	ENSGALG00000012529	ENSGALG00000016232	ENSGALG00000027142	ENSGALG00000015339	ENSGALG00000017330	ENSGALG00000011974	ENSGALG00000026978	ENSGALG00000002868	ENSGALG00000000719	ENSGALG00000040522	ENSGALG00000010077	ENSGALG00000037067	RPL27A|RPL22L1|RPL36|PTBP1|RPL4|RPL9|RPS26|RPS21|UNK|EIF3I|RPL7|CPEB1|RPL30|EIF2D|RPL6|-|RPLP1|RPS28|EIF3M|RPL10A|RPL35A|RPS23|CPEB2|RPL31|EIF4EBP1|DENR|EIF3D|RPL8|RPL32|RPL24|RPS3|RPL7L1|RPL29|RPL26L1|RPL22|EIF3H|RPS3A|EIF3E|
GO:0051154	negative regulation of striated muscle cell differentiation	biological_process	0.00036158	0.019728	17	61525	19	15235	ENSGALG00000009050	ENSGALG00000029301	ENSGALG00000004288	ENSGALG00000038364	ENSGALG00000011182	ENSGALG00000009966	ENSGALG00000043399	ENSGALG00000003814	ENSGALG00000015013	ENSGALG00000002375	ENSGALG00000034973	ENSGALG00000001021	ENSGALG00000002886	ENSGALG00000009556	ENSGALG00000007539	ENSGALG00000006074	ENSGALG00000004848	CAPN3|BMP2|HDAC4|NOV|DLL1|FRS2|EZH2|DKK1|MSX1|NOTCH1|FZD7|MYOCD|NKX2-5|PRICKLE1|ANKRD2|SOX6|YBX1|
GO:0003674	molecular_function	molecular_function	0.0003717	0.020214	5999	61525	11798	15235	ENSGALG00000004413	ENSGALG00000003520	ENSGALG00000046156	ENSGALG00000010879	ENSGALG00000003412	ENSGALG00000016886	ENSGALG00000002311	ENSGALG00000004476	ENSGALG00000034811	ENSGALG00000003805	ENSGALG00000008480	ENSGALG00000011300	ENSGALG00000002316	ENSGALG00000004612	ENSGALG00000029276	ENSGALG00000026558	ENSGALG00000004523	ENSGALG00000007014	ENSGALG00000005820	ENSGALG00000042374	ENSGALG00000003747	ENSGALG00000011965	ENSGALG00000032598	ENSGALG00000008930	ENSGALG00000006112	ENSGALG00000040212	ENSGALG00000007980	ENSGALG00000010662	ENSGALG00000016806	ENSGALG00000014290	ENSGALG00000041428	ENSGALG00000009409	ENSGALG00000008949	ENSGALG00000041749	ENSGALG00000012052	ENSGALG00000032614	ENSGALG00000038154	ENSGALG00000027255	ENSGALG00000008686	ENSGALG00000001634	ENSGALG00000010924
GO:0043167	ion binding	molecular_function	0.00038642	0.020946	2082	61525	3867	15235	ENSGALG00000007945	ENSGALG00000030783	ENSGALG00000034177	ENSGALG00000028866	ENSGALG00000019622	ENSGALG00000010419	ENSGALG00000002647	ENSGALG00000011340	ENSGALG00000045602	ENSGALG00000005579	ENSGALG00000008931	ENSGALG00000039315	ENSGALG00000009683	ENSGALG00000045514	ENSGALG00000044809	ENSGALG00000011502	ENSGALG00000007374	ENSGALG00000001407	ENSGALG00000012792	ENSGALG00000031471	ENSGALG00000010909	ENSGALG00000041257	ENSGALG00000044241	ENSGALG00000015407	ENSGALG00000004212	ENSGALG00000013045	ENSGALG00000038104	ENSGALG00000013112	ENSGALG00000037283	ENSGALG00000043053	ENSGALG00000002403	ENSGALG00000028148	ENSGALG00000035804	ENSGALG00000016810	ENSGALG00000014974	ENSGALG00000005662	ENSGALG00000033597	ENSGALG00000034693	ENSGALG00000008970	ENSGALG00000034846	ENSGALG00000005243
GO:0051153	regulation of striated muscle cell differentiation	biological_process	0.00039261	0.021213	59	61525	85	15235	ENSGALG00000003339	ENSGALG00000011404	ENSGALG00000004848	ENSGALG00000017389	ENSGALG00000039897	ENSGALG00000002588	ENSGALG00000002375	ENSGALG00000009791	ENSGALG00000011291	ENSGALG00000005929	ENSGALG00000025751	ENSGALG00000032045	ENSGALG00000040316	ENSGALG00000005378	ENSGALG00000009966	ENSGALG00000015422	ENSGALG00000039458	ENSGALG00000015152	ENSGALG00000003814	ENSGALG00000016102	ENSGALG00000029175	ENSGALG00000002881	ENSGALG00000031216	ENSGALG00000029301	ENSGALG00000015935	ENSGALG00000007769	ENSGALG00000026081	ENSGALG00000017023	ENSGALG00000007539	ENSGALG00000009556	ENSGALG00000002886	ENSGALG00000034426	ENSGALG00000035419	ENSGALG00000014365	ENSGALG00000012755	ENSGALG00000006074	ENSGALG00000040017	ENSGALG00000034168	ENSGALG00000014645	ENSGALG00000015013	ENSGALG00000012735
GO:0044248	cellular catabolic process	biological_process	0.00040362	0.021737	761	61525	1366	15235	ENSGALG00000013710	ENSGALG00000003712	ENSGALG00000003267	ENSGALG00000000905	ENSGALG00000015591	ENSGALG00000007721	ENSGALG00000036263	ENSGALG00000004191	ENSGALG00000002249	ENSGALG00000037043	ENSGALG00000001737	ENSGALG00000030646	ENSGALG00000014537	ENSGALG00000008701	ENSGALG00000033129	ENSGALG00000008378	ENSGALG00000003003	ENSGALG00000004477	ENSGALG00000009903	ENSGALG00000015833	ENSGALG00000022166	ENSGALG00000012827	ENSGALG00000016925	ENSGALG00000008405	ENSGALG00000003409	ENSGALG00000013576	ENSGALG00000027501	ENSGALG00000002321	ENSGALG00000010333	ENSGALG00000013143	ENSGALG00000012916	ENSGALG00000036101	ENSGALG00000016236	ENSGALG00000031457	ENSGALG00000006306	ENSGALG00000043620	ENSGALG00000015233	ENSGALG00000010042	ENSGALG00000016708	ENSGALG00000014684	ENSGALG00000040316
GO:0070201	regulation of establishment of protein localization	biological_process	0.00040609	0.0218	163	61525	262	15235	ENSGALG00000016909	ENSGALG00000014983	ENSGALG00000007434	ENSGALG00000023510	ENSGALG00000006527	ENSGALG00000008985	ENSGALG00000009612	ENSGALG00000006895	ENSGALG00000003741	ENSGALG00000003798	ENSGALG00000027093	ENSGALG00000010104	ENSGALG00000013210	ENSGALG00000009266	ENSGALG00000007920	ENSGALG00000007101	ENSGALG00000013742	ENSGALG00000030055	ENSGALG00000009451	ENSGALG00000030988	ENSGALG00000008302	ENSGALG00000015425	ENSGALG00000000812	ENSGALG00000008080	ENSGALG00000042511	ENSGALG00000012755	ENSGALG00000016421	ENSGALG00000016806	ENSGALG00000009784	ENSGALG00000038783	ENSGALG00000014408	ENSGALG00000040834	ENSGALG00000012292	ENSGALG00000003578	ENSGALG00000038364	ENSGALG00000000993	ENSGALG00000031331	ENSGALG00000007114	ENSGALG00000037736	ENSGALG00000016400	ENSGALG00000005295
GO:0061061	muscle structure development	biological_process	0.00042216	0.022532	239	61525	400	15235	ENSGALG00000007114	ENSGALG00000043584	ENSGALG00000035504	ENSGALG00000007527	ENSGALG00000005929	ENSGALG00000033510	ENSGALG00000015018	ENSGALG00000015152	ENSGALG00000029175	ENSGALG00000016102	ENSGALG00000015422	ENSGALG00000038242	ENSGALG00000004347	ENSGALG00000014250	ENSGALG00000006479	ENSGALG00000009844	ENSGALG00000036252	ENSGALG00000036114	ENSGALG00000007769	ENSGALG00000005660	ENSGALG00000010671	ENSGALG00000003059	ENSGALG00000008148	ENSGALG00000035419	ENSGALG00000006074	ENSGALG00000009556	ENSGALG00000013684	ENSGALG00000008942	ENSGALG00000016431	ENSGALG00000002886	ENSGALG00000034251	ENSGALG00000027069	ENSGALG00000039228	ENSGALG00000007130	ENSGALG00000029912	ENSGALG00000009089	ENSGALG00000038902	ENSGALG00000038939	ENSGALG00000035441	ENSGALG00000041640	ENSGALG00000037655
GO:0051707	response to other organism	biological_process	0.00042243	0.022532	220	61525	379	15235	ENSGALG00000016142	ENSGALG00000029940	ENSGALG00000033783	ENSGALG00000006211	ENSGALG00000015433	ENSGALG00000043107	ENSGALG00000010646	ENSGALG00000014820	ENSGALG00000038939	ENSGALG00000016919	ENSGALG00000015304	ENSGALG00000037286	ENSGALG00000015795	ENSGALG00000010745	ENSGALG00000003220	ENSGALG00000012396	ENSGALG00000003155	ENSGALG00000017485	ENSGALG00000038000	ENSGALG00000015666	ENSGALG00000030025	ENSGALG00000027571	ENSGALG00000028982	ENSGALG00000012245	ENSGALG00000026499	ENSGALG00000009963	ENSGALG00000013057	ENSGALG00000001644	ENSGALG00000039387	ENSGALG00000038433	ENSGALG00000012787	ENSGALG00000007769	ENSGALG00000023622	ENSGALG00000017644	ENSGALG00000014727	ENSGALG00000003217	ENSGALG00000007162	ENSGALG00000007001	ENSGALG00000032701	ENSGALG00000000785	ENSGALG00000013861
GO:0032879	regulation of localization	biological_process	0.00042792	0.022752	795	61525	1418	15235	ENSGALG00000036214	ENSGALG00000012992	ENSGALG00000038522	ENSGALG00000031741	ENSGALG00000008010	ENSGALG00000003473	ENSGALG00000042415	ENSGALG00000000525	ENSGALG00000036497	ENSGALG00000012773	ENSGALG00000012787	ENSGALG00000008262	ENSGALG00000007582	ENSGALG00000006702	ENSGALG00000007038	ENSGALG00000004840	ENSGALG00000007177	ENSGALG00000026557	ENSGALG00000007140	ENSGALG00000037736	ENSGALG00000011022	ENSGALG00000001245	ENSGALG00000040062	ENSGALG00000015136	ENSGALG00000007527	ENSGALG00000005295	ENSGALG00000011855	ENSGALG00000000907	ENSGALG00000006818	ENSGALG00000041722	ENSGALG00000007878	ENSGALG00000033039	ENSGALG00000002555	ENSGALG00000009855	ENSGALG00000034025	ENSGALG00000008702	ENSGALG00000005265	ENSGALG00000014787	ENSGALG00000002886	ENSGALG00000008294	ENSGALG00000006061
GO:0045637	regulation of myeloid cell differentiation	biological_process	0.00043341	0.022971	82	61525	126	15235	ENSGALG00000042356	ENSGALG00000010103	ENSGALG00000002160	ENSGALG00000008014	ENSGALG00000005544	ENSGALG00000034421	ENSGALG00000003221	ENSGALG00000043744	ENSGALG00000007771	ENSGALG00000006525	ENSGALG00000012444	ENSGALG00000030710	ENSGALG00000040561	ENSGALG00000004960	ENSGALG00000011957	ENSGALG00000003339	ENSGALG00000007651	ENSGALG00000016022	ENSGALG00000002922	ENSGALG00000037875	ENSGALG00000023296	ENSGALG00000000401	ENSGALG00000009020	ENSGALG00000011182	ENSGALG00000028983	ENSGALG00000006593	ENSGALG00000009476	ENSGALG00000015297	ENSGALG00000004594	ENSGALG00000014645	ENSGALG00000007641	ENSGALG00000011682	ENSGALG00000035498	ENSGALG00000006062	ENSGALG00000001143	ENSGALG00000008302	ENSGALG00000015763	ENSGALG00000003473	ENSGALG00000042491	ENSGALG00000005660	ENSGALG00000007769
GO:0008135	nucleic acid binding	molecular_function	0.00043489	0.022976	43	61525	59	15235	ENSGALG00000016410	ENSGALG00000010140	ENSGALG00000009565	ENSGALG00000008520	ENSGALG00000003337	ENSGALG00000010301	ENSGALG00000033993	ENSGALG00000016951	ENSGALG00000002150	ENSGALG00000010084	ENSGALG00000008684	ENSGALG00000002262	ENSGALG00000014700	ENSGALG00000017097	ENSGALG00000012296	ENSGALG00000011464	ENSGALG00000015917	ENSGALG00000042487	ENSGALG00000003795	ENSGALG00000038646	ENSGALG00000026037	ENSGALG00000003259	ENSGALG00000028517	ENSGALG00000012529	ENSGALG00000010401	ENSGALG00000009309	ENSGALG00000036099	ENSGALG00000033196	ENSGALG00000041164	ENSGALG00000009634	ENSGALG00000040522	ENSGALG00000007780	ENSGALG00000016764	ENSGALG00000037067	ENSGALG00000005843	ENSGALG00000000856	ENSGALG00000009328	ENSGALG00000029390	ENSGALG00000012109	ENSGALG00000008590	ENSGALG00000014516
GO:1901861	regulation of muscle tissue development	biological_process	0.00044022	0.023184	82	61525	123	15235	ENSGALG00000017389	ENSGALG00000040079	ENSGALG00000011291	ENSGALG00000042422	ENSGALG00000005929	ENSGALG00000033510	ENSGALG00000014976	ENSGALG00000006824	ENSGALG00000031960	ENSGALG00000003814	ENSGALG00000015152	ENSGALG00000016102	ENSGALG00000029175	ENSGALG00000015422	ENSGALG00000012357	ENSGALG00000002881	ENSGALG00000014699	ENSGALG00000029301	ENSGALG00000007769	ENSGALG00000035419	ENSGALG00000006074	ENSGALG00000003026	ENSGALG00000007539	ENSGALG00000009556	ENSGALG00000002886	ENSGALG00000034168	ENSGALG00000039228	ENSGALG00000027069	ENSGALG00000003126	ENSGALG00000037203	ENSGALG00000038902	ENSGALG00000041640	ENSGALG00000005698	ENSGALG00000036043	ENSGALG00000042851	ENSGALG00000004288	ENSGALG00000003339	ENSGALG00000004816	ENSGALG00000002588	ENSGALG00000039897	ENSGALG00000002375
GO:0043623	cellular protein complex assembly	biological_process	0.00046709	0.024522	224	61525	376	15235	ENSGALG00000043411	ENSGALG00000014248	ENSGALG00000007001	ENSGALG00000023364	ENSGALG00000017644	ENSGALG00000021442	ENSGALG00000003428	ENSGALG00000008602	ENSGALG00000009703	ENSGALG00000014753	ENSGALG00000001637	ENSGALG00000031741	ENSGALG00000040882	ENSGALG00000000521	ENSGALG00000014115	ENSGALG00000015018	ENSGALG00000004070	ENSGALG00000008325	ENSGALG00000009268	ENSGALG00000006691	ENSGALG00000002603	ENSGALG00000026948	ENSGALG00000004416	ENSGALG00000001547	ENSGALG00000035334	ENSGALG00000006073	ENSGALG00000028900	ENSGALG00000015010	ENSGALG00000006002	ENSGALG00000043437	ENSGALG00000032658	ENSGALG00000004431	ENSGALG00000040254	ENSGALG00000007417	ENSGALG00000011452	ENSGALG00000016142	ENSGALG00000041722	ENSGALG00000037286	ENSGALG00000029528	ENSGALG00000032595	ENSGALG00000033754
GO:0000280	nuclear division	biological_process	0.00047028	0.024535	116	61525	181	15235	ENSGALG00000016350	ENSGALG00000015874	ENSGALG00000042624	ENSGALG00000005973	ENSGALG00000014737	ENSGALG00000006604	ENSGALG00000007767	ENSGALG00000028148	ENSGALG00000006182	ENSGALG00000003011	ENSGALG00000008095	ENSGALG00000007768	ENSGALG00000039974	ENSGALG00000014567	ENSGALG00000041777	ENSGALG00000043107	ENSGALG00000011967	ENSGALG00000002569	ENSGALG00000004902	ENSGALG00000031461	ENSGALG00000040155	ENSGALG00000039448	ENSGALG00000010620	ENSGALG00000031524	ENSGALG00000009854	ENSGALG00000013863	ENSGALG00000040141	ENSGALG00000016932	ENSGALG00000036892	ENSGALG00000016929	ENSGALG00000013872	ENSGALG00000006617	ENSGALG00000017201	ENSGALG00000007610	ENSGALG00000036365	ENSGALG00000015288	ENSGALG00000035625	ENSGALG00000015118	ENSGALG00000006161	ENSGALG00000009971	ENSGALG00000037172
GO:0007067	mitosis	biological_process	0.00047028	0.024535	116	61525	181	15235	ENSGALG00000026380	ENSGALG00000014425	ENSGALG00000008584	ENSGALG00000027871	ENSGALG00000043799	ENSGALG00000030597	ENSGALG00000034232	ENSGALG00000012735	ENSGALG00000009553	ENSGALG00000035282	ENSGALG00000012429	ENSGALG00000015709	ENSGALG00000011281	ENSGALG00000021304	ENSGALG00000038799	ENSGALG00000041102	ENSGALG00000001118	ENSGALG00000012755	ENSGALG00000001632	ENSGALG00000036827	ENSGALG00000003526	ENSGALG00000001382	ENSGALG00000003503	ENSGALG00000009681	ENSGALG00000008482	ENSGALG00000015342	ENSGALG00000001163	ENSGALG00000033889	ENSGALG00000026428	ENSGALG00000014378	ENSGALG00000004224	ENSGALG00000001942	ENSGALG00000002175	ENSGALG00000032270	ENSGALG00000002969	ENSGALG00000033834	ENSGALG00000000409	ENSGALG00000000632	ENSGALG00000011533	ENSGALG00000004796	ENSGALG00000035831
GO:0045333	cellular respiration	biological_process	0.00047242	0.02457	66	61525	100	15235	ENSGALG00000011020	ENSGALG00000037299	ENSGALG00000005704	ENSGALG00000019967	ENSGALG00000008280	ENSGALG00000040987	ENSGALG00000014155	ENSGALG00000033185	ENSGALG00000032142	ENSGALG00000013165	ENSGALG00000042750	ENSGALG00000037213	ENSGALG00000027963	ENSGALG00000029172	ENSGALG00000034434	ENSGALG00000015108	ENSGALG00000005789	ENSGALG00000004816	ENSGALG00000003520	ENSGALG00000013167	ENSGALG00000028026	ENSGALG00000011950	ENSGALG00000008818	ENSGALG00000043768	ENSGALG00000001363	ENSGALG00000041401	ENSGALG00000042242	ENSGALG00000013039	ENSGALG00000042478	ENSGALG00000008821	ENSGALG00000036229	ENSGALG00000030466	ENSGALG00000032079	ENSGALG00000010379	ENSGALG00000031631	ENSGALG00000029663	ENSGALG00000036728	ENSGALG00000041418	ENSGALG00000005749	ENSGALG00000007652	ENSGALG00000007205
GO:0006928	cellular component movement	biological_process	0.0004744	0.024597	645	61525	1140	15235	ENSGALG00000037856	ENSGALG00000007625	ENSGALG00000011491	ENSGALG00000012550	ENSGALG00000041203	ENSGALG00000026928	ENSGALG00000016885	ENSGALG00000040651	ENSGALG00000004108	ENSGALG00000029533	ENSGALG00000031684	ENSGALG00000033074	ENSGALG00000029270	ENSGALG00000029983	ENSGALG00000034975	ENSGALG00000030932	ENSGALG00000016986	ENSGALG00000033198	ENSGALG00000037301	ENSGALG00000013715	ENSGALG00000029301	ENSGALG00000000894	ENSGALG00000038089	ENSGALG00000009252	ENSGALG00000040087	ENSGALG00000006751	ENSGALG00000003398	ENSGALG00000015593	ENSGALG00000021656	ENSGALG00000015208	ENSGALG00000004870	ENSGALG00000008631	ENSGALG00000006175	ENSGALG00000005796	ENSGALG00000014786	ENSGALG00000002497	ENSGALG00000035487	ENSGALG00000039895	ENSGALG00000001926	ENSGALG00000001037	ENSGALG00000044071
GO:0001650	fibrillar center	cellular_component	0.00050061	0.025875	63	61525	91	15235	ENSGALG00000029152	ENSGALG00000008304	ENSGALG00000002836	ENSGALG00000006404	ENSGALG00000015286	ENSGALG00000034050	ENSGALG00000009257	ENSGALG00000005701	ENSGALG00000006378	ENSGALG00000004618	ENSGALG00000037453	ENSGALG00000028809	ENSGALG00000012799	ENSGALG00000003803	ENSGALG00000000638	ENSGALG00000021345	ENSGALG00000041643	ENSGALG00000032799	ENSGALG00000016431	ENSGALG00000030147	ENSGALG00000012296	ENSGALG00000039473	ENSGALG00000001731	ENSGALG00000020164	ENSGALG00000002510	ENSGALG00000033178	ENSGALG00000041790	ENSGALG00000005983	ENSGALG00000032730	ENSGALG00000009913	ENSGALG00000013889	ENSGALG00000005441	ENSGALG00000015887	ENSGALG00000005395	ENSGALG00000003158	ENSGALG00000015122	ENSGALG00000010014	ENSGALG00000002043	ENSGALG00000004342	ENSGALG00000034575	ENSGALG00000032713
GO:0060412	ventricular septum morphogenesis	biological_process	0.00051744	0.026662	25	61525	31	15235	ENSGALG00000011442	ENSGALG00000002886	ENSGALG00000014365	ENSGALG00000037525	ENSGALG00000030643	ENSGALG00000028015	ENSGALG00000040079	ENSGALG00000041422	ENSGALG00000034168	ENSGALG00000002375	ENSGALG00000009791	ENSGALG00000012429	ENSGALG00000044737	ENSGALG00000037301	ENSGALG00000009064	ENSGALG00000003114	ENSGALG00000015705	ENSGALG00000013818	ENSGALG00000008459	ENSGALG00000030847	ENSGALG00000036043	ENSGALG00000034716	ENSGALG00000042492	ENSGALG00000036497	ENSGALG00000000401	TGFBR2|NKX2-5|RBPJ|FGFRL1|VANGL2|HES1|ZFPM2|EGLN1|WNT5A|NOTCH1|PROX1|BMP4|HEYL|ACVR1|FZD1|NOG|NSD2|CITED2|BMPR2|FZD2|TBX3|HEY2|PITX2|SOX4|RBM15|
GO:0007264	small GTPase mediated signal transduction	biological_process	0.00052322	0.026878	192	61525	311	15235	ENSGALG00000006663	ENSGALG00000016350	ENSGALG00000035690	ENSGALG00000004530	ENSGALG00000007130	ENSGALG00000031009	ENSGALG00000012222	ENSGALG00000006061	ENSGALG00000035419	ENSGALG00000001058	ENSGALG00000036883	ENSGALG00000038833	ENSGALG00000035062	ENSGALG00000043775	ENSGALG00000011881	ENSGALG00000035492	ENSGALG00000011744	ENSGALG00000043355	ENSGALG00000015077	ENSGALG00000007093	ENSGALG00000015433	ENSGALG00000039652	ENSGALG00000005042	ENSGALG00000036327	ENSGALG00000015729	ENSGALG00000045252	ENSGALG00000009927	ENSGALG00000008193	ENSGALG00000042551	ENSGALG00000007952	ENSGALG00000030960	ENSGALG00000011855	ENSGALG00000016687	ENSGALG00000002570	ENSGALG00000004728	ENSGALG00000008771	ENSGALG00000004741	ENSGALG00000007114	ENSGALG00000037409	ENSGALG00000017326	ENSGALG00000007140
GO:0015031	protein transport	biological_process	0.00052561	0.026917	442	61525	779	15235	ENSGALG00000009725	ENSGALG00000004974	ENSGALG00000038522	ENSGALG00000002709	ENSGALG00000007435	ENSGALG00000036214	ENSGALG00000010129	ENSGALG00000009309	ENSGALG00000008010	ENSGALG00000015491	ENSGALG00000040882	ENSGALG00000005660	ENSGALG00000030855	ENSGALG00000042415	ENSGALG00000010341	ENSGALG00000008756	ENSGALG00000042357	ENSGALG00000012787	ENSGALG00000036114	ENSGALG00000041844	ENSGALG00000004840	ENSGALG00000019036	ENSGALG00000006906	ENSGALG00000037736	ENSGALG00000000811	ENSGALG00000038330	ENSGALG00000004833	ENSGALG00000004821	ENSGALG00000036001	ENSGALG00000011673	ENSGALG00000009268	ENSGALG00000007326	ENSGALG00000005295	ENSGALG00000010318	ENSGALG00000015026	ENSGALG00000036240	ENSGALG00000000907	ENSGALG00000008096	ENSGALG00000041722	ENSGALG00000011490	ENSGALG00000014847
GO:0040007	growth	biological_process	0.00055603	0.028388	315	61525	537	15235	ENSGALG00000007226	ENSGALG00000001412	ENSGALG00000040079	ENSGALG00000008934	ENSGALG00000000122	ENSGALG00000003875	ENSGALG00000042422	ENSGALG00000003285	ENSGALG00000002138	ENSGALG00000007837	ENSGALG00000040758	ENSGALG00000034616	ENSGALG00000009448	ENSGALG00000004553	ENSGALG00000031960	ENSGALG00000036322	ENSGALG00000037935	ENSGALG00000015436	ENSGALG00000014976	ENSGALG00000017295	ENSGALG00000003518	ENSGALG00000004727	ENSGALG00000007732	ENSGALG00000039182	ENSGALG00000027734	ENSGALG00000015101	ENSGALG00000006038	ENSGALG00000030643	ENSGALG00000009723	ENSGALG00000034168	ENSGALG00000011442	ENSGALG00000041263	ENSGALG00000037332	ENSGALG00000009013	ENSGALG00000013853	ENSGALG00000011686	ENSGALG00000030162	ENSGALG00000015013	ENSGALG00000040241	ENSGALG00000003323	ENSGALG00000003369
GO:0000313	organellar ribosome	cellular_component	0.00056182	0.028509	44	61525	66	15235	ENSGALG00000016731	ENSGALG00000017033	ENSGALG00000015543	ENSGALG00000028809	ENSGALG00000002605	ENSGALG00000040873	ENSGALG00000016794	ENSGALG00000002379	ENSGALG00000014789	ENSGALG00000007473	ENSGALG00000038812	ENSGALG00000019796	ENSGALG00000041863	ENSGALG00000015414	ENSGALG00000000456	ENSGALG00000041086	ENSGALG00000006782	ENSGALG00000039783	ENSGALG00000010285	ENSGALG00000030994	ENSGALG00000038667	ENSGALG00000006561	ENSGALG00000014118	ENSGALG00000015742	ENSGALG00000022950	ENSGALG00000005367	ENSGALG00000003067	ENSGALG00000027579	ENSGALG00000027611	ENSGALG00000001587	ENSGALG00000005164	ENSGALG00000045753	ENSGALG00000017319	ENSGALG00000004362	ENSGALG00000014435	ENSGALG00000034194	ENSGALG00000041401	ENSGALG00000044433	ENSGALG00000014387	ENSGALG00000013759	ENSGALG00000015002
GO:0005761	mitochondrial ribosome	cellular_component	0.00056182	0.028509	44	61525	66	15235	ENSGALG00000019796	ENSGALG00000041863	ENSGALG00000014789	ENSGALG00000002379	ENSGALG00000038812	ENSGALG00000007473	ENSGALG00000015414	ENSGALG00000041086	ENSGALG00000000456	ENSGALG00000039783	ENSGALG00000006782	ENSGALG00000030994	ENSGALG00000010285	ENSGALG00000040873	ENSGALG00000017033	ENSGALG00000015543	ENSGALG00000028809	ENSGALG00000016731	ENSGALG00000002605	ENSGALG00000016794	ENSGALG00000014387	ENSGALG00000044433	ENSGALG00000013759	ENSGALG00000017319	ENSGALG00000045753	ENSGALG00000041401	ENSGALG00000004362	ENSGALG00000034194	ENSGALG00000014435	ENSGALG00000036004	ENSGALG00000041429	ENSGALG00000015002	ENSGALG00000006777	ENSGALG00000005367	ENSGALG00000022950	ENSGALG00000006561	ENSGALG00000038667	ENSGALG00000015742	ENSGALG00000014118	ENSGALG00000005164	ENSGALG00000027579
GO:0040008	regulation of growth	biological_process	0.00056782	0.028679	218	61525	362	15235	ENSGALG00000011581	ENSGALG00000033520	ENSGALG00000012592	ENSGALG00000002087	ENSGALG00000035804	ENSGALG00000029599	ENSGALG00000016546	ENSGALG00000002886	ENSGALG00000005944	ENSGALG00000008970	ENSGALG00000035049	ENSGALG00000030918	ENSGALG00000006211	ENSGALG00000030879	ENSGALG00000037203	ENSGALG00000037286	ENSGALG00000008520	ENSGALG00000038902	ENSGALG00000005309	ENSGALG00000041640	ENSGALG00000041036	ENSGALG00000027707	ENSGALG00000032530	ENSGALG00000015802	ENSGALG00000012620	ENSGALG00000004821	ENSGALG00000000227	ENSGALG00000038097	ENSGALG00000016529	ENSGALG00000006312	ENSGALG00000006473	ENSGALG00000004631	ENSGALG00000010825	ENSGALG00000015529	ENSGALG00000008084	ENSGALG00000007140	ENSGALG00000000811	ENSGALG00000001826	ENSGALG00000003473	ENSGALG00000042415	ENSGALG00000007241
GO:0051093	negative regulation of developmental process	biological_process	0.00056977	0.028679	312	61525	537	15235	ENSGALG00000037655	ENSGALG00000043460	ENSGALG00000043243	ENSGALG00000006925	ENSGALG00000009859	ENSGALG00000016843	ENSGALG00000008702	ENSGALG00000000726	ENSGALG00000035049	ENSGALG00000031859	ENSGALG00000009556	ENSGALG00000002886	ENSGALG00000027069	ENSGALG00000036142	ENSGALG00000014485	ENSGALG00000040266	ENSGALG00000002792	ENSGALG00000009068	ENSGALG00000031741	ENSGALG00000014250	ENSGALG00000004974	ENSGALG00000003324	ENSGALG00000021589	ENSGALG00000036114	ENSGALG00000003473	ENSGALG00000005660	ENSGALG00000000525	ENSGALG00000036497	ENSGALG00000007140	ENSGALG00000035623	ENSGALG00000032198	ENSGALG00000040320	ENSGALG00000012731	ENSGALG00000012620	ENSGALG00000032234	ENSGALG00000004364	ENSGALG00000031487	ENSGALG00000028872	ENSGALG00000003759	ENSGALG00000028983	ENSGALG00000009476
GO:0042803	protein homodimerization activity	molecular_function	0.00057117	0.028679	288	61525	493	15235	ENSGALG00000003267	ENSGALG00000014843	ENSGALG00000037301	ENSGALG00000013710	ENSGALG00000014902	ENSGALG00000038540	ENSGALG00000011566	ENSGALG00000010175	ENSGALG00000013814	ENSGALG00000037787	ENSGALG00000001737	ENSGALG00000012929	ENSGALG00000012550	ENSGALG00000006161	ENSGALG00000008701	ENSGALG00000008864	ENSGALG00000002773	ENSGALG00000039196	ENSGALG00000004116	ENSGALG00000015360	ENSGALG00000035487	ENSGALG00000020703	ENSGALG00000003126	ENSGALG00000036925	ENSGALG00000002666	ENSGALG00000013183	ENSGALG00000011327	ENSGALG00000002539	ENSGALG00000001926	ENSGALG00000041299	ENSGALG00000043587	ENSGALG00000016205	ENSGALG00000016357	ENSGALG00000011551	ENSGALG00000012916	ENSGALG00000007267	ENSGALG00000031457	ENSGALG00000005423	ENSGALG00000013400	ENSGALG00000011898	ENSGALG00000004858
GO:0016772	transferring phosphorus-containing groups	molecular_function	0.00057203	0.028679	457	61525	786	15235	ENSGALG00000002403	ENSGALG00000016323	ENSGALG00000029912	ENSGALG00000004530	ENSGALG00000003597	ENSGALG00000002648	ENSGALG00000004494	ENSGALG00000029150	ENSGALG00000040369	ENSGALG00000037525	ENSGALG00000034898	ENSGALG00000038852	ENSGALG00000009483	ENSGALG00000036883	ENSGALG00000008970	ENSGALG00000034846	ENSGALG00000007646	ENSGALG00000011881	ENSGALG00000003689	ENSGALG00000007555	ENSGALG00000040917	ENSGALG00000039758	ENSGALG00000012321	ENSGALG00000000692	ENSGALG00000010140	ENSGALG00000002216	ENSGALG00000012583	ENSGALG00000008842	ENSGALG00000038902	ENSGALG00000030578	ENSGALG00000016529	ENSGALG00000016582	ENSGALG00000033510	ENSGALG00000007008	ENSGALG00000039749	ENSGALG00000004741	ENSGALG00000000824	ENSGALG00000037950	ENSGALG00000028543	ENSGALG00000032150	ENSGALG00000005961
GO:0032268	regulation of cellular protein metabolic process	biological_process	0.00058648	0.029315	655	61525	1169	15235	ENSGALG00000009828	ENSGALG00000037246	ENSGALG00000003126	ENSGALG00000017179	ENSGALG00000009903	ENSGALG00000046048	ENSGALG00000010961	ENSGALG00000012827	ENSGALG00000004901	ENSGALG00000035461	ENSGALG00000010042	ENSGALG00000010166	ENSGALG00000039116	ENSGALG00000027838	ENSGALG00000003267	ENSGALG00000015351	ENSGALG00000001076	ENSGALG00000007930	ENSGALG00000012050	ENSGALG00000013710	ENSGALG00000028407	ENSGALG00000006267	ENSGALG00000002881	ENSGALG00000002249	ENSGALG00000041429	ENSGALG00000008113	ENSGALG00000017181	ENSGALG00000008701	ENSGALG00000012207	ENSGALG00000020251	ENSGALG00000016929	ENSGALG00000009944	ENSGALG00000011562	ENSGALG00000004143	ENSGALG00000007357	ENSGALG00000012638	ENSGALG00000001733	ENSGALG00000012386	ENSGALG00000008414	ENSGALG00000000349	ENSGALG00000002816
GO:0003779	actin binding	molecular_function	0.00061275	0.030537	184	61525	298	15235	ENSGALG00000030985	ENSGALG00000015379	ENSGALG00000012256	ENSGALG00000026948	ENSGALG00000006691	ENSGALG00000004070	ENSGALG00000042638	ENSGALG00000000645	ENSGALG00000014203	ENSGALG00000004150	ENSGALG00000006002	ENSGALG00000043437	ENSGALG00000001547	ENSGALG00000017644	ENSGALG00000012425	ENSGALG00000040807	ENSGALG00000030791	ENSGALG00000011612	ENSGALG00000004928	ENSGALG00000010671	ENSGALG00000011560	ENSGALG00000042485	ENSGALG00000009554	ENSGALG00000000674	ENSGALG00000031741	ENSGALG00000036294	ENSGALG00000043025	ENSGALG00000002447	ENSGALG00000012357	ENSGALG00000000521	ENSGALG00000032745	ENSGALG00000002709	ENSGALG00000000585	ENSGALG00000002467	ENSGALG00000006025	ENSGALG00000009089	ENSGALG00000045591	ENSGALG00000008667	ENSGALG00000026383	ENSGALG00000010770	ENSGALG00000008148
GO:0008544	epidermis development	biological_process	0.00063437	0.031498	81	61525	122	15235	ENSGALG00000014412	ENSGALG00000040141	ENSGALG00000035028	ENSGALG00000011696	ENSGALG00000039895	ENSGALG00000016509	ENSGALG00000037203	ENSGALG00000001708	ENSGALG00000008702	ENSGALG00000010133	ENSGALG00000004531	ENSGALG00000002108	ENSGALG00000034168	ENSGALG00000003398	ENSGALG00000040272	ENSGALG00000004804	ENSGALG00000028069	ENSGALG00000011203	ENSGALG00000031450	ENSGALG00000039228	ENSGALG00000037687	ENSGALG00000016707	ENSGALG00000010869	ENSGALG00000016102	ENSGALG00000004794	ENSGALG00000029270	ENSGALG00000034616	ENSGALG00000040758	ENSGALG00000001518	ENSGALG00000036114	ENSGALG00000011889	ENSGALG00000001405	ENSGALG00000026989	ENSGALG00000000990	ENSGALG00000026928	ENSGALG00000042422	ENSGALG00000006312	ENSGALG00000031862	ENSGALG00000007047	ENSGALG00000016823	ENSGALG00000012620
GO:0030234	enzyme regulator activity	molecular_function	0.0006358	0.031498	437	61525	768	15235	ENSGALG00000004364	ENSGALG00000046071	ENSGALG00000002394	ENSGALG00000010031	ENSGALG00000003578	ENSGALG00000007315	ENSGALG00000004017	ENSGALG00000000476	ENSGALG00000000993	ENSGALG00000003512	ENSGALG00000010000	ENSGALG00000033885	ENSGALG00000009825	ENSGALG00000008302	ENSGALG00000007456	ENSGALG00000010589	ENSGALG00000006439	ENSGALG00000000619	ENSGALG00000009381	ENSGALG00000017040	ENSGALG00000001420	ENSGALG00000012422	ENSGALG00000029996	ENSGALG00000012395	ENSGALG00000040005	ENSGALG00000002549	ENSGALG00000032964	ENSGALG00000005737	ENSGALG00000016364	ENSGALG00000033618	ENSGALG00000042259	ENSGALG00000013569	ENSGALG00000003920	ENSGALG00000008060	ENSGALG00000011251	ENSGALG00000010541	ENSGALG00000014140	ENSGALG00000008881	ENSGALG00000030303	ENSGALG00000037603	ENSGALG00000004323
GO:0031329	regulation of cellular catabolic process	biological_process	0.0006507	0.03214	358	61525	623	15235	ENSGALG00000028204	ENSGALG00000036949	ENSGALG00000011164	ENSGALG00000000259	ENSGALG00000007307	ENSGALG00000028774	ENSGALG00000008057	ENSGALG00000015844	ENSGALG00000040891	ENSGALG00000008818	ENSGALG00000004140	ENSGALG00000039897	ENSGALG00000010088	ENSGALG00000037018	ENSGALG00000010812	ENSGALG00000001163	ENSGALG00000034421	ENSGALG00000005379	ENSGALG00000011342	ENSGALG00000002656	ENSGALG00000006477	ENSGALG00000033601	ENSGALG00000014832	ENSGALG00000009503	ENSGALG00000007557	ENSGALG00000008414	ENSGALG00000042744	ENSGALG00000003774	ENSGALG00000001798	ENSGALG00000000349	ENSGALG00000042890	ENSGALG00000023703	ENSGALG00000008974	ENSGALG00000013069	ENSGALG00000041708	ENSGALG00000012386	ENSGALG00000016681	ENSGALG00000012594	ENSGALG00000001733	ENSGALG00000006219	ENSGALG00000014368
GO:0045259	proton-transporting ATP synthase complex	cellular_component	0.00065981	0.032494	15	61525	18	15235	ENSGALG00000032875	ENSGALG00000032465	ENSGALG00000006899	ENSGALG00000030086	ENSGALG00000007926	ENSGALG00000038801	ENSGALG00000033001	ENSGALG00000009286	ENSGALG00000001452	ENSGALG00000001330	ENSGALG00000041091	ENSGALG00000015751	ENSGALG00000006753	ENSGALG00000015372	ENSGALG00000037880	ATP5F1D|ATP8|-|ATP5MC2|ATP5PD|ATP5F1B|ATP5J2|ATP5G3|ATP5PB|ATP5MC1|ATP6|ATP5PF|ATP5C1|ATP5I|-|
GO:0009607	response to biotic stimulus	biological_process	0.00066528	0.032667	233	61525	405	15235	ENSGALG00000001926	ENSGALG00000027864	ENSGALG00000011551	ENSGALG00000014442	ENSGALG00000028935	ENSGALG00000036441	ENSGALG00000034050	ENSGALG00000009920	ENSGALG00000039722	ENSGALG00000005796	ENSGALG00000039895	ENSGALG00000009903	ENSGALG00000014280	ENSGALG00000019843	ENSGALG00000021656	ENSGALG00000016558	ENSGALG00000015143	ENSGALG00000005759	ENSGALG00000042051	ENSGALG00000003398	ENSGALG00000012916	ENSGALG00000042994	ENSGALG00000042538	ENSGALG00000039473	ENSGALG00000034168	ENSGALG00000041263	ENSGALG00000031397	ENSGALG00000009262	ENSGALG00000030038	ENSGALG00000010237	ENSGALG00000026970	ENSGALG00000029691	ENSGALG00000016719	ENSGALG00000042598	ENSGALG00000008700	ENSGALG00000012801	ENSGALG00000041192	ENSGALG00000039605	ENSGALG00000029270	ENSGALG00000030058	ENSGALG00000037935
GO:0003729	mRNA binding	molecular_function	0.00067128	0.032865	87	61525	132	15235	ENSGALG00000035252	ENSGALG00000041204	ENSGALG00000031447	ENSGALG00000000401	ENSGALG00000013041	ENSGALG00000006531	ENSGALG00000039288	ENSGALG00000011652	ENSGALG00000044453	ENSGALG00000003374	ENSGALG00000017249	ENSGALG00000000729	ENSGALG00000037983	ENSGALG00000032052	ENSGALG00000040368	ENSGALG00000005490	ENSGALG00000036238	ENSGALG00000011439	ENSGALG00000003272	ENSGALG00000010077	ENSGALG00000026081	ENSGALG00000027695	ENSGALG00000036160	ENSGALG00000001253	ENSGALG00000030988	ENSGALG00000002488	ENSGALG00000033512	ENSGALG00000006898	ENSGALG00000017330	ENSGALG00000008507	ENSGALG00000004587	ENSGALG00000014516	ENSGALG00000021843	ENSGALG00000019355	ENSGALG00000008618	ENSGALG00000032930	ENSGALG00000010882	ENSGALG00000036283	ENSGALG00000006777	ENSGALG00000002906	ENSGALG00000007581
GO:0016607	nuclear speck	cellular_component	0.00067782	0.033088	137	61525	217	15235	ENSGALG00000037172	ENSGALG00000026999	ENSGALG00000000990	ENSGALG00000004998	ENSGALG00000037888	ENSGALG00000015483	ENSGALG00000016704	ENSGALG00000012538	ENSGALG00000011329	ENSGALG00000000581	ENSGALG00000002014	ENSGALG00000005658	ENSGALG00000015118	ENSGALG00000011863	ENSGALG00000009839	ENSGALG00000001076	ENSGALG00000005525	ENSGALG00000035260	ENSGALG00000011065	ENSGALG00000038338	ENSGALG00000013605	ENSGALG00000042598	ENSGALG00000038540	ENSGALG00000004133	ENSGALG00000001731	ENSGALG00000009279	ENSGALG00000012628	ENSGALG00000007386	ENSGALG00000019087	ENSGALG00000039974	ENSGALG00000013183	ENSGALG00000012526	ENSGALG00000004186	ENSGALG00000008530	ENSGALG00000009257	ENSGALG00000010167	ENSGALG00000017202	ENSGALG00000002070	ENSGALG00000028205	ENSGALG00000003641	ENSGALG00000006525
GO:0032934	sterol binding	molecular_function	0.00068562	0.033345	24	61525	30	15235	ENSGALG00000003212	ENSGALG00000014607	ENSGALG00000035768	ENSGALG00000007114	ENSGALG00000006995	ENSGALG00000015030	ENSGALG00000004357	ENSGALG00000006401	ENSGALG00000007109	ENSGALG00000007758	ENSGALG00000000241	ENSGALG00000012620	ENSGALG00000010652	ENSGALG00000016881	ENSGALG00000032453	ENSGALG00000014368	ENSGALG00000032149	ENSGALG00000003759	ENSGALG00000033941	ENSGALG00000001234	ENSGALG00000004205	ENSGALG00000033038	ENSGALG00000010246	ENSGALG00000010237	TSPO2|STARD3|SCAP|APOA1|APOD|NPC1|ANXA6|OSBPL5|APOA4|OSBP2|STARD4|PTCH1|SCP2|GPR183|PMP2|APOA5|OSBPL7|RORA|RORC|CETP|SOAT1|STARD3NL|OSBPL8|NPC2|
GO:0045216	cell-cell junction organization	biological_process	0.00068707	0.033345	84	61525	125	15235	ENSGALG00000029679	ENSGALG00000015377	ENSGALG00000011442	ENSGALG00000012561	ENSGALG00000004901	ENSGALG00000009723	ENSGALG00000036496	ENSGALG00000006751	ENSGALG00000022557	ENSGALG00000007130	ENSGALG00000037733	ENSGALG00000037687	ENSGALG00000015142	ENSGALG00000037203	ENSGALG00000039196	ENSGALG00000009581	ENSGALG00000002179	ENSGALG00000009300	ENSGALG00000006002	ENSGALG00000007140	ENSGALG00000006995	ENSGALG00000034229	ENSGALG00000004070	ENSGALG00000005295	ENSGALG00000011329	ENSGALG00000003875	ENSGALG00000030913	ENSGALG00000013715	ENSGALG00000002709	ENSGALG00000014957	ENSGALG00000031741	ENSGALG00000017414	ENSGALG00000011813	ENSGALG00000002447	ENSGALG00000031684	ENSGALG00000012425	ENSGALG00000011889	ENSGALG00000023580	ENSGALG00000037316	ENSGALG00000014041	ENSGALG00000025950
GO:0004672	protein kinase activity	molecular_function	0.00069809	0.033782	313	61525	523	15235	ENSGALG00000002283	ENSGALG00000032199	ENSGALG00000002016	ENSGALG00000003339	ENSGALG00000003078	ENSGALG00000030812	ENSGALG00000028530	ENSGALG00000035831	ENSGALG00000034081	ENSGALG00000027703	ENSGALG00000045019	ENSGALG00000012444	ENSGALG00000011680	ENSGALG00000000550	ENSGALG00000007161	ENSGALG00000010119	ENSGALG00000000466	ENSGALG00000031529	ENSGALG00000004098	ENSGALG00000011360	ENSGALG00000043751	ENSGALG00000013907	ENSGALG00000005198	ENSGALG00000006695	ENSGALG00000042741	ENSGALG00000004004	ENSGALG00000025950	ENSGALG00000005685	ENSGALG00000011371	ENSGALG00000036264	ENSGALG00000032191	ENSGALG00000015216	ENSGALG00000011838	ENSGALG00000038634	ENSGALG00000008616	ENSGALG00000029444	ENSGALG00000033413	ENSGALG00000008934	ENSGALG00000006144	ENSGALG00000007507	ENSGALG00000003085
GO:1900180	regulation of protein localization to nucleus	biological_process	0.00073229	0.035334	64	61525	93	15235	ENSGALG00000006995	ENSGALG00000012075	ENSGALG00000008569	ENSGALG00000007364	ENSGALG00000036001	ENSGALG00000003085	ENSGALG00000002138	ENSGALG00000009944	ENSGALG00000029983	ENSGALG00000017414	ENSGALG00000036214	ENSGALG00000007358	ENSGALG00000012787	ENSGALG00000003428	ENSGALG00000036114	ENSGALG00000005660	ENSGALG00000009433	ENSGALG00000041263	ENSGALG00000001644	ENSGALG00000005714	ENSGALG00000021656	ENSGALG00000015704	ENSGALG00000040266	ENSGALG00000029512	ENSGALG00000014786	ENSGALG00000010412	ENSGALG00000008096	ENSGALG00000009903	ENSGALG00000008702	ENSGALG00000003803	ENSGALG00000001708	ENSGALG00000027864	ENSGALG00000032386	ENSGALG00000035950	ENSGALG00000002016	ENSGALG00000037603	ENSGALG00000004816	ENSGALG00000008332	ENSGALG00000008985	ENSGALG00000036452	ENSGALG00000010536
GO:0044699	single-organism process	biological_process	0.0007791	0.037484	4727	61525	9191	15235	ENSGALG00000016444	ENSGALG00000001817	ENSGALG00000046159	ENSGALG00000002399	ENSGALG00000007963	ENSGALG00000032173	ENSGALG00000027768	ENSGALG00000035447	ENSGALG00000007000	ENSGALG00000011281	ENSGALG00000003256	ENSGALG00000002557	ENSGALG00000001118	ENSGALG00000003500	ENSGALG00000013427	ENSGALG00000006430	ENSGALG00000017611	ENSGALG00000006047	ENSGALG00000009947	ENSGALG00000008045	ENSGALG00000013200	ENSGALG00000039209	ENSGALG00000031416	ENSGALG00000008962	ENSGALG00000030481	ENSGALG00000020986	ENSGALG00000020253	ENSGALG00000010741	ENSGALG00000037496	ENSGALG00000004610	ENSGALG00000016142	ENSGALG00000000156	ENSGALG00000010399	ENSGALG00000004003	ENSGALG00000041036	ENSGALG00000030769	ENSGALG00000010610	ENSGALG00000005710	ENSGALG00000010182	ENSGALG00000038512	ENSGALG00000001219
GO:0014706	striated muscle tissue development	biological_process	0.00078929	0.037866	189	61525	312	15235	ENSGALG00000014813	ENSGALG00000029316	ENSGALG00000001003	ENSGALG00000032045	ENSGALG00000025751	ENSGALG00000009791	ENSGALG00000007821	ENSGALG00000028204	ENSGALG00000033572	ENSGALG00000014463	ENSGALG00000039897	ENSGALG00000002588	ENSGALG00000000997	ENSGALG00000016281	ENSGALG00000033295	ENSGALG00000003339	ENSGALG00000042055	ENSGALG00000037257	ENSGALG00000026081	ENSGALG00000007331	ENSGALG00000010812	ENSGALG00000031216	ENSGALG00000039193	ENSGALG00000034716	ENSGALG00000005678	ENSGALG00000040971	ENSGALG00000039498	ENSGALG00000031529	ENSGALG00000039458	ENSGALG00000009966	ENSGALG00000007161	ENSGALG00000027365	ENSGALG00000040316	ENSGALG00000001021	ENSGALG00000014832	ENSGALG00000001229	ENSGALG00000042458	ENSGALG00000012429	ENSGALG00000037983	ENSGALG00000012913	ENSGALG00000012735
GO:0005681	spliceosomal complex	cellular_component	0.00079493	0.037957	81	61525	124	15235	ENSGALG00000006001	ENSGALG00000000615	ENSGALG00000011953	ENSGALG00000002002	ENSGALG00000016198	ENSGALG00000002943	ENSGALG00000009544	ENSGALG00000006596	ENSGALG00000001972	ENSGALG00000041334	ENSGALG00000011931	ENSGALG00000004848	ENSGALG00000028205	ENSGALG00000036283	ENSGALG00000014395	ENSGALG00000007937	ENSGALG00000004839	ENSGALG00000008429	ENSGALG00000010689	ENSGALG00000004555	ENSGALG00000011409	ENSGALG00000016501	ENSGALG00000034414	ENSGALG00000031298	ENSGALG00000004705	ENSGALG00000006531	ENSGALG00000039288	ENSGALG00000009250	ENSGALG00000036238	ENSGALG00000012591	ENSGALG00000005162	ENSGALG00000035281	ENSGALG00000006817	ENSGALG00000013639	ENSGALG00000013590	ENSGALG00000015327	ENSGALG00000013352	ENSGALG00000021679	ENSGALG00000005525	ENSGALG00000030824	ENSGALG00000004486
GO:0051094	positive regulation of developmental process	biological_process	0.00079574	0.037957	381	61525	665	15235	ENSGALG00000000280	ENSGALG00000039200	ENSGALG00000005378	ENSGALG00000007145	ENSGALG00000013468	ENSGALG00000007687	ENSGALG00000034297	ENSGALG00000015935	ENSGALG00000015407	ENSGALG00000041346	ENSGALG00000037695	ENSGALG00000040993	ENSGALG00000011718	ENSGALG00000012792	ENSGALG00000002234	ENSGALG00000003806	ENSGALG00000005102	ENSGALG00000002375	ENSGALG00000039587	ENSGALG00000007771	ENSGALG00000032545	ENSGALG00000039209	ENSGALG00000029761	ENSGALG00000005368	ENSGALG00000011630	ENSGALG00000007963	ENSGALG00000003114	ENSGALG00000040834	ENSGALG00000011835	ENSGALG00000013818	ENSGALG00000030140	ENSGALG00000042181	ENSGALG00000038154	ENSGALG00000032029	ENSGALG00000009050	ENSGALG00000033083	ENSGALG00000003693	ENSGALG00000023296	ENSGALG00000002606	ENSGALG00000012342	ENSGALG00000012755
GO:0034708	methyltransferase complex	cellular_component	0.00080529	0.038303	49	61525	70	15235	ENSGALG00000013889	ENSGALG00000038026	ENSGALG00000036064	ENSGALG00000009169	ENSGALG00000016187	ENSGALG00000031702	ENSGALG00000031456	ENSGALG00000016546	ENSGALG00000008653	ENSGALG00000010621	ENSGALG00000008574	ENSGALG00000040864	ENSGALG00000035501	ENSGALG00000000401	ENSGALG00000011409	ENSGALG00000043087	ENSGALG00000006818	ENSGALG00000043399	ENSGALG00000011522	ENSGALG00000040141	ENSGALG00000037219	ENSGALG00000008979	ENSGALG00000012702	ENSGALG00000029889	ENSGALG00000035203	ENSGALG00000003522	ENSGALG00000002432	ENSGALG00000043738	ENSGALG00000005931	ENSGALG00000038222	ENSGALG00000016454	ENSGALG00000041334	ENSGALG00000016984	ENSGALG00000006010	ENSGALG00000014060	ENSGALG00000006596	ENSGALG00000000603	ENSGALG00000001522	ENSGALG00000035421	ENSGALG00000002659	ENSGALG00000032249
GO:0034332	adherens junction organization	biological_process	0.00080955	0.038396	44	61525	60	15235	ENSGALG00000012747	ENSGALG00000041708	ENSGALG00000000608	ENSGALG00000003578	ENSGALG00000003693	ENSGALG00000012885	ENSGALG00000037203	ENSGALG00000002759	ENSGALG00000037733	ENSGALG00000007641	ENSGALG00000007130	ENSGALG00000016421	ENSGALG00000010290	ENSGALG00000042458	ENSGALG00000003580	ENSGALG00000014041	ENSGALG00000004901	ENSGALG00000015377	ENSGALG00000006751	ENSGALG00000009723	ENSGALG00000005079	ENSGALG00000035635	ENSGALG00000001939	ENSGALG00000012425	ENSGALG00000027372	ENSGALG00000000280	ENSGALG00000013715	ENSGALG00000014922	ENSGALG00000008318	ENSGALG00000031684	ENSGALG00000031741	ENSGALG00000016575	ENSGALG00000004796	ENSGALG00000003875	ENSGALG00000011329	ENSGALG00000028774	ENSGALG00000043018	ENSGALG00000005295	ENSGALG00000009300	ENSGALG00000006995	ENSGALG00000034229
GO:0000904	cell morphogenesis involved in differentiation	biological_process	0.00081667	0.038624	310	61525	527	15235	ENSGALG00000041907	ENSGALG00000020249	ENSGALG00000040606	ENSGALG00000008733	ENSGALG00000011680	ENSGALG00000040938	ENSGALG00000007161	ENSGALG00000039173	ENSGALG00000002707	ENSGALG00000031720	ENSGALG00000039498	ENSGALG00000031529	ENSGALG00000033391	ENSGALG00000005678	ENSGALG00000013102	ENSGALG00000002744	ENSGALG00000005834	ENSGALG00000003339	ENSGALG00000024171	ENSGALG00000002294	ENSGALG00000007993	ENSGALG00000002175	ENSGALG00000020726	ENSGALG00000009791	ENSGALG00000004598	ENSGALG00000023648	ENSGALG00000029261	ENSGALG00000044737	ENSGALG00000012885	ENSGALG00000017105	ENSGALG00000031284	ENSGALG00000028015	ENSGALG00000002515	ENSGALG00000031582	ENSGALG00000031018	ENSGALG00000015770	ENSGALG00000012429	ENSGALG00000042458	ENSGALG00000010290	ENSGALG00000001774	ENSGALG00000040030
GO:0000123	histone acetyltransferase complex	cellular_component	0.00087997	0.0415	51	61525	73	15235	ENSGALG00000010048	ENSGALG00000035203	ENSGALG00000005931	ENSGALG00000002013	ENSGALG00000009061	ENSGALG00000005035	ENSGALG00000009944	ENSGALG00000003641	ENSGALG00000008241	ENSGALG00000005425	ENSGALG00000012453	ENSGALG00000020590	ENSGALG00000005858	ENSGALG00000017047	ENSGALG00000042974	ENSGALG00000029889	ENSGALG00000009023	ENSGALG00000043370	ENSGALG00000046371	ENSGALG00000024094	ENSGALG00000010104	ENSGALG00000030899	ENSGALG00000000603	ENSGALG00000001522	ENSGALG00000030739	ENSGALG00000006317	ENSGALG00000007762	ENSGALG00000002659	ENSGALG00000015596	ENSGALG00000016705	ENSGALG00000031679	ENSGALG00000043193	ENSGALG00000036908	ENSGALG00000044334	ENSGALG00000033877	ENSGALG00000035748	ENSGALG00000033529	ENSGALG00000003369	ENSGALG00000032173	ENSGALG00000003596	ENSGALG00000002866
GO:2000725	regulation of cardiac muscle cell differentiation	biological_process	0.00090957	0.042775	16	61525	18	15235	ENSGALG00000029301	ENSGALG00000007769	ENSGALG00000015422	ENSGALG00000003814	ENSGALG00000029175	ENSGALG00000011182	ENSGALG00000009966	ENSGALG00000012429	ENSGALG00000001021	ENSGALG00000014645	ENSGALG00000012735	ENSGALG00000034973	ENSGALG00000009556	ENSGALG00000014365	ENSGALG00000012755	ENSGALG00000006074	BMP2|FOXP1|NRG1|DKK1|EFNB2|DLL1|FRS2|BMP4|MYOCD|MEF2C|EDN1|FZD7|PRICKLE1|RBPJ|IGF-I|SOX6|
GO:0007399	nervous system development	biological_process	0.00092719	0.043481	724	61525	1294	15235	ENSGALG00000016912	ENSGALG00000043827	ENSGALG00000012998	ENSGALG00000011889	ENSGALG00000002199	ENSGALG00000007732	ENSGALG00000036728	ENSGALG00000039509	ENSGALG00000037935	ENSGALG00000042812	ENSGALG00000015177	ENSGALG00000017334	ENSGALG00000036322	ENSGALG00000016707	ENSGALG00000002870	ENSGALG00000034616	ENSGALG00000006644	ENSGALG00000039606	ENSGALG00000015580	ENSGALG00000006098	ENSGALG00000001965	ENSGALG00000003875	ENSGALG00000008934	ENSGALG00000001419	ENSGALG00000038222	ENSGALG00000023354	ENSGALG00000037618	ENSGALG00000036043	ENSGALG00000032386	ENSGALG00000001476	ENSGALG00000013602	ENSGALG00000036539	ENSGALG00000006802	ENSGALG00000008459	ENSGALG00000007620	ENSGALG00000036806	ENSGALG00000011484	ENSGALG00000031193	ENSGALG00000008473	ENSGALG00000005553	ENSGALG00000010397
GO:0045184	establishment of protein localization	biological_process	0.00094679	0.044276	467	61525	828	15235	ENSGALG00000006895	ENSGALG00000009612	ENSGALG00000040741	ENSGALG00000007615	ENSGALG00000023510	ENSGALG00000014983	ENSGALG00000017009	ENSGALG00000003688	ENSGALG00000014140	ENSGALG00000020005	ENSGALG00000030988	ENSGALG00000011251	ENSGALG00000030055	ENSGALG00000035299	ENSGALG00000013742	ENSGALG00000008419	ENSGALG00000016889	ENSGALG00000009266	ENSGALG00000007485	ENSGALG00000013210	ENSGALG00000013569	ENSGALG00000010104	ENSGALG00000001335	ENSGALG00000005737	ENSGALG00000009784	ENSGALG00000037863	ENSGALG00000003584	ENSGALG00000001107	ENSGALG00000003936	ENSGALG00000014365	ENSGALG00000031681	ENSGALG00000008080	ENSGALG00000007832	ENSGALG00000015111	ENSGALG00000015425	ENSGALG00000008302	ENSGALG00000016485	ENSGALG00000013039	ENSGALG00000035360	ENSGALG00000042459	ENSGALG00000000993
GO:0001071	nucleic acid binding transcription factor activity	molecular_function	0.00095485	0.044404	408	61525	738	15235	ENSGALG00000008653	ENSGALG00000039454	ENSGALG00000035557	ENSGALG00000038780	ENSGALG00000015150	ENSGALG00000001143	ENSGALG00000012591	ENSGALG00000010005	ENSGALG00000037030	ENSGALG00000000838	ENSGALG00000007000	ENSGALG00000036725	ENSGALG00000035701	ENSGALG00000032289	ENSGALG00000012680	ENSGALG00000011630	ENSGALG00000012986	ENSGALG00000033091	ENSGALG00000001577	ENSGALG00000007963	ENSGALG00000005839	ENSGALG00000032365	ENSGALG00000013818	ENSGALG00000034118	ENSGALG00000001817	ENSGALG00000032029	ENSGALG00000015605	ENSGALG00000033083	ENSGALG00000010924	ENSGALG00000023113	ENSGALG00000023296	ENSGALG00000037695	ENSGALG00000007817	ENSGALG00000016971	ENSGALG00000039238	ENSGALG00000007656	ENSGALG00000002375	ENSGALG00000008241	ENSGALG00000000504	ENSGALG00000032545	ENSGALG00000033631
GO:0003700	sequence-specific DNA binding transcription factor activity	molecular_function	0.00095485	0.044404	408	61525	738	15235	ENSGALG00000042055	ENSGALG00000040276	ENSGALG00000034716	ENSGALG00000040971	ENSGALG00000032546	ENSGALG00000000233	ENSGALG00000006094	ENSGALG00000015122	ENSGALG00000007082	ENSGALG00000007260	ENSGALG00000040582	ENSGALG00000002906	ENSGALG00000029387	ENSGALG00000007651	ENSGALG00000003282	ENSGALG00000001728	ENSGALG00000011657	ENSGALG00000011937	ENSGALG00000007690	ENSGALG00000034111	ENSGALG00000002499	ENSGALG00000003670	ENSGALG00000015297	ENSGALG00000024047	ENSGALG00000043513	ENSGALG00000007357	ENSGALG00000004888	ENSGALG00000043701	ENSGALG00000005441	ENSGALG00000001021	ENSGALG00000027546	ENSGALG00000014645	ENSGALG00000040017	ENSGALG00000005757	ENSGALG00000008308	ENSGALG00000012629	ENSGALG00000008883	ENSGALG00000037173	ENSGALG00000038540	ENSGALG00000010035	ENSGALG00000037787
GO:0016469	proton-transporting two-sector ATPase complex	cellular_component	0.00097237	0.045094	30	61525	41	15235	ENSGALG00000009570	ENSGALG00000015751	ENSGALG00000037880	ENSGALG00000003256	ENSGALG00000033001	ENSGALG00000001452	ENSGALG00000009286	ENSGALG00000000048	ENSGALG00000041091	ENSGALG00000001330	ENSGALG00000034099	ENSGALG00000016446	ENSGALG00000032875	ENSGALG00000015618	ENSGALG00000013621	ENSGALG00000032465	ENSGALG00000002207	ENSGALG00000002868	ENSGALG00000023757	ENSGALG00000006753	ENSGALG00000034294	ENSGALG00000015372	ENSGALG00000038801	ENSGALG00000014800	ENSGALG00000007190	ENSGALG00000013036	ENSGALG00000006899	ENSGALG00000030086	ENSGALG00000007926	ENSGALG00000010091	ATP6V1D|ATP5PF|-|ATP6V0A1|ATP5J2|ATP5PB|ATP5G3|-|ATP6|ATP5MC1|ATP6V1C1|ATP6V1C2|ATP5F1D|ATP6AP1L|ATP6V1H|ATP8|ATP6V1G3|RPL26L1|TMEM199|ATP5C1|ATP6V0D2|ATP5I|ATP5F1B|ATP6V1A|ATP6V1G1|ATP6V1E1|-|ATP5MC2|ATP5PD|ATP6V0B|
GO:0043240	Fanconi anaemia nuclear complex	cellular_component	0.0010015	0.046318	10	61525	10	15235	ENSGALG00000031182	ENSGALG00000024481	ENSGALG00000006658	ENSGALG00000003660	ENSGALG00000042215	ENSGALG00000012618	ENSGALG00000000516	ENSGALG00000034534	ENSGALG00000030022	ENSGALG00000016569	FANCM|CENPS|FANCI|FANCF|FAAP100|FANCC|FANCA|FAAP24|FANCL|FANCB|
GO:0035145	exon-exon junction complex	cellular_component	0.0010081	0.04649	13	61525	14	15235	ENSGALG00000002144	ENSGALG00000046169	ENSGALG00000033772	ENSGALG00000010689	ENSGALG00000003220	ENSGALG00000003108	ENSGALG00000008530	ENSGALG00000005525	ENSGALG00000036283	ENSGALG00000016936	ENSGALG00000031813	ENSGALG00000010167	ENSGALG00000008618	THRAP3|PYM1|UPF2|MAGOH|UPF1|SMG6|EIF4A3|SRSF1|RBM8A|TDRD3|CASC3|PNN|UPF3B|
GO:1901701	cellular response to oxygen-containing compound	biological_process	0.0010219	0.047001	268	61525	453	15235	ENSGALG00000042112	ENSGALG00000015995	ENSGALG00000000055	ENSGALG00000005425	ENSGALG00000011684	ENSGALG00000004570	ENSGALG00000005439	ENSGALG00000008713	ENSGALG00000008081	ENSGALG00000033295	ENSGALG00000003339	ENSGALG00000002016	ENSGALG00000000943	ENSGALG00000032992	ENSGALG00000020249	ENSGALG00000039458	ENSGALG00000011680	ENSGALG00000007009	ENSGALG00000003580	ENSGALG00000035282	ENSGALG00000007109	ENSGALG00000034960	ENSGALG00000025950	ENSGALG00000005198	ENSGALG00000006695	ENSGALG00000040724	ENSGALG00000023193	ENSGALG00000008980	ENSGALG00000003837	ENSGALG00000003601	ENSGALG00000012200	ENSGALG00000015216	ENSGALG00000008920	ENSGALG00000003205	ENSGALG00000005646	ENSGALG00000003875	ENSGALG00000037879	ENSGALG00000006997	ENSGALG00000039615	ENSGALG00000010158	ENSGALG00000001419
[truncated: 974 more columns]

## Sheet: mRNA-GO-enrichment
GO_accession	Description	Term_type	Over_represented_pValue	Corrected_pValue	CAD_item	CAD_list	Bg_item	Bg_list	Gene_ids	Gene_names
GO:0000786	nucleosome	cellular_component	4.334e-09	7.2357e-05	12	356	70	15235	ENSGALG00000032645,ENSGALG00000031571,ENSGALG00000027594,ENSGALG00000038343,ENSGALG00000027315,ENSGALG00000027113,ENSGALG00000040303,ENSGALG00000043062,ENSGALG00000035244,ENSGALG00000027064,ENSGALG00000029941,ENSGALG00000035715	H2A-VII|H2A-VII|HIST1H2B5|H2AFJ|H2A-VII|H2A-VII|-|-|-|HIST1H3H|H2A-VII|H2A-VII|
GO:0010812	negative regulation of cell-substrate adhesion	biological_process	5.6872e-06	0.038075	8	356	35	15235	ENSGALG00000006855,ENSGALG00000002375,ENSGALG00000014786,ENSGALG00000036496,ENSGALG00000009020,ENSGALG00000010158,ENSGALG00000005295,ENSGALG00000005660	MELTF|NOTCH1|PIK3R1|ACTN4|JAG1|KANK1|BCAS3|NF1|
GO:0046982	protein heterodimerization activity	molecular_function	6.8418e-06	0.038075	22	356	314	15235	ENSGALG00000012787,ENSGALG00000035244,ENSGALG00000003521,ENSGALG00000015691,ENSGALG00000035715,ENSGALG00000016261,ENSGALG00000029941,ENSGALG00000032645,ENSGALG00000015746,ENSGALG00000014786,ENSGALG00000027594,ENSGALG00000027315,ENSGALG00000040303,ENSGALG00000038343,ENSGALG00000027064,ENSGALG00000017271,ENSGALG00000010005,ENSGALG00000031571,ENSGALG00000002375,ENSGALG00000043062,ENSGALG00000024481,…	BMP6|-|TPM1|SMC2|H2A-VII|CYBB|H2A-VII|H2A-VII|JAM2|PIK3R1|HIST1H2B5|H2A-VII|-|H2AFJ|HIST1H3H|ANO2|EPAS1|H2A-VII|NOTCH1|-|CENPS|H2A-VII|
GO:0031492	nucleosomal DNA binding	molecular_function	1.0059e-05	0.041983	5	356	17	15235	ENSGALG00000035244,ENSGALG00000016067,ENSGALG00000043062,ENSGALG00000027064,ENSGALG00000040303	-|HMGN1|-|HIST1H3H|-|
