# Supplementary material for: Integrative analysis of long non-coding RNA and mRNA in broilers with valgus-varus deformity
Source: PLoS One. 2020 Sep 24;15(9):e0239450. doi: 10.1371/journal.pone.0239450 (PMC7514040; doi:10.1371/journal.pone.0239450)
Supplement: S6 Table — (XLSX) [file pone.0239450.s008.xlsx]

## Sheet: S6-1 Table cis
##Databases: KEGG PATHWAY
##Statistical test method: hypergeometric test / Fisher's exact test
##FDR correction method: Benjamini and Hochberg
#Term	Database	ID	Input number	Background number	P-Value	Corrected P-Value	Input	KO	Entrez_ID	KO_name	Hyperlink
Cytosolic DNA-sensing pathway	KEGG PATHWAY	gga04623	9	40	2.66018e-05	0.00160585	ENSGALG00000013245|ENSGALG00000045884|ENSGALG00000028305|ENSGALG00000030808|ENSGALG00000025984|ENSGALG00000033669|ENSGALG00000005759|ENSGALG00000026689|ENSGALG00000044396	gga:100857947|gga:100857947|gga:100857947|gga:428713|gga:100857947|gga:100857947|gga:554219|gga:768614|gga:100857947|	100857947|100857947|100857947|428713|100857947|100857947|554219|768614|100857947|	| | |POLR1D| | |IFNB, IFN-beta| | |	http://www.genome.jp/kegg-bin/show_pathway?gga04623/gga:428713%09red/gga:554219%09red/gga:100857947%09red/gga:768614%09red
Regulation of autophagy	KEGG PATHWAY	gga04140	8	31	3.24413e-05	0.00160585	ENSGALG00000013245|ENSGALG00000045884|ENSGALG00000028305|ENSGALG00000025984|ENSGALG00000033669|ENSGALG00000026689|ENSGALG00000044396|ENSGALG00000002973	gga:100857947|gga:100857947|gga:100857947|gga:100857947|gga:100857947|gga:768614|gga:100857947|gga:420018|	100857947|100857947|100857947|100857947|100857947|768614|100857947|420018|	| | | | | | |BECN1|	http://www.genome.jp/kegg-bin/show_pathway?gga04140/gga:100857947%09red/gga:420018%09red/gga:768614%09red
RIG-I-like receptor signaling pathway	KEGG PATHWAY	gga04622	9	55	0.00023088	0.00761903	ENSGALG00000013245|ENSGALG00000045884|ENSGALG00000028305|ENSGALG00000039099|ENSGALG00000025984|ENSGALG00000033669|ENSGALG00000005759|ENSGALG00000026689|ENSGALG00000044396	gga:100857947|gga:100857947|gga:100857947|gga:395983|gga:100857947|gga:100857947|gga:554219|gga:768614|gga:100857947|	100857947|100857947|100857947|395983|100857947|100857947|554219|768614|100857947|	| | |MAPK9, JNK2-ALPHA1| | |IFNB, IFN-beta| | |	http://www.genome.jp/kegg-bin/show_pathway?gga04622/gga:554219%09red/gga:100857947%09red/gga:395983%09red/gga:768614%09red
Jak-STAT signaling pathway	KEGG PATHWAY	gga04630	13	125	0.000624045	0.0154451	ENSGALG00000013245|ENSGALG00000012273|ENSGALG00000045884|ENSGALG00000003747|ENSGALG00000028305|ENSGALG00000011295|ENSGALG00000012671|ENSGALG00000025984|ENSGALG00000033669|ENSGALG00000005759|ENSGALG00000017283|ENSGALG00000026689|ENSGALG00000044396	gga:100857947|gga:423572|gga:100857947|gga:427446|gga:100857947|gga:395219|gga:396453|gga:100857947|gga:100857947|gga:554219|gga:374047|gga:768614|gga:100857947|	100857947|423572|100857947|427446|100857947|395219|396453|100857947|100857947|554219|374047|768614|100857947|	|SOS2| |OSMR| |SOCS2|PRL| | |IFNB, IFN-beta|CCND2| | |	http://www.genome.jp/kegg-bin/show_pathway?gga04630/gga:374047%09red/gga:554219%09red/gga:768614%09red/gga:423572%09red/gga:395219%09red/gga:100857947%09red/gga:427446%09red/gga:396453%09red
Toll-like receptor signaling pathway	KEGG PATHWAY	gga04620	10	83	0.000949014	0.0187905	ENSGALG00000013245|ENSGALG00000045884|ENSGALG00000028305|ENSGALG00000039099|ENSGALG00000025984|ENSGALG00000033669|ENSGALG00000005759|ENSGALG00000026689|ENSGALG00000044396|ENSGALG00000006697	gga:100857947|gga:100857947|gga:100857947|gga:395983|gga:100857947|gga:100857947|gga:554219|gga:768614|gga:100857947|gga:423099|	100857947|100857947|100857947|395983|100857947|100857947|554219|768614|100857947|423099|	| | |MAPK9, JNK2-ALPHA1| | |IFNB, IFN-beta| | |TOLLIP|	http://www.genome.jp/kegg-bin/show_pathway?gga04620/gga:423099%09red/gga:554219%09red/gga:100857947%09red/gga:395983%09red/gga:768614%09red
Herpes simplex infection	KEGG PATHWAY	gga05168	13	143	0.00193782	0.031974	ENSGALG00000013245|ENSGALG00000039099|ENSGALG00000045884|ENSGALG00000036941|ENSGALG00000028305|ENSGALG00000010638|ENSGALG00000025984|ENSGALG00000013981|ENSGALG00000033669|ENSGALG00000005759|ENSGALG00000001668|ENSGALG00000026689|ENSGALG00000044396	gga:100857947|gga:395983|gga:100857947|gga:420783|gga:100857947|gga:395476|gga:100857947|gga:395517|gga:100857947|gga:554219|gga:427021|gga:768614|gga:100857947|	100857947|395983|100857947|420783|100857947|395476|100857947|395517|100857947|554219|427021|768614|100857947|	|MAPK9, JNK2-ALPHA1| |CUL1| |CASP3| |TBPL1, TLP| |IFNB, IFN-beta|UBE2R2| | |	http://www.genome.jp/kegg-bin/show_pathway?gga05168/gga:554219%09red/gga:768614%09red/gga:395476%09red/gga:100857947%09red/gga:427021%09red/gga:395983%09red/gga:420783%09red/gga:395517%09red
Influenza A	KEGG PATHWAY	gga05164	11	130	0.00690992	0.0977261	ENSGALG00000013245|ENSGALG00000004714|ENSGALG00000045884|ENSGALG00000028305|ENSGALG00000039099|ENSGALG00000016691|ENSGALG00000025984|ENSGALG00000033669|ENSGALG00000005759|ENSGALG00000026689|ENSGALG00000044396	gga:100857947|gga:416494|gga:100857947|gga:100857947|gga:395983|gga:374072|gga:100857947|gga:100857947|gga:554219|gga:768614|gga:100857947|	100857947|416494|100857947|100857947|395983|374072|100857947|100857947|554219|768614|100857947|	|CPSF4| | |MAPK9, JNK2-ALPHA1|SLC25A6, SLC25A5| | |IFNB, IFN-beta| | |	http://www.genome.jp/kegg-bin/show_pathway?gga05164/gga:554219%09red/gga:768614%09red/gga:416494%09red/gga:100857947%09red/gga:374072%09red/gga:395983%09red
Salmonella infection	KEGG PATHWAY	gga05132	6	66	0.0311415	0.345036	ENSGALG00000014012|ENSGALG00000010410|ENSGALG00000014922|ENSGALG00000004693|ENSGALG00000032588|ENSGALG00000039099	gga:426359|gga:771904|gga:373970|gga:770269|gga:416490|gga:395983|	426359|771904|373970|770269|416490|395983|	WASF2|PFN2, profilin-2|ROCK1|ARPC1A|ARPC1B|MAPK9, JNK2-ALPHA1|	http://www.genome.jp/kegg-bin/show_pathway?gga05132/gga:373970%09red/gga:426359%09red/gga:416490%09red/gga:771904%09red/gga:395983%09red/gga:770269%09red
Cytokine-cytokine receptor interaction	KEGG PATHWAY	gga04060	11	165	0.0313669	0.345036	ENSGALG00000013245|ENSGALG00000045884|ENSGALG00000003747|ENSGALG00000028305|ENSGALG00000012671|ENSGALG00000028519|ENSGALG00000025984|ENSGALG00000033669|ENSGALG00000005759|ENSGALG00000026689|ENSGALG00000044396	gga:100857947|gga:100857947|gga:427446|gga:100857947|gga:396453|gga:100858200|gga:100857947|gga:100857947|gga:554219|gga:768614|gga:100857947|	100857947|100857947|427446|100857947|396453|100858200|100857947|100857947|554219|768614|100857947|	| |OSMR| |PRL|CCR10| | |IFNB, IFN-beta| | |	http://www.genome.jp/kegg-bin/show_pathway?gga04060/gga:554219%09red/gga:768614%09red/gga:100857947%09red/gga:427446%09red/gga:396453%09red/gga:100858200%09red
Steroid hormone biosynthesis	KEGG PATHWAY	gga00140	4	35	0.0386612	0.382746	ENSGALG00000045487|ENSGALG00000032610|ENSGALG00000046170|ENSGALG00000027429	gga:426825|gga:395641|gga:769841|gga:395641|	426825|395641|769841|395641|	|HSD17B1| |HSD17B1|	http://www.genome.jp/kegg-bin/show_pathway?gga00140/gga:426825%09red/gga:769841%09red/gga:395641%09red
TGF-beta signaling pathway	KEGG PATHWAY	gga04350	5	69	0.0970399	0.812335	ENSGALG00000036941|ENSGALG00000014922|ENSGALG00000035487|ENSGALG00000011274|ENSGALG00000004655	gga:420783|gga:373970|gga:395303|gga:417892|gga:416487|	420783|373970|395303|417892|416487|	CUL1|ROCK1|SP1|DCN|SMURF1|	http://www.genome.jp/kegg-bin/show_pathway?gga04350/gga:417892%09red/gga:416487%09red/gga:373970%09red/gga:395303%09red/gga:420783%09red
Tyrosine metabolism	KEGG PATHWAY	gga00350	3	31	0.10066	0.812335	ENSGALG00000046412|ENSGALG00000033522|ENSGALG00000014966	gga:420015|gga:420015|gga:418330|	420015|420015|418330|	AOC3|AOC3|HGD|	http://www.genome.jp/kegg-bin/show_pathway?gga00350/gga:420015%09red/gga:418330%09red
Phenylalanine metabolism	KEGG PATHWAY	gga00360	2	15	0.10667	0.812335	ENSGALG00000046412|ENSGALG00000033522	gga:420015|gga:420015|	420015|420015|	AOC3|AOC3|	http://www.genome.jp/kegg-bin/show_pathway?gga00360/gga:420015%09red
Insulin signaling pathway	KEGG PATHWAY	gga04910	7	118	0.119241	0.843205	ENSGALG00000012273|ENSGALG00000030034|ENSGALG00000001828|ENSGALG00000011295|ENSGALG00000009364|ENSGALG00000006670|ENSGALG00000039099	gga:423572|gga:100857298|gga:771172|gga:395219|gga:424991|gga:425328|gga:395983|	423572|100857298|771172|395219|424991|425328|395983|	SOS2| |SH2B2|SOCS2|PRKCI|PPP1R3C|MAPK9, JNK2-ALPHA1|	http://www.genome.jp/kegg-bin/show_pathway?gga04910/gga:423572%09red/gga:395219%09red/gga:100857298%09red/gga:395983%09red/gga:424991%09red/gga:771172%09red/gga:425328%09red
Ether lipid metabolism	KEGG PATHWAY	gga00565	3	39	0.160263	0.949766	ENSGALG00000010645|ENSGALG00000021314|ENSGALG00000005834	gga:422551|gga:416425|gga:374224|	422551|416425|374224|	ENPP6|PLA2G10|PAFAH1B1|	http://www.genome.jp/kegg-bin/show_pathway?gga00565/gga:416425%09red/gga:422551%09red/gga:374224%09red
Regulation of actin cytoskeleton	KEGG PATHWAY	gga04810	9	177	0.161954	0.949766	ENSGALG00000014012|ENSGALG00000012273|ENSGALG00000027791|ENSGALG00000010410|ENSGALG00000014922|ENSGALG00000004693|ENSGALG00000034251|ENSGALG00000032588|ENSGALG00000000784	gga:426359|gga:423572|gga:428104|gga:771904|gga:373970|gga:770269|gga:419580|gga:416490|gga:420072|	426359|423572|428104|771904|373970|770269|419580|416490|420072|	WASF2|SOS2|FGF23|PFN2, profilin-2|ROCK1|ARPC1A|SLC9A1|ARPC1B|PIP5K1C|	http://www.genome.jp/kegg-bin/show_pathway?gga04810/gga:373970%09red/gga:771904%09red/gga:426359%09red/gga:416490%09red/gga:423572%09red/gga:419580%09red/gga:420072%09red/gga:428104%09red/gga:770269%09red
RNA polymerase	KEGG PATHWAY	gga03020	2	20	0.163091	0.949766	ENSGALG00000030808|ENSGALG00000038595	gga:428713|gga:426289|	428713|426289|	POLR1D|POLR2I|	http://www.genome.jp/kegg-bin/show_pathway?gga03020/gga:428713%09red/gga:426289%09red
Protein export	KEGG PATHWAY	gga03060	2	22	0.186918	0.971941	ENSGALG00000037553|ENSGALG00000009485	gga:415334|gga:417780|	415334|417780|	SEC11A, SEC11L1|IMMP2L|	http://www.genome.jp/kegg-bin/show_pathway?gga03060/gga:415334%09red/gga:417780%09red
Oxidative phosphorylation	KEGG PATHWAY	gga00190	6	115	0.210074	0.971941	ENSGALG00000033001|ENSGALG00000003256|ENSGALG00000027688|ENSGALG00000036625|ENSGALG00000002207|ENSGALG00000030086	gga:416495|gga:395474|gga:769954|gga:426488|gga:424349|gga:100858216|	416495|395474|769954|426488|424349|100858216|	ATP5J2|ATP6V0A1, A1|NDUFB4|NDUFV2|ATP6V1G3| |	http://www.genome.jp/kegg-bin/show_pathway?gga00190/gga:416495%09red/gga:395474%09red/gga:769954%09red/gga:426488%09red/gga:100858216%09red/gga:424349%09red
beta-Alanine metabolism	KEGG PATHWAY	gga00410	2	26	0.235739	0.971941	ENSGALG00000046412|ENSGALG00000033522	gga:420015|gga:420015|	420015|420015|	AOC3|AOC3|	http://www.genome.jp/kegg-bin/show_pathway?gga00410/gga:420015%09red
Fructose and mannose metabolism	KEGG PATHWAY	gga00051	2	32	0.309793	0.971941	ENSGALG00000026776|ENSGALG00000031408	gga:419040|gga:415332|	419040|415332|	C1H12ORF5, C12orf5|SORD, SDH|	http://www.genome.jp/kegg-bin/show_pathway?gga00051/gga:419040%09red/gga:415332%09red
Glycine, serine and threonine metabolism	KEGG PATHWAY	gga00260	2	36	0.358457	0.971941	ENSGALG00000046412|ENSGALG00000033522	gga:420015|gga:420015|	420015|420015|	AOC3|AOC3|	http://www.genome.jp/kegg-bin/show_pathway?gga00260/gga:420015%09red
Proteasome	KEGG PATHWAY	gga03050	2	36	0.358457	0.971941	ENSGALG00000012408|ENSGALG00000002937	gga:423586|gga:420017|	423586|420017|	PSMC6|PSME3|	http://www.genome.jp/kegg-bin/show_pathway?gga03050/gga:423586%09red/gga:420017%09red
Basal transcription factors	KEGG PATHWAY	gga03022	2	37	0.37044	0.971941	ENSGALG00000042320|ENSGALG00000013981	gga:418328|gga:395517|	418328|395517|	GTF2E1|TBPL1, TLP|	http://www.genome.jp/kegg-bin/show_pathway?gga03022/gga:418328%09red/gga:395517%09red
Nucleotide excision repair	KEGG PATHWAY	gga03420	2	37	0.37044	0.971941	ENSGALG00000012237|ENSGALG00000002981	gga:423567|gga:416420|	423567|416420|	POLE2|ERCC4, XPF|	http://www.genome.jp/kegg-bin/show_pathway?gga03420/gga:416420%09red/gga:423567%09red
RNA degradation	KEGG PATHWAY	gga03018	3	63	0.372293	0.971941	ENSGALG00000034316|ENSGALG00000003091|ENSGALG00000031512	gga:416293|gga:416423|gga:429172|	416293|416423|429172|	CNOT6|PARN|PAN2, USP52|	http://www.genome.jp/kegg-bin/show_pathway?gga03018/gga:416423%09red/gga:416293%09red/gga:429172%09red
2-Oxocarboxylic acid metabolism	KEGG PATHWAY	gga01210	1	13	0.375064	0.971941	ENSGALG00000030466	gga:100858903|	100858903|	CS|	http://www.genome.jp/kegg-bin/show_pathway?gga01210/gga:100858903%09red
Fatty acid biosynthesis	KEGG PATHWAY	gga00061	1	13	0.375064	0.971941	ENSGALG00000010628	gga:422547|	422547|	ACSL1|	http://www.genome.jp/kegg-bin/show_pathway?gga00061/gga:422547%09red
Adipocytokine signaling pathway	KEGG PATHWAY	gga04920	3	64	0.381326	0.971941	ENSGALG00000030034|ENSGALG00000010628|ENSGALG00000039099	gga:100857298|gga:422547|gga:395983|	100857298|422547|395983|	|ACSL1|MAPK9, JNK2-ALPHA1|	http://www.genome.jp/kegg-bin/show_pathway?gga04920/gga:395983%09red/gga:100857298%09red/gga:422547%09red
Protein processing in endoplasmic reticulum	KEGG PATHWAY	gga04141	6	146	0.386839	0.971941	ENSGALG00000012404|ENSGALG00000036941|ENSGALG00000043006|ENSGALG00000011465|ENSGALG00000003476|ENSGALG00000039099	gga:423585|gga:420783|gga:420785|gga:428444|gga:417414|gga:395983|	423585|420783|420785|428444|417414|395983|	ERO1L|CUL1|PDIA4|STT3B| |MAPK9, JNK2-ALPHA1|	http://www.genome.jp/kegg-bin/show_pathway?gga04141/gga:423585%09red/gga:417414%09red/gga:428444%09red/gga:420785%09red/gga:395983%09red/gga:420783%09red
Ribosome biogenesis in eukaryotes	KEGG PATHWAY	gga03008	3	68	0.417133	0.971941	ENSGALG00000030730|ENSGALG00000014168|ENSGALG00000001043	gga:100858366|gga:100858366|gga:428327|	100858366|100858366|428327|	NOL6|NOL6|REXO1|	http://www.genome.jp/kegg-bin/show_pathway?gga03008/gga:428327%09red/gga:100858366%09red
Ubiquitin mediated proteolysis	KEGG PATHWAY	gga04120	5	124	0.422345	0.971941	ENSGALG00000002085|ENSGALG00000036941|ENSGALG00000030515|ENSGALG00000001668|ENSGALG00000004655	gga:395297|gga:420783|gga:417898|gga:427021|gga:416487|	395297|420783|417898|427021|416487|	CDH1-A, CDH1-B, CDH1-D|CUL1|UBE2N|UBE2R2|SMURF1|	http://www.genome.jp/kegg-bin/show_pathway?gga04120/gga:416487%09red/gga:417898%09red/gga:420783%09red/gga:395297%09red/gga:427021%09red
MAPK signaling pathway	KEGG PATHWAY	gga04010	8	214	0.451033	0.971941	ENSGALG00000012273|ENSGALG00000027791|ENSGALG00000039099|ENSGALG00000001926|ENSGALG00000041650|ENSGALG00000016406|ENSGALG00000010638|ENSGALG00000030706	gga:423572|gga:428104|gga:395983|gga:396227|gga:374272|gga:418605|gga:395476|gga:100858193|	423572|428104|395983|396227|374272|418605|395476|100858193|	SOS2|FGF23|MAPK9, JNK2-ALPHA1|HSPB1|DUSP6|RPS6KA3|CASP3|MAP3K6|	http://www.genome.jp/kegg-bin/show_pathway?gga04010/gga:423572%09red/gga:395476%09red/gga:374272%09red/gga:418605%09red/gga:396227%09red/gga:395983%09red/gga:100858193%09red/gga:428104%09red
Amino sugar and nucleotide sugar metabolism	KEGG PATHWAY	gga00520	2	44	0.45145	0.971941	ENSGALG00000039705|ENSGALG00000012414	gga:426962|gga:423588|	426962|423588|	GFPT2|GNPNAT1|	http://www.genome.jp/kegg-bin/show_pathway?gga00520/gga:426962%09red/gga:423588%09red
Progesterone-mediated oocyte maturation	KEGG PATHWAY	gga04914	3	74	0.469477	0.971941	ENSGALG00000002085|ENSGALG00000039099|ENSGALG00000016406	gga:395297|gga:395983|gga:418605|	395297|395983|418605|	CDH1-A, CDH1-B, CDH1-D|MAPK9, JNK2-ALPHA1|RPS6KA3|	http://www.genome.jp/kegg-bin/show_pathway?gga04914/gga:395983%09red/gga:418605%09red/gga:395297%09red
N-Glycan biosynthesis	KEGG PATHWAY	gga00510	2	46	0.47351	0.971941	ENSGALG00000031212|ENSGALG00000011465	gga:428925|gga:428444|	428925|428444|	MGAT2|STT3B|	http://www.genome.jp/kegg-bin/show_pathway?gga00510/gga:428925%09red/gga:428444%09red
Glycosaminoglycan biosynthesis - chondroitin sulfate / dermatan sulfate	KEGG PATHWAY	gga00532	1	19	0.489207	0.971941	ENSGALG00000002543	gga:423632|	423632|	CSGALNACT2|	http://www.genome.jp/kegg-bin/show_pathway?gga00532/gga:423632%09red
Dorso-ventral axis formation	KEGG PATHWAY	gga04320	1	19	0.489207	0.971941	ENSGALG00000012273	gga:423572|	423572|	SOS2|	http://www.genome.jp/kegg-bin/show_pathway?gga04320/gga:423572%09red
Fanconi anemia pathway	KEGG PATHWAY	gga03460	2	48	0.495027	0.971941	ENSGALG00000016766|ENSGALG00000002981	gga:418703|gga:416420|	418703|416420|	REV1, REV1L|ERCC4, XPF|	http://www.genome.jp/kegg-bin/show_pathway?gga03460/gga:416420%09red/gga:418703%09red
Pentose and glucuronate interconversions	KEGG PATHWAY	gga00040	1	20	0.506097	0.971941	ENSGALG00000031408	gga:415332|	415332|	SORD, SDH|	http://www.genome.jp/kegg-bin/show_pathway?gga00040/gga:415332%09red
Cell cycle	KEGG PATHWAY	gga04110	4	110	0.522235	0.971941	ENSGALG00000002085|ENSGALG00000017283|ENSGALG00000017358|ENSGALG00000036941	gga:395297|gga:374047|gga:427820|gga:420783|	395297|374047|427820|420783|	CDH1-A, CDH1-B, CDH1-D|CCND2|YWHAG, SRCRB4D|CUL1|	http://www.genome.jp/kegg-bin/show_pathway?gga04110/gga:427820%09red/gga:374047%09red/gga:395297%09red/gga:420783%09red
Cell adhesion molecules (CAMs)	KEGG PATHWAY	gga04514	4	112	0.536026	0.971941	ENSGALG00000002192|ENSGALG00000009355|ENSGALG00000003123|ENSGALG00000044493	gga:386580|gga:424990|gga:428309|gga:430382|	386580|424990|428309|430382|	PTPRC|CLDN11|CNTNAP1| |	http://www.genome.jp/kegg-bin/show_pathway?gga04514/gga:428309%09red/gga:430382%09red/gga:424990%09red/gga:386580%09red
mTOR signaling pathway	KEGG PATHWAY	gga04150	2	52	0.536348	0.971941	ENSGALG00000003775|ENSGALG00000016406	gga:427447|gga:418605|	427447|418605|	RICTOR|RPS6KA3|	http://www.genome.jp/kegg-bin/show_pathway?gga04150/gga:427447%09red/gga:418605%09red
Butanoate metabolism	KEGG PATHWAY	gga00650	1	23	0.5535	0.971941	ENSGALG00000012282	gga:423573|	423573|	L2HGDH|	http://www.genome.jp/kegg-bin/show_pathway?gga00650/gga:423573%09red
Tight junction	KEGG PATHWAY	gga04530	4	118	0.576159	0.971941	ENSGALG00000009364|ENSGALG00000000748|ENSGALG00000038834|ENSGALG00000009355	gga:424991|gga:420070|gga:417729|gga:424990|	424991|420070|417729|424990|	PRKCI|TJP3|MAGI2|CLDN11|	http://www.genome.jp/kegg-bin/show_pathway?gga04530/gga:417729%09red/gga:424991%09red/gga:424990%09red/gga:420070%09red
Oocyte meiosis	KEGG PATHWAY	gga04114	3	88	0.582275	0.971941	ENSGALG00000036941|ENSGALG00000017358|ENSGALG00000016406	gga:420783|gga:427820|gga:418605|	420783|427820|418605|	CUL1|YWHAG, SRCRB4D|RPS6KA3|	http://www.genome.jp/kegg-bin/show_pathway?gga04114/gga:427820%09red/gga:418605%09red/gga:420783%09red
alpha-Linolenic acid metabolism	KEGG PATHWAY	gga00592	1	25	0.582554	0.971941	ENSGALG00000021314	gga:416425|	416425|	PLA2G10|	http://www.genome.jp/kegg-bin/show_pathway?gga00592/gga:416425%09red
Glyoxylate and dicarboxylate metabolism	KEGG PATHWAY	gga00630	1	25	0.582554	0.971941	ENSGALG00000030466	gga:100858903|	100858903|	CS|	http://www.genome.jp/kegg-bin/show_pathway?gga00630/gga:100858903%09red
Ribosome	KEGG PATHWAY	gga03010	4	120	0.589094	0.971941	ENSGALG00000002868|ENSGALG00000016760|ENSGALG00000009312|ENSGALG00000002837	gga:396400|gga:418699|gga:100858296|gga:396280|	396400|418699|100858296|396280|	RPL26L1, RPL26|MRPL30|RPL22L1|RPL27|	http://www.genome.jp/kegg-bin/show_pathway?gga03010/gga:396400%09red/gga:100858296%09red/gga:418699%09red/gga:396280%09red
FoxO signaling pathway	KEGG PATHWAY	gga04068	4	121	0.595475	0.971941	ENSGALG00000017283|ENSGALG00000012273|ENSGALG00000030034|ENSGALG00000039099	gga:374047|gga:423572|gga:100857298|gga:395983|	374047|423572|100857298|395983|	CCND2|SOS2| |MAPK9, JNK2-ALPHA1|	http://www.genome.jp/kegg-bin/show_pathway?gga04068/gga:374047%09red/gga:423572%09red/gga:395983%09red/gga:100857298%09red
Pyrimidine metabolism	KEGG PATHWAY	gga00240	3	90	0.59711	0.971941	ENSGALG00000012237|ENSGALG00000030808|ENSGALG00000038595	gga:423567|gga:428713|gga:426289|	423567|428713|426289|	POLE2|POLR1D|POLR2I|	http://www.genome.jp/kegg-bin/show_pathway?gga00240/gga:428713%09red/gga:426289%09red/gga:423567%09red
p53 signaling pathway	KEGG PATHWAY	gga04115	2	61	0.620546	0.971941	ENSGALG00000017283|ENSGALG00000010638	gga:374047|gga:395476|	374047|395476|	CCND2|CASP3|	http://www.genome.jp/kegg-bin/show_pathway?gga04115/gga:374047%09red/gga:395476%09red
Citrate cycle (TCA cycle)	KEGG PATHWAY	gga00020	1	28	0.622639	0.971941	ENSGALG00000030466	gga:100858903|	100858903|	CS|	http://www.genome.jp/kegg-bin/show_pathway?gga00020/gga:100858903%09red
Linoleic acid metabolism	KEGG PATHWAY	gga00591	1	28	0.622639	0.971941	ENSGALG00000021314	gga:416425|	416425|	PLA2G10|	http://www.genome.jp/kegg-bin/show_pathway?gga00591/gga:416425%09red
Base excision repair	KEGG PATHWAY	gga03410	1	28	0.622639	0.971941	ENSGALG00000012237	gga:423567|	423567|	POLE2|	http://www.genome.jp/kegg-bin/show_pathway?gga03410/gga:423567%09red
SNARE interactions in vesicular transport	KEGG PATHWAY	gga04130	1	29	0.635129	0.971941	ENSGALG00000002882	gga:416207|	416207|	BNIP1|	http://www.genome.jp/kegg-bin/show_pathway?gga04130/gga:416207%09red
Endocytosis	KEGG PATHWAY	gga04144	6	192	0.641837	0.971941	ENSGALG00000003803|ENSGALG00000009364|ENSGALG00000026944|ENSGALG00000034262|ENSGALG00000000784|ENSGALG00000004655	gga:427449|gga:424991|gga:428927|gga:420021|gga:420072|gga:416487|	427449|424991|428927|420021|420072|416487|	DAB2|PRKCI|ARF6|VPS25|PIP5K1C|SMURF1|	http://www.genome.jp/kegg-bin/show_pathway?gga04144/gga:416487%09red/gga:420072%09red/gga:420021%09red/gga:424991%09red/gga:428927%09red/gga:427449%09red
DNA replication	KEGG PATHWAY	gga03030	1	30	0.647206	0.971941	ENSGALG00000012237	gga:423567|	423567|	POLE2|	http://www.genome.jp/kegg-bin/show_pathway?gga03030/gga:423567%09red
Vascular smooth muscle contraction	KEGG PATHWAY	gga04270	3	100	0.666003	0.971941	ENSGALG00000024449|ENSGALG00000021314|ENSGALG00000014922	gga:420022|gga:416425|gga:373970|	420022|416425|373970|	RAMP2|PLA2G10|ROCK1|	http://www.genome.jp/kegg-bin/show_pathway?gga04270/gga:373970%09red/gga:420022%09red/gga:416425%09red
Galactose metabolism	KEGG PATHWAY	gga00052	1	32	0.670179	0.971941	ENSGALG00000030034	gga:100857298|	100857298|	|	http://www.genome.jp/kegg-bin/show_pathway?gga00052/gga:100857298%09red
Intestinal immune network for IgA production	KEGG PATHWAY	gga04672	1	32	0.670179	0.971941	ENSGALG00000028519	gga:100858200|	100858200|	CCR10|	http://www.genome.jp/kegg-bin/show_pathway?gga04672/gga:100858200%09red
Alanine, aspartate and glutamate metabolism	KEGG PATHWAY	gga00250	1	32	0.670179	0.971941	ENSGALG00000039705	gga:426962|	426962|	GFPT2|	http://www.genome.jp/kegg-bin/show_pathway?gga00250/gga:426962%09red
Fatty acid degradation	KEGG PATHWAY	gga00071	1	33	0.6811	0.971941	ENSGALG00000010628	gga:422547|	422547|	ACSL1|	http://www.genome.jp/kegg-bin/show_pathway?gga00071/gga:422547%09red
Starch and sucrose metabolism	KEGG PATHWAY	gga00500	1	35	0.701872	0.971941	ENSGALG00000030034	gga:100857298|	100857298|	|	http://www.genome.jp/kegg-bin/show_pathway?gga00500/gga:100857298%09red
Tryptophan metabolism	KEGG PATHWAY	gga00380	1	39	0.739455	0.971941	ENSGALG00000016685	gga:396286|	396286|	ASMT|	http://www.genome.jp/kegg-bin/show_pathway?gga00380/gga:396286%09red
GnRH signaling pathway	KEGG PATHWAY	gga04912	2	77	0.740365	0.971941	ENSGALG00000012273|ENSGALG00000039099	gga:423572|gga:395983|	423572|395983|	SOS2|MAPK9, JNK2-ALPHA1|	http://www.genome.jp/kegg-bin/show_pathway?gga04912/gga:423572%09red/gga:395983%09red
ErbB signaling pathway	KEGG PATHWAY	gga04012	2	77	0.740365	0.971941	ENSGALG00000012273|ENSGALG00000039099	gga:423572|gga:395983|	423572|395983|	SOS2|MAPK9, JNK2-ALPHA1|	http://www.genome.jp/kegg-bin/show_pathway?gga04012/gga:423572%09red/gga:395983%09red
NOD-like receptor signaling pathway	KEGG PATHWAY	gga04621	1	41	0.756437	0.971941	ENSGALG00000039099	gga:395983|	395983|	MAPK9, JNK2-ALPHA1|	http://www.genome.jp/kegg-bin/show_pathway?gga04621/gga:395983%09red
Fatty acid metabolism	KEGG PATHWAY	gga01212	1	42	0.764509	0.971941	ENSGALG00000010628	gga:422547|	422547|	ACSL1|	http://www.genome.jp/kegg-bin/show_pathway?gga01212/gga:422547%09red
Wnt signaling pathway	KEGG PATHWAY	gga04310	3	119	0.772396	0.971941	ENSGALG00000017283|ENSGALG00000036941|ENSGALG00000039099	gga:374047|gga:420783|gga:395983|	374047|420783|395983|	CCND2|CUL1|MAPK9, JNK2-ALPHA1|	http://www.genome.jp/kegg-bin/show_pathway?gga04310/gga:374047%09red/gga:395983%09red/gga:420783%09red
Notch signaling pathway	KEGG PATHWAY	gga04330	1	44	0.779862	0.971941	ENSGALG00000001905	gga:417515|	417515|	DTX2|	http://www.genome.jp/kegg-bin/show_pathway?gga04330/gga:417515%09red
Hedgehog signaling pathway	KEGG PATHWAY	gga04340	1	45	0.78716	0.971941	ENSGALG00000027540	gga:415328|	415328|	CSNK1G1|	http://www.genome.jp/kegg-bin/show_pathway?gga04340/gga:415328%09red
Glycerophospholipid metabolism	KEGG PATHWAY	gga00564	2	86	0.792452	0.971941	ENSGALG00000011481|ENSGALG00000021314	gga:420664|gga:416425|	420664|416425|	GPD1L|PLA2G10|	http://www.genome.jp/kegg-bin/show_pathway?gga00564/gga:416425%09red/gga:420664%09red
Calcium signaling pathway	KEGG PATHWAY	gga04020	4	162	0.802931	0.971941	ENSGALG00000006540|ENSGALG00000016691|ENSGALG00000001837|ENSGALG00000037888	gga:428961|gga:374072|gga:417509|gga:100857635|	428961|374072|417509|100857635|	|SLC25A6, SLC25A5|ORAI2|TBXA2R|	http://www.genome.jp/kegg-bin/show_pathway?gga04020/gga:428961%09red/gga:374072%09red/gga:417509%09red/gga:100857635%09red
Arachidonic acid metabolism	KEGG PATHWAY	gga00590	1	48	0.807638	0.971941	ENSGALG00000021314	gga:416425|	416425|	PLA2G10|	http://www.genome.jp/kegg-bin/show_pathway?gga00590/gga:416425%09red
RNA transport	KEGG PATHWAY	gga03013	3	129	0.816271	0.971941	ENSGALG00000016764|ENSGALG00000014691|ENSGALG00000016410	gga:395514|gga:427124|gga:418606|	395514|427124|418606|	EIF5B, CIF2|PHAX, RNUXA|EIF1AY, EIF1AX|	http://www.genome.jp/kegg-bin/show_pathway?gga03013/gga:418606%09red/gga:427124%09red/gga:395514%09red
Glycolysis / Gluconeogenesis	KEGG PATHWAY	gga00010	1	50	0.820187	0.971941	ENSGALG00000030034	gga:100857298|	100857298|	|	http://www.genome.jp/kegg-bin/show_pathway?gga00010/gga:100857298%09red
Arginine and proline metabolism	KEGG PATHWAY	gga00330	1	50	0.820187	0.971941	ENSGALG00000016348	gga:374006|	374006|	SAT1, SAT|	http://www.genome.jp/kegg-bin/show_pathway?gga00330/gga:374006%09red
VEGF signaling pathway	KEGG PATHWAY	gga04370	1	56	0.853143	0.971941	ENSGALG00000001926	gga:396227|	396227|	HSPB1|	http://www.genome.jp/kegg-bin/show_pathway?gga04370/gga:396227%09red
Inositol phosphate metabolism	KEGG PATHWAY	gga00562	1	57	0.858018	0.971941	ENSGALG00000000784	gga:420072|	420072|	PIP5K1C|	http://www.genome.jp/kegg-bin/show_pathway?gga00562/gga:420072%09red
Biosynthesis of amino acids	KEGG PATHWAY	gga01230	1	59	0.867289	0.971941	ENSGALG00000030466	gga:100858903|	100858903|	CS|	http://www.genome.jp/kegg-bin/show_pathway?gga01230/gga:100858903%09red
PPAR signaling pathway	KEGG PATHWAY	gga03320	1	59	0.867289	0.971941	ENSGALG00000010628	gga:422547|	422547|	ACSL1|	http://www.genome.jp/kegg-bin/show_pathway?gga03320/gga:422547%09red
Cardiac muscle contraction	KEGG PATHWAY	gga04260	1	60	0.871695	0.971941	ENSGALG00000034251	gga:419580|	419580|	SLC9A1|	http://www.genome.jp/kegg-bin/show_pathway?gga04260/gga:419580%09red
Focal adhesion	KEGG PATHWAY	gga04510	4	184	0.872833	0.971941	ENSGALG00000017283|ENSGALG00000014922|ENSGALG00000012273|ENSGALG00000039099	gga:374047|gga:373970|gga:423572|gga:395983|	374047|373970|423572|395983|	CCND2|ROCK1|SOS2|MAPK9, JNK2-ALPHA1|	http://www.genome.jp/kegg-bin/show_pathway?gga04510/gga:374047%09red/gga:423572%09red/gga:373970%09red/gga:395983%09red
Spliceosome	KEGG PATHWAY	gga03040	2	105	0.873108	0.971941	ENSGALG00000003532|ENSGALG00000004705	gga:395629|gga:416492|	395629|416492|	DDX5|BUD31, C77604|	http://www.genome.jp/kegg-bin/show_pathway?gga03040/gga:395629%09red/gga:416492%09red
Purine metabolism	KEGG PATHWAY	gga00230	3	148	0.88006	0.971941	ENSGALG00000012237|ENSGALG00000030808|ENSGALG00000038595	gga:423567|gga:428713|gga:426289|	423567|428713|426289|	POLE2|POLR1D|POLR2I|	http://www.genome.jp/kegg-bin/show_pathway?gga00230/gga:428713%09red/gga:426289%09red/gga:423567%09red
Aminoacyl-tRNA biosynthesis	KEGG PATHWAY	gga00970	1	64	0.887909	0.971941	ENSGALG00000005694	gga:428403|	428403|	GARS|	http://www.genome.jp/kegg-bin/show_pathway?gga00970/gga:428403%09red
Adherens junction	KEGG PATHWAY	gga04520	1	68	0.90208	0.971941	ENSGALG00000014012	gga:426359|	426359|	WASF2|	http://www.genome.jp/kegg-bin/show_pathway?gga04520/gga:426359%09red
Metabolic pathways	KEGG PATHWAY	gga01100	29	1049	0.902296	0.971941	ENSGALG00000016348|ENSGALG00000031408|ENSGALG00000033522|ENSGALG00000030034|ENSGALG00000032610|ENSGALG00000016685|ENSGALG00000030808|ENSGALG00000002543|ENSGALG00000033001|ENSGALG00000011465|ENSGALG00000014966|ENSGALG00000039705|ENSGALG00000021314|ENSGALG00000030466|ENSGALG00000010628|ENSGALG00000038595|ENSGALG00000003256|ENSGALG00000027429|ENSGALG00000016758|ENSGALG00000012237|ENSGALG00000046412|…	gga:374006|gga:415332|gga:420015|gga:100857298|gga:395641|gga:396286|gga:428713|gga:423632|gga:416495|gga:428444|gga:418330|gga:426962|gga:416425|gga:100858903|gga:422547|gga:426289|gga:395474|gga:395641|gga:418697|gga:423567|gga:420015|gga:417418|gga:769954|gga:426488|gga:424349|gga:100858216|gga:428925|gga:420072|gga:374224|	374006|415332|420015|100857298|395641|396286|428713|423632|416495|428444|418330|426962|416425|100858903|422547|426289|395474|395641|418697|423567|420015|417418|769954|426488|424349|100858216|428925|420072|374224|	SAT1, SAT|SORD, SDH|AOC3| |HSD17B1|ASMT|POLR1D|CSGALNACT2|ATP5J2|STT3B|HGD|GFPT2|PLA2G10|CS|ACSL1|POLR2I|ATP6V0A1, A1|HSD17B1|LIPT1|POLE2|AOC3|POLG2|NDUFB4|NDUFV2|ATP6V1G3| |MGAT2|PIP5K1C|PAFAH1B1|	http://www.genome.jp/kegg-bin/show_pathway?gga01100/gga:418697%09red/gga:417418%09red/gga:422547%09red/gga:418330%09red/gga:100857298%09red/gga:423632%09red/gga:374224%09red/gga:416425%09red/gga:426289%09red/gga:395474%09red/gga:769954%09red/gga:426488%09red/gga:100858216%09red/gga:428444%09red/gga:416495%09red/gga:415332%09red/gga:374006%09red/gga:420015%09red/gga:428713%09red/gga:428925%09red/g…
Apoptosis	KEGG PATHWAY	gga04210	1	69	0.905335	0.971941	ENSGALG00000010638	gga:395476|	395476|	CASP3|	http://www.genome.jp/kegg-bin/show_pathway?gga04210/gga:395476%09red
mRNA surveillance pathway	KEGG PATHWAY	gga03015	1	69	0.905335	0.971941	ENSGALG00000004714	gga:416494|	416494|	CPSF4|	http://www.genome.jp/kegg-bin/show_pathway?gga03015/gga:416494%09red
Peroxisome	KEGG PATHWAY	gga04146	1	74	0.920058	0.971941	ENSGALG00000010628	gga:422547|	422547|	ACSL1|	http://www.genome.jp/kegg-bin/show_pathway?gga04146/gga:422547%09red
Phosphatidylinositol signaling system	KEGG PATHWAY	gga04070	1	75	0.922716	0.971941	ENSGALG00000000784	gga:420072|	420072|	PIP5K1C|	http://www.genome.jp/kegg-bin/show_pathway?gga04070/gga:420072%09red
Phagosome	KEGG PATHWAY	gga04145	2	127	0.930044	0.971941	ENSGALG00000002207|ENSGALG00000003256	gga:424349|gga:395474|	424349|395474|	ATP6V1G3|ATP6V0A1, A1|	http://www.genome.jp/kegg-bin/show_pathway?gga04145/gga:424349%09red/gga:395474%09red
Gap junction	KEGG PATHWAY	gga04540	1	80	0.934743	0.971941	ENSGALG00000012273	gga:423572|	423572|	SOS2|	http://www.genome.jp/kegg-bin/show_pathway?gga04540/gga:423572%09red
Neuroactive ligand-receptor interaction	KEGG PATHWAY	gga04080	5	261	0.942488	0.971941	ENSGALG00000006540|ENSGALG00000012671|ENSGALG00000037888|ENSGALG00000016687|ENSGALG00000014973	gga:428961|gga:396453|gga:100857635|gga:418665|gga:418333|	428961|396453|100857635|418665|418333|	|PRL|TBXA2R|P2RY8|GPR156|	http://www.genome.jp/kegg-bin/show_pathway?gga04080/gga:418665%09red/gga:428961%09red/gga:396453%09red/gga:100857635%09red/gga:418333%09red
Carbon metabolism	KEGG PATHWAY	gga01200	1	90	0.953486	0.973145	ENSGALG00000030466	gga:100858903|	100858903|	CS|	http://www.genome.jp/kegg-bin/show_pathway?gga01200/gga:100858903%09red
Lysosome	KEGG PATHWAY	gga04142	1	107	0.973862	0.983753	ENSGALG00000003256	gga:395474|	395474|	ATP6V0A1, A1|	http://www.genome.jp/kegg-bin/show_pathway?gga04142/gga:395474%09red
Adrenergic signaling in cardiomyocytes	KEGG PATHWAY	gga04261	1	121	0.983753	0.983753	ENSGALG00000034251	gga:419580|	419580|	SLC9A1|	http://www.genome.jp/kegg-bin/show_pathway?gga04261/gga:419580%09red

## Sheet: S6-2 Table trans
##Databases: KEGG PATHWAY
##Statistical test method: hypergeometric test / Fisher's exact test
##FDR correction method: Benjamini and Hochberg
#Term	Database	ID	Input number	Background number	P-Value	Corrected P-Value	Input	KO	Entrez_ID	KO_name	Hyperlink
Adherens junction	KEGG PATHWAY	gga04520	62	68	0.00750692	0.99993	ENSGALG00000031529|ENSGALG00000007130|ENSGALG00000040606|ENSGALG00000035772|ENSGALG00000037203|ENSGALG00000039196|ENSGALG00000004796|ENSGALG00000005699|ENSGALG00000009621|ENSGALG00000038722|ENSGALG00000007762|ENSGALG00000008018|ENSGALG00000032656|ENSGALG00000030902|ENSGALG00000007330|ENSGALG00000014463|ENSGALG00000003806|ENSGALG00000010053|ENSGALG00000040651|ENSGALG00000031284|ENSGALG00000011992|…	gga:426130|gga:395871|gga:395870|gga:432368|gga:395964|gga:100857875|gga:395917|gga:417669|gga:415296|gga:423749|gga:416667|gga:396047|gga:395230|gga:432368|gga:428852|gga:396263|gga:395442|gga:424568|gga:395889|gga:421049|gga:418000|gga:432370|gga:421761|gga:424842|gga:418000|gga:396399|gga:396526|gga:415296|gga:415626|gga:421808|gga:396238|gga:421564|gga:395688|gga:395229|gga:417750|gga:426359|…	426130|395871|395870|432368|395964|100857875|395917|417669|415296|423749|416667|396047|395230|432368|428852|396263|395442|424568|395889|421049|418000|432370|421761|424842|418000|396399|396526|415296|415626|421808|396238|421564|395688|395229|417750|426359|420468|395247|396494|396422|396516|418815|415591|396422|395230|418415|395865|395132|424261|396134|415860|415388|396024|422323|416184|417853|3960…	ERBB2|RAC1, CRAC1A|RAC3, CRAC1B|SNAI2|CTNNB1, CHBCAT| |CDC42|NLK|ACTG1, actin, cytoplasmic|SORBS1|CREBBP|SNAI1|TCF7L1, TCF3|SNAI2|CTNND1|ACTN2|RHOA|PTPRF, RPTPf|IGF1R, IGF-1R| |EP300|CSNK2A1|WASF1|FARP2|EP300|TGFBR2|ACTB, Bact, actin|ACTG1, actin, cytoplasmic|CSNK2A2|MAP3K7|YES1, YES|MLLT4|PTPN1, CPTP1, PTP-1B, PTP1B|TCF7, TCF1|WASL|WASF2|PARD3|SMAD2, MADH2|EGFR, c-erbB|VCL|FGFR1|LMO7|IQGAP1|VCL|…	http://www.genome.jp/kegg-bin/show_pathway?gga04520/gga:395688%09red/gga:100857875%09red/gga:428852%09red/gga:396516%09red/gga:415860%09red/gga:395917%09red/gga:396024%09red/gga:395871%09red/gga:395870%09red/gga:396047%09red/gga:415626%09red/gga:373918%09red/gga:424842%09red/gga:395132%09red/gga:421761%09red/gga:395247%09red/gga:432368%09red/gga:395229%09red/gga:415388%09red/gga:396494%09red/gga:…
Focal adhesion	KEGG PATHWAY	gga04510	134	184	0.0303516	0.99993	ENSGALG00000034081|ENSGALG00000007130|ENSGALG00000014922|ENSGALG00000009927|ENSGALG00000030980|ENSGALG00000008934|ENSGALG00000003485|ENSGALG00000009378|ENSGALG00000034007|ENSGALG00000001289|ENSGALG00000019761|ENSGALG00000041555|ENSGALG00000008081|ENSGALG00000012885|ENSGALG00000043377|ENSGALG00000003578|ENSGALG00000039775|ENSGALG00000031741|ENSGALG00000010325|ENSGALG00000002389|ENSGALG00000004998|…	gga:395928|gga:395871|gga:373970|gga:417840|gga:422348|gga:424971|gga:419928|gga:395469|gga:396226|gga:770341|gga:769665|gga:395069|gga:417706|gga:396282|gga:395069|gga:396133|gga:395934|gga:396416|gga:396020|gga:417374|gga:396245|gga:395963|gga:424826|gga:417430|gga:428524|gga:415549|gga:395928|gga:374196|gga:374046|gga:428278|gga:396024|gga:395951|gga:415296|gga:373987|gga:423778|gga:421709|gga…	395928|395871|373970|417840|422348|424971|419928|395469|396226|770341|769665|395069|417706|396282|395069|396133|395934|396416|396020|417374|396245|395963|424826|417430|428524|415549|395928|374196|374046|428278|396024|395951|415296|373987|423778|421709|395442|415578|395194|396134|395568|395909|395255|422592|417173|395323|428524|396263|395742|418752|428837|425730|424442|373946|428148|431192|427850|…	AKT1|RAC1, CRAC1A|ROCK1|RAP1B|COL4A5|PIK3CA, C-P3K|CCND3|PDGFC, SCDGF|ITGA6|SHC2|CHAD|COL2A1|PIK3CG|BCL2, bcl-2|COL2A1|FN1, FN|SHC1, SHC|PTK2, FAK, FRNK, p125FAK|PPP1R12A, MBSP, MYPT1|ITGB4|RAF1|CAPN2|PIK3CB|PRKCA|LAMA3|MAP2K1|AKT1|PDGFA, PDGF-A|COL11A1| |ACTN4|ITGA1|ACTG1, actin, cytoplasmic|THBS1, thrombospondin-1|MAPK8|LAMA2|RHOA|RASGRF1|TLN1|MET, C-MET|COL5A1, cha1V|VEGFA, VEGF|FIGF|MAPK10|RA…	http://www.genome.jp/kegg-bin/show_pathway?gga04510/gga:417553%09red/gga:395917%09red/gga:396284%09red/gga:415578%09red/gga:395280%09red/gga:425730%09red/gga:396282%09red/gga:427850%09red/gga:395470%09red/gga:395323%09red/gga:428837%09red/gga:373970%09red/gga:422316%09red/gga:426130%09red/gga:420120%09red/gga:769665%09red/gga:424442%09red/gga:395909%09red/gga:396440%09red/gga:396134%09red/gga:396…
Spliceosome	KEGG PATHWAY	gga03040	80	105	0.0442811	0.99993	ENSGALG00000008429|ENSGALG00000033259|ENSGALG00000042011|ENSGALG00000011409|ENSGALG00000009332|ENSGALG00000007237|ENSGALG00000008507|ENSGALG00000007937|ENSGALG00000006531|ENSGALG00000016501|ENSGALG00000009257|ENSGALG00000005525|ENSGALG00000009110|ENSGALG00000000990|ENSGALG00000034630|ENSGALG00000006001|ENSGALG00000009421|ENSGALG00000011953|ENSGALG00000005487|ENSGALG00000036530|ENSGALG00000002943|…	gga:421243|gga:423265|gga:424136|gga:417916|gga:423250|gga:769169|gga:422361|gga:427717|gga:395403|gga:421976|gga:422401|gga:772264|gga:417765|gga:419116|gga:100859332|gga:419254|gga:423258|gga:417991|gga:420402|gga:430767|gga:417559|gga:416270|gga:419299|gga:769794|gga:373972|gga:395629|gga:374226|gga:776411|gga:422466|gga:420144|gga:416349|gga:419556|gga:771795|gga:416312|gga:396195|gga:426042|…	421243|423265|424136|417916|423250|769169|422361|427717|395403|421976|422401|772264|417765|419116|100859332|419254|423258|417991|420402|430767|417559|416270|419299|769794|373972|395629|374226|776411|422466|420144|416349|419556|771795|416312|396195|426042|100859627|427602|417270|768611|426402|426265|419884|395298|424773|417559|417986|427458|416704|420077|419815|420618|422052|422813|423296|422248|4…	CRNKL1|SRSF5A|HNRNPA3, HNRPA3|SNRPF|RBM25|ALYREF, THOC4|THOC2|SF3A1|TRA2B, SFRS10|SF3B14|PLRG1|SRSF1, SFRS1|LSM8|SRSF6, SFRS6| |PRPF6|SRSF5, SFRS5|PHF5A|CCDC12|PRPF19|PRPF8|RBM22|CTNNBL1|SF3B5|PRPF40A, FNBP3|DDX5|MAGOH2, MAGOH|SNRPD1|LSM6|CHERP|TCERG1|SNRNP40, WDR57|PRPF38A|DDX46|SRSF2, SC-35, SFRS2|SF3B4| |ZMAT2, PCDHA8|PRPF4|PRPF38B|PUF60|SRSF7, SFRS7|BCAS2|SNRPB, SNRB', SNRPB'|U2SURP|PRPF8|NHP…	http://www.genome.jp/kegg-bin/show_pathway?gga03040/gga:419689%09red/gga:768611%09red/gga:395403%09red/gga:776411%09red/gga:416704%09red/gga:422401%09red/gga:422466%09red/gga:417559%09red/gga:416947%09red/gga:769794%09red/gga:424773%09red/gga:395298%09red/gga:374226%09red/gga:416157%09red/gga:772264%09red/gga:419815%09red/gga:420751%09red/gga:100858001%09red/gga:422214%09red/gga:416270%09red/gga:…
Ribosome	KEGG PATHWAY	gga03010	88	120	0.0619413	0.99993	ENSGALG00000005458|ENSGALG00000040873|ENSGALG00000029897|ENSGALG00000016794|ENSGALG00000038667|ENSGALG00000002379|ENSGALG00000016232|ENSGALG00000017330|ENSGALG00000002605|ENSGALG00000044433|ENSGALG00000042447|ENSGALG00000032052|ENSGALG00000027035|ENSGALG00000002868|ENSGALG00000035252|ENSGALG00000007611|ENSGALG00000041863|ENSGALG00000003966|ENSGALG00000027682|ENSGALG00000010285|ENSGALG00000039470|…	gga:416542|gga:420686|gga:425416|gga:418723|gga:770472|gga:417538|gga:418568|gga:419069|gga:769700|gga:770261|gga:422066|gga:100857770|gga:418933|gga:396400|gga:420182|gga:424924|gga:420356|gga:417574|gga:417823|gga:421443|gga:396411|gga:424584|gga:396448|gga:427323|gga:396411|gga:768930|gga:374053|gga:395269|gga:396001|gga:415372|gga:426666|gga:769031|gga:770722|gga:395181|gga:428442|gga:417264|…	416542|420686|425416|418723|770472|417538|418568|419069|769700|770261|422066|100857770|418933|396400|420182|424924|420356|417574|417823|421443|396411|424584|396448|427323|396411|768930|374053|395269|396001|415372|426666|769031|770722|395181|428442|417264|418710|421698|770249|374255|419228|420001|426521|416122|770025|418699|422477|770018|426492|422526|418016|419895|426941|396148|374134|395849|4279…	RPL3L|MRPL3|RPL30|MRPS9|MRPS12|MRPS17|RPL8|RPS3|MRPL17|MRPS15|MRPL19|RPS26|RPL21, RPL21P16|RPL26L1, RPL26|RPL7|RPL35A|MRPL13|RPL23A|RPL18A|MRPL14|RPL10L, RPL10|RPS8|RPS15|RPS23|RPL10L, RPL10|RPS28|RPS17L, RPS17|RPL5|RPS4X, RPS4|RPS27L|MRPS21|MRPL12|RPS25|RPSA, 37LRP, 67LR, DMRT1, LBP/p40, LRP/LR, lamR|RPL15, L10|RPL12|RPL31|RPS12|RPL29|MRPL23|RPS21|RPL23|MRPL10|RPL32|RPL17|MRPL30|RPS3A, RPS3AE|RP…	http://www.genome.jp/kegg-bin/show_pathway?gga03010/gga:374053%09red/gga:769031%09red/gga:423726%09red/gga:374133%09red/gga:374132%09red/gga:396280%09red/gga:396001%09red/gga:374134%09red/gga:396148%09red/gga:420182%09red/gga:395958%09red/gga:395181%09red/gga:421698%09red/gga:417264%09red/gga:373936%09red/gga:422066%09red/gga:418933%09red/gga:427323%09red/gga:419895%09red/gga:770472%09red/gga:416…
Oxidative phosphorylation	KEGG PATHWAY	gga00190	84	115	0.0702841	0.99993	ENSGALG00000008613|ENSGALG00000016446|ENSGALG00000006073|ENSGALG00000010091|ENSGALG00000041401|ENSGALG00000039212|ENSGALG00000022813|ENSGALG00000032142|ENSGALG00000009076|ENSGALG00000015751|ENSGALG00000001330|ENSGALG00000030436|ENSGALG00000009703|ENSGALG00000015372|ENSGALG00000025819|ENSGALG00000007190|ENSGALG00000032595|ENSGALG00000033181|ENSGALG00000013036|ENSGALG00000032875|ENSGALG00000038801|…	gga:772150|gga:421939|gga:416571|gga:424575|gga:100859720|gga:100859320|gga:418541|gga:807639|gga:424978|gga:418477|gga:419992|gga:807638|gga:770724|gga:769146|gga:415752|gga:417249|gga:418118|gga:769492|gga:418162|gga:771478|gga:426673|gga:416543|gga:419108|gga:416013|gga:395758|gga:423415|gga:416495|gga:426199|gga:101749042|gga:807635|gga:807646|gga:374122|gga:807644|gga:427009|gga:419039|gga:4…	772150|421939|416571|424575|100859720|100859320|418541|807639|424978|418477|419992|807638|770724|769146|415752|417249|418118|769492|418162|771478|426673|416543|419108|416013|395758|423415|416495|426199|101749042|807635|807646|374122|807644|427009|419039|419866|404751|807645|417753|807641|807636|427854|395474|419793|420060|420259|421392|430210|419743|431564|416978|770135|768860|422539|770190|42023…	NDUFA1|ATP6V1C2|NDUFAB1|ATP6V0B|SDHB, ip| |NDUFV3|COX1|NDUFB5|ATP5J|ATP5G1|ND3|NDUFS7|ATP5I, RBF|UQCRFS1, UQCRFSL1|ATP6V1G1|NDUFB2|NDUFS8|ATP6V1E1, ATP6V1E|ATP5D|ATP5B|NDUFB10|ATP5C1|UQCRC1|SDHA, Fp|NDUFB1|ATP5J2|ATP6V1H|ATP5L|COX2|ATP6|NDUFS4|ND4L|UQCRC2|NDUFA9|ATP5F1|NDUFC2|ND2|NDUFA5|CYTB|ND1|ATP6AP1|ATP6V0A1, A1|SDHD|NDUFA11|ATP6V1C1|COX7A2L|NDUFV1|ATP12A|ATP5A1W|COX6A1|UQCR11, UQCR|NDUFA2|PP…	http://www.genome.jp/kegg-bin/show_pathway?gga00190/gga:421392%09red/gga:807646%09red/gga:420259%09red/gga:426199%09red/gga:416978%09red/gga:419743%09red/gga:424575%09red/gga:772135%09red/gga:422115%09red/gga:807638%09red/gga:101749042%09red/gga:395758%09red/gga:430210%09red/gga:424142%09red/gga:769954%09red/gga:807637%09red/gga:807644%09red/gga:420243%09red/gga:416543%09red/gga:771939%09red/gga:…
Gap junction	KEGG PATHWAY	gga04540	60	80	0.0859001	0.99993	ENSGALG00000031244|ENSGALG00000029260|ENSGALG00000003085|ENSGALG00000037943|ENSGALG00000015177|ENSGALG00000012821|ENSGALG00000013929|ENSGALG00000008294|ENSGALG00000003837|ENSGALG00000034300|ENSGALG00000040379|ENSGALG00000009378|ENSGALG00000009845|ENSGALG00000003149|ENSGALG00000040044|ENSGALG00000012273|ENSGALG00000038089|ENSGALG00000007930|ENSGALG00000037953|ENSGALG00000041471|ENSGALG00000043413|…	gga:395340|gga:396229|gga:396252|gga:416567|gga:427262|gga:420883|gga:395509|gga:395412|gga:415732|gga:768337|gga:768337|gga:395469|gga:395273|gga:419910|gga:395273|gga:423572|gga:396494|gga:415557|gga:425049|gga:396254|gga:395340|gga:396427|gga:374128|gga:374097|gga:417255|gga:396426|gga:771678|gga:422013|gga:425049|gga:418212|gga:418978|gga:396368|gga:427339|gga:421037|gga:425049|gga:396245|gga…	395340|396229|396252|416567|427262|420883|395509|395412|415732|768337|768337|395469|395273|419910|395273|423572|396494|415557|425049|396254|395340|396427|374128|374097|417255|396426|771678|422013|425049|418212|418978|396368|427339|421037|425049|396245|423682|422408|101750705|425049|395339|417430|395273|415388|431192|428753|100857247|396229|422407|425049|415549|374196|374077|101750705|424542|42088…	ADCY5, AC5|HRAS, H-RAS, HRAS1|CDK1, CDC2|PRKCB, PRKCB1|GNAQ|TUBB2B, TUBB2|PDGFRA, PDGFR, PDGFR-A|ITPR1|ADCY7| | |PDGFC, SCDGF|GJD2, Cx35.1, GJA9|ITPR3|GJD2, Cx35.1, GJA9|SOS2|EGFR, c-erbB|MAP2K5|TUBA3D, TUBA3E|TUBB, TUBB2A|ADCY5, AC5|TUBB1, TUBB3|PDGFB|GNAI3, Galphai3|TUBB2C|TUBA8, TUBAT|GUCY1A2|ADCY3|TUBA3D, TUBA3E|ITPR2|PDGFD|GNAI1|LPAR1, EDG2|TUBB6|TUBA3D, TUBA3E|RAF1|PRKG1|GUCY1B3|ADRB1|TUBA3…	http://www.genome.jp/kegg-bin/show_pathway?gga04540/gga:417430%09red/gga:415549%09red/gga:396245%09red/gga:422408%09red/gga:374077%09red/gga:422407%09red/gga:418212%09red/gga:431192%09red/gga:421037%09red/gga:425049%09red/gga:771678%09red/gga:100857247%09red/gga:427262%09red/gga:419910%09red/gga:415557%09red/gga:423572%09red/gga:395340%09red/gga:374097%09red/gga:101750705%09red/gga:416567%09red/g…
ECM-receptor interaction	KEGG PATHWAY	gga04512	55	73	0.0926331	0.99993	ENSGALG00000036073|ENSGALG00000042217|ENSGALG00000030980|ENSGALG00000015355|ENSGALG00000011141|ENSGALG00000014891|ENSGALG00000029182|ENSGALG00000004620|ENSGALG00000005022|ENSGALG00000003589|ENSGALG00000009626|ENSGALG00000035717|ENSGALG00000039990|ENSGALG00000042388|ENSGALG00000041915|ENSGALG00000014615|ENSGALG00000034007|ENSGALG00000039080|ENSGALG00000005321|ENSGALG00000037784|ENSGALG00000010875|…	gga:395069|gga:429806|gga:422348|gga:418408|gga:424191|gga:395951|gga:396340|gga:424442|gga:415971|gga:395935|gga:373987|gga:429806|gga:396440|gga:421709|gga:424526|gga:374016|gga:396226|gga:395666|gga:428148|gga:100049058|gga:395470|gga:420120|gga:416163|gga:395530|gga:395069|gga:395142|gga:395069|gga:428524|gga:396340|gga:396133|gga:422348|gga:396340|gga:418752|gga:396225|gga:417374|gga:415560|…	395069|429806|422348|418408|424191|395951|396340|424442|415971|395935|373987|429806|396440|421709|424526|374016|396226|395666|428148|100049058|395470|420120|416163|395530|395069|395142|395069|428524|396340|396133|422348|396340|418752|396225|417374|415560|396538|373946|428148|415971|396420|422350|428524|769665|373980|427850|374058|419031|424526|420757|374046|396478|417231|395568|395069|	COL2A1|HSPG2, HSPG|COL4A5|CD47|ITGB6|ITGA1|COL3A1|LAMC1|GP9|VTN|THBS1, thrombospondin-1|HSPG2, HSPG|TNC, GMEM, JI, TN, TN-C|LAMA2|COL24A1|LAMA1|ITGA6|CD44|LAMA5|DAG1|ITGB8|COMP|HMMR|COL4A1|COL2A1|ITGB5|COL2A1|LAMA3|COL3A1|FN1, FN|COL4A5|COL3A1|COL4A2|ITGA8|ITGB4|ITGA11|AGRN, HSPG|ITGA3|LAMA5|GP9|ITGAV|COL4A6|LAMA3|CHAD|LAMB2, LAMC1, laminin|RELN|ITGB1|VWF|COL24A1|ITGA9|COL11A1|LAMB1|COL27A1|COL5A…	http://www.genome.jp/kegg-bin/show_pathway?gga04512/gga:396538%09red/gga:395951%09red/gga:396478%09red/gga:374058%09red/gga:374016%09red/gga:395935%09red/gga:420757%09red/gga:427850%09red/gga:395470%09red/gga:422350%09red/gga:428524%09red/gga:419031%09red/gga:395530%09red/gga:424191%09red/gga:374046%09red/gga:769665%09red/gga:424442%09red/gga:415971%09red/gga:396440%09red/gga:396133%09red/gga:421…
RNA transport	KEGG PATHWAY	gga03013	91	129	0.0969998	0.99993	ENSGALG00000032042|ENSGALG00000007237|ENSGALG00000005753|ENSGALG00000004123|ENSGALG00000002569|ENSGALG00000001283|ENSGALG00000015917|ENSGALG00000029223|ENSGALG00000042112|ENSGALG00000012529|ENSGALG00000007124|ENSGALG00000005587|ENSGALG00000033575|ENSGALG00000004856|ENSGALG00000016410|ENSGALG00000008574|ENSGALG00000010942|ENSGALG00000009565|ENSGALG00000046169|ENSGALG00000001504|ENSGALG00000003010|…	gga:425567|gga:769169|gga:422214|gga:419189|gga:396193|gga:428216|gga:373963|gga:417019|gga:422703|gga:771356|gga:416973|gga:395905|gga:425800|gga:422183|gga:418606|gga:425500|gga:420614|gga:423279|gga:100858240|gga:419869|gga:415693|gga:100859886|gga:420848|gga:419100|gga:416756|gga:100858231|gga:422361|gga:423359|gga:417313|gga:422703|gga:419674|gga:374226|gga:100858349|gga:374123|gga:395295|gg…	425567|769169|422214|419189|396193|428216|373963|417019|422703|771356|416973|395905|425800|422183|418606|425500|420614|423279|100858240|419869|415693|100859886|420848|419100|416756|100858231|422361|423359|417313|422703|419674|374226|100858349|374123|395295|420119|417198|419653|430997|395232|418175|427379|424889|421628|421450|772284|420272|422639|395514|424953|374025|418730|395232|422899|770125|42…	POP1|ALYREF, THOC4|CBP20, NCBP2|PABPC1L|RAN, RANP1|SRRM1|EEF1A1, EEF1A, EF1A|THOC5|EIF4E|EIF3D, EIF3S7|POP5|EIF4G2, DAP5, NAT1|EIF2B4|NUP62|EIF1AY, EIF1AX|CLNS1A|NUPL2|EIF2S1|WIBG|DDX20|NUP93|SEH1L|NUP153|UPF2|RNPS1|UPF3B|THOC2|EIF2B2|ELAC2|EIF4E|PABPC4|MAGOH2, MAGOH|EIF4B|UBE2I|EIF2S2, EIF2B|UPF1, RENT1|NUP188|EIF3I, EIF3S2|PABPC1|EIF4A2, EIF4AII|STRAP|NCBP1|NCBP2|NUP43|XPO5|TMEM48|EIF3E, EIF3S6…	http://www.genome.jp/kegg-bin/show_pathway?gga03013/gga:100858349%09red/gga:422899%09red/gga:416973%09red/gga:421126%09red/gga:416119%09red/gga:427835%09red/gga:420530%09red/gga:100857736%09red/gga:423927%09red/gga:419189%09red/gga:423338%09red/gga:422346%09red/gga:421628%09red/gga:419100%09red/gga:100858240%09red/gga:418597%09red/gga:422639%09red/gga:416232%09red/gga:422214%09red/gga:420614%09re…
mRNA surveillance pathway	KEGG PATHWAY	gga03015	52	69	0.0994931	0.99993	ENSGALG00000003084|ENSGALG00000032225|ENSGALG00000029996|ENSGALG00000004714|ENSGALG00000030578|ENSGALG00000008618|ENSGALG00000031813|ENSGALG00000011840|ENSGALG00000005753|ENSGALG00000013889|ENSGALG00000011685|ENSGALG00000003800|ENSGALG00000017249|ENSGALG00000046071|ENSGALG00000009828|ENSGALG00000005567|ENSGALG00000001283|ENSGALG00000016424|ENSGALG00000004123|ENSGALG00000013962|ENSGALG00000007227|…	gga:100858636|gga:419021|gga:423460|gga:416494|gga:395878|gga:100858231|gga:426135|gga:423512|gga:422214|gga:421046|gga:421595|gga:419674|gga:419021|gga:421250|gga:421372|gga:417667|gga:428216|gga:421929|gga:419189|gga:421694|gga:416979|gga:420119|gga:769169|gga:101750600|gga:424444|gga:421819|gga:426014|gga:427266|gga:422858|gga:416704|gga:430997|gga:416318|gga:422258|gga:416350|gga:424753|gga:4…	100858636|419021|423460|416494|395878|100858231|426135|423512|422214|421046|421595|419674|419021|421250|421372|417667|428216|421929|419189|421694|416979|420119|769169|101750600|424444|421819|426014|427266|422858|416704|430997|416318|422258|416350|424753|421250|416605|416182|424733|374206|423338|100858240|422346|424889|422319|419410|396019|374226|419100|416756|417844|427379|	NUDT21|PCF11, 2500001H09RIK|PPP2R5C|CPSF4|PAPOLA|UPF3B|CASC3|PPP2R5E|CBP20, NCBP2|RNMT|CSTF3|PABPC4|PCF11, 2500001H09RIK|PPP2R5D|PPP2R5A|MSI2|SRRM1|CPSF3|PABPC1L|HBS1L|MSI1|UPF1, RENT1|ALYREF, THOC4| |SMG7|RNGTT|CPSF7|DAZAP1|PPP2R2C|EIF4A3, DDX48, eIF4A-III|PABPC1|PPP2CA|CSTF2|PPP2R2B|WDR33|PPP2R5D|SMG1|ETF1|PPP2R3A|SAP18|PNN|WIBG|NXT2|NCBP2| |SSU72|PPP1CB|MAGOH2, MAGOH|UPF2|RNPS1|CPSF6|NCBP1|	http://www.genome.jp/kegg-bin/show_pathway?gga03015/gga:423460%09red/gga:424753%09red/gga:416704%09red/gga:424733%09red/gga:419189%09red/gga:416605%09red/gga:374226%09red/gga:421595%09red/gga:422258%09red/gga:423512%09red/gga:395878%09red/gga:374206%09red/gga:427266%09red/gga:426014%09red/gga:419674%09red/gga:424889%09red/gga:421372%09red/gga:421250%09red/gga:426135%09red/gga:100858231%09red/gga:…
Endocytosis	KEGG PATHWAY	gga04144	130	192	0.108691	0.99993	ENSGALG00000015351|ENSGALG00000041795|ENSGALG00000026944|ENSGALG00000033932|ENSGALG00000043576|ENSGALG00000002562|ENSGALG00000004347|ENSGALG00000028543|ENSGALG00000044164|ENSGALG00000002666|ENSGALG00000040403|ENSGALG00000007125|ENSGALG00000000613|ENSGALG00000035919|ENSGALG00000009612|ENSGALG00000040588|ENSGALG00000013907|ENSGALG00000035701|ENSGALG00000015576|ENSGALG00000032644|ENSGALG00000007615|…	gga:418406|gga:420212|gga:428927|gga:693260|gga:768507|gga:416196|gga:415406|gga:395603|gga:418146|gga:100857269|gga:430741|gga:420468|gga:420063|gga:416524|gga:421352|gga:100857553|gga:395323|gga:395132|gga:427315|gga:427809|gga:415544|gga:374096|gga:101750705|gga:422143|gga:395294|gga:429683|gga:416128|gga:418224|gga:395132|gga:426089|gga:417772|gga:427449|gga:419420|gga:396449|gga:395272|gga:4…	418406|420212|428927|693260|768507|416196|415406|395603|418146|100857269|430741|420468|420063|416524|421352|100857553|395323|395132|427315|427809|415544|374096|101750705|422143|395294|429683|416128|418224|395132|426089|417772|427449|419420|396449|395272|420696|420695|100859860|424024|427808|768599|374035|428673|423760|424024|101750705|421306|429125|428385|415451|420901|395930|693245|415302|100857…	CBLB|WWP1|ARF6|BF1, B-F, B-F-S04, B-F-S05, B-F-S06, B-F-S07, B-FI, B-FIV, BF2, BFa2, BFw-03, BFw-05, BFz-01|AGAP3, CENTG3|ARAP3, CENTD3|NEDD4|FGFR4|IQSEC3| |VPS45, VPS45A|PARD3|RAB11B|EPN2, epsin-2|TGFB2, TGF-beta-2| |KDR, FLK1, VEGFR2|SMAD3|ZFYVE16|SMURF2|RAB11A|SMAD6, MADH6|ADRB1|CHMP1B|IL2RA|SMAD7, Smad7a|ZFYVE20|ARFGAP3|SMAD3|FAM125A, MVB12A|CAV2, caveolin-2|DAB2|ACAP3, CENTB5|RTBDN, Rd|CLTC,…	http://www.genome.jp/kegg-bin/show_pathway?gga04144/gga:415841%09red/gga:425637%09red/gga:395917%09red/gga:427284%09red/gga:396515%09red/gga:374035%09red/gga:374038%09red/gga:395324%09red/gga:395323%09red/gga:770622%09red/gga:418608%09red/gga:422316%09red/gga:395201%09red/gga:395202%09red/gga:429125%09red/gga:378783%09red/gga:396191%09red/gga:693260%09red/gga:418224%09red/gga:396134%09red/gga:396…
Insulin signaling pathway	KEGG PATHWAY	gga04910	83	118	0.112285	0.99993	ENSGALG00000034081|ENSGALG00000029260|ENSGALG00000007687|ENSGALG00000005439|ENSGALG00000011109|ENSGALG00000008060|ENSGALG00000031832|ENSGALG00000010023|ENSGALG00000004801|ENSGALG00000008934|ENSGALG00000015351|ENSGALG00000008508|ENSGALG00000008010|ENSGALG00000027287|ENSGALG00000038722|ENSGALG00000039450|ENSGALG00000034855|ENSGALG00000006418|ENSGALG00000006035|ENSGALG00000012365|ENSGALG00000006109|…	gga:395928|gga:396229|gga:415549|gga:396504|gga:422592|gga:769420|gga:426792|gga:396523|gga:422181|gga:424971|gga:418406|gga:421248|gga:395688|gga:768421|gga:423749|gga:431192|gga:374044|gga:416588|gga:423064|gga:378909|gga:423778|gga:416986|gga:422630|gga:424568|gga:770341|gga:423572|gga:422703|gga:418185|gga:374231|gga:416446|gga:417706|gga:416552|gga:416939|gga:427171|gga:373915|gga:395218|gga…	395928|396229|415549|396504|422592|769420|426792|396523|422181|424971|418406|421248|395688|768421|423749|431192|374044|416588|423064|378909|423778|416986|422630|424568|770341|423572|422703|418185|374231|416446|417706|416552|416939|427171|373915|395218|395217|417173|426773|419399|422703|417637|420133|395934|419455|396148|101749888|100858827|430370|428674|415741|395219|417637|420435|396245|418612|4…	AKT1|HRAS, H-RAS, HRAS1|MAP2K1|ACACA, ACAC|MAPK10|PRKAR2B|IKBKB|CALM1|PHKA1|PIK3CA, C-P3K|CBLB|PYGB|PTPN1, CPTP1, PTP-1B, PTP1B|HK3|SORBS1|SOS1|HK2, hexokinase-2|PDPK1|PDE3B|PYGL|MAPK8|PRKAB1|PPP1R3B|PTPRF, RPTPf|SHC2|SOS2|EIF4E|PDE3A|FOXO1, FOXO1A|PRKAR1B|PIK3CG|TSC2|CRKL|PIK3R1|SREBF1, SREBP-1, SREBP1|FBP1|FBP2|RAPGEF1|EIF4EBP1|PRKCZ|EIF4E|RPS6KB1|INSR, CTK-1|SHC1, SHC|MTOR, FRAP1|RPS6|IRS1| |G…	http://www.genome.jp/kegg-bin/show_pathway?gga04910/gga:395688%09red/gga:430557%09red/gga:417579%09red/gga:429269%09red/gga:431192%09red/gga:423749%09red/gga:396148%09red/gga:771142%09red/gga:423064%09red/gga:373915%09red/gga:415741%09red/gga:396061%09red/gga:417553%09red/gga:374038%09red/gga:424826%09red/gga:423778%09red/gga:424971%09red/gga:396145%09red/gga:416588%09red/gga:100858827%09red/gga:…
mTOR signaling pathway	KEGG PATHWAY	gga04150	40	52	0.116267	0.99993	ENSGALG00000034081|ENSGALG00000006418|ENSGALG00000031832|ENSGALG00000043411|ENSGALG00000008934|ENSGALG00000033079|ENSGALG00000039880|ENSGALG00000026037|ENSGALG00000012755|ENSGALG00000010290|ENSGALG00000039681|ENSGALG00000008081|ENSGALG00000014786|ENSGALG00000027262|ENSGALG00000037136|ENSGALG00000003205|ENSGALG00000042112|ENSGALG00000005198|ENSGALG00000003339|ENSGALG00000015082|ENSGALG00000004959|…	gga:395928|gga:416588|gga:426792|gga:100858349|gga:424971|gga:419605|gga:420434|gga:422703|gga:418090|gga:395909|gga:374177|gga:417706|gga:427171|gga:424830|gga:386579|gga:426773|gga:422703|gga:417637|gga:419455|gga:396148|gga:101749888|gga:418865|gga:416552|gga:428674|gga:769780|gga:417637|gga:424826|gga:419957|gga:417430|gga:416800|gga:771142|gga:396145|gga:416567|gga:395928|gga:427185|gga:4215…	395928|416588|426792|100858349|424971|419605|420434|422703|418090|395909|374177|417706|427171|424830|386579|426773|422703|417637|419455|396148|101749888|418865|416552|428674|769780|417637|424826|419957|417430|416800|771142|396145|416567|395928|427185|421570|422311|429557|417614|417166|	AKT1|PDPK1|IKBKB|EIF4B|PIK3CA, C-P3K|RRAGC|RHEB|EIF4E|IGF1, IGF-1, IGF-I|VEGFA, VEGF|HIF1A|PIK3CG|PIK3R1|CAB39|RPS6KA1, RPS6KA, RSK|EIF4EBP1|EIF4E|RPS6KB1|MTOR, FRAP1|RPS6|IRS1|CAB39L|TSC2|RPTOR|ULK3|RPS6KB1|PIK3CB|STRADA, LYK5|PRKCA|ULK1|PIK3R2|INS|PRKCB, PRKCB1|AKT1|PRKAA1|RPS6KA2|RRAGB, RRAGA| |ULK2|TSC1|	http://www.genome.jp/kegg-bin/show_pathway?gga04150/gga:417430%09red/gga:374177%09red/gga:100858349%09red/gga:386579%09red/gga:416588%09red/gga:396148%09red/gga:771142%09red/gga:416567%09red/gga:421570%09red/gga:424826%09red/gga:417614%09red/gga:424971%09red/gga:396145%09red/gga:422311%09red/gga:417637%09red/gga:427171%09red/gga:417166%09red/gga:422703%09red/gga:419957%09red/gga:429557%09red/gga:…
Regulation of actin cytoskeleton	KEGG PATHWAY	gga04810	120	177	0.116914	0.99993	ENSGALG00000007130|ENSGALG00000036971|ENSGALG00000008934|ENSGALG00000009378|ENSGALG00000034007|ENSGALG00000008365|ENSGALG00000026591|ENSGALG00000011080|ENSGALG00000008081|ENSGALG00000028543|ENSGALG00000003578|ENSGALG00000031741|ENSGALG00000010325|ENSGALG00000002389|ENSGALG00000004998|ENSGALG00000034251|ENSGALG00000005505|ENSGALG00000006439|ENSGALG00000007687|ENSGALG00000003642|ENSGALG00000012894|…	gga:395871|gga:395704|gga:424971|gga:395469|gga:396226|gga:423195|gga:772239|gga:428906|gga:417706|gga:395603|gga:396133|gga:396416|gga:396020|gga:417374|gga:396245|gga:419580|gga:424826|gga:422247|gga:415549|gga:374196|gga:418126|gga:419999|gga:428278|gga:378917|gga:101750781|gga:395951|gga:415296|gga:395442|gga:424860|gga:418761|gga:396413|gga:395511|gga:396263|gga:426359|gga:428837|gga:425730|…	395871|395704|424971|395469|396226|423195|772239|428906|417706|395603|396133|396416|396020|417374|396245|419580|424826|422247|415549|374196|418126|419999|428278|378917|101750781|395951|415296|395442|424860|418761|396413|395511|396263|426359|428837|425730|416051|408047|373946|431192|374040|395478|395870|429041|417553|396229|415691|395509|770269|417584|395306|374128|101750781|423572|395149|416837|4…	RAC1, CRAC1A|FGF12, FHF-1, FHF1|PIK3CA, C-P3K|PDGFC, SCDGF|ITGA6|CHRM4|GNG12|BDKRB2|PIK3CG|FGFR4|FN1, FN|PTK2, FAK, FRNK, p125FAK|PPP1R12A, MBSP, MYPT1|ITGB4|RAF1|SLC9A1|PIK3CB|ARHGEF6|MAP2K1|PDGFA, PDGF-A|CHRM2|PIP4K2B, PIP5K2B| |FGF9|SSH1|ITGA1|ACTG1, actin, cytoplasmic|RHOA|PAK2|ARHGEF7|FGF2, BFGF, FGF-2|RDX|ACTN2|WASF2|PAK6|ARHGAP35, GRLF1|ARPC4|TMSB4X|ITGA3|SOS1|DIAPH1, DIAPH2|PPP1R12B|RAC3,…	http://www.genome.jp/kegg-bin/show_pathway?gga04810/gga:417553%09red/gga:101750781%09red/gga:395917%09red/gga:396284%09red/gga:396515%09red/gga:425730%09red/gga:396516%09red/gga:416837%09red/gga:374196%09red/gga:421761%09red/gga:428837%09red/gga:373970%09red/gga:418761%09red/gga:424191%09red/gga:419752%09red/gga:396133%09red/gga:422247%09red/gga:396526%09red/gga:417374%09red/gga:395142%09red/gga:…
Glutathione metabolism	KEGG PATHWAY	gga00480	29	36	0.124051	0.99993	ENSGALG00000016444|ENSGALG00000008818|ENSGALG00000016442|ENSGALG00000006344|ENSGALG00000009803|ENSGALG00000032922|ENSGALG00000002797|ENSGALG00000026704|ENSGALG00000008409|ENSGALG00000034434|ENSGALG00000005782|ENSGALG00000042008|ENSGALG00000027501|ENSGALG00000017350|ENSGALG00000037781|ENSGALG00000010569|ENSGALG00000006334|ENSGALG00000001062|ENSGALG00000016379|ENSGALG00000003445|ENSGALG00000016325|…	gga:421937|gga:424112|gga:421936|gga:396322|gga:770916|gga:395976|gga:419450|gga:426170|gga:423881|gga:431056|gga:424492|gga:395976|gga:395667|gga:419081|gga:771783|gga:772208|gga:425306|gga:419121|gga:418602|gga:424404|gga:414896|gga:420676|gga:395976|gga:414895|gga:427638|gga:100859645|gga:100857115|gga:424643|gga:420253|	421937|424112|421936|396322|770916|395976|419450|426170|423881|431056|424492|395976|395667|419081|771783|772208|425306|419121|418602|424404|414896|420676|395976|414895|427638|100859645|100857115|424643|420253|	ODC1, ODC|IDH1|RRM2|GSTT1|MGST2|GSTM2|PGD|GPX8|GSTO1|IDH2|GCLM|GSTM2|ANPEP, APDE, CD13, p150|RRM1|GSR|TXNDC12|LAP3|GGT7, GGTL3|SMS|MGST3|GSTA3, GST, GSTA1|GGCT, C7orf24|GSTM2|GSTA|GPX3| |GPX1|GPX7|RRM2B|	http://www.genome.jp/kegg-bin/show_pathway?gga00480/gga:396322%09red/gga:770916%09red/gga:425306%09red/gga:772208%09red/gga:424643%09red/gga:395976%09red/gga:414896%09red/gga:414895%09red/gga:431056%09red/gga:426170%09red/gga:420676%09red/gga:418602%09red/gga:424492%09red/gga:419450%09red/gga:427638%09red/gga:424404%09red/gga:424112%09red/gga:420253%09red/gga:419121%09red/gga:100859645%09red/gga:…
TGF-beta signaling pathway	KEGG PATHWAY	gga04350	50	69	0.144943	0.99993	ENSGALG00000014922|ENSGALG00000029301|ENSGALG00000037301|ENSGALG00000034616|ENSGALG00000006158|ENSGALG00000006474|ENSGALG00000009256|ENSGALG00000009626|ENSGALG00000006462|ENSGALG00000007762|ENSGALG00000009977|ENSGALG00000034505|ENSGALG00000040993|ENSGALG00000010613|ENSGALG00000026983|ENSGALG00000012429|ENSGALG00000041607|ENSGALG00000011442|ENSGALG00000011992|ENSGALG00000012444|ENSGALG00000036346|…	gga:373970|gga:378779|gga:395246|gga:396361|gga:374213|gga:416319|gga:395529|gga:373987|gga:416318|gga:416667|gga:395680|gga:395076|gga:428413|gga:424639|gga:395828|gga:396165|gga:418000|gga:396399|gga:418000|gga:396324|gga:395887|gga:395543|gga:396054|gga:396119|gga:417637|gga:395442|gga:395679|gga:395247|gga:419126|gga:417637|gga:421352|gga:374147|gga:395132|gga:427315|gga:427809|gga:768878|gga…	373970|378779|395246|396361|374213|416319|395529|373987|416318|416667|395680|395076|428413|424639|395828|396165|418000|396399|418000|396324|395887|395543|396054|396119|417637|395442|395679|395247|419126|417637|421352|374147|395132|427315|427809|768878|424261|420868|374096|429557|374150|771058|395862|373912|395132|418739|421352|395303|429683|420332|	ROCK1|BMP2|ACVR1|INHBA|ACVR2B|SKP1, SKP1A|LEFTY2|THBS1, thrombospondin-1|PPP2CA|CREBBP|SMAD1|CDKN2B, CDKN2A|BAMBI|ZFYVE9|CHRD|BMP4, BMP-4|EP300|TGFBR2|EP300|ACVR2A|AMH|SMAD9, SMAD8|IFNG|FST|RPS6KB1|RHOA|SMAD5|SMAD2, MADH2|RBL1|RPS6KB1|TGFB2, TGF-beta-2|BMPR2, BMPR-2, BMPR-II|SMAD3|ZFYVE16|SMURF2|ACVR1B| |BMP6|SMAD6, MADH6| |ID4|BMP8B|PITX2|NOG|SMAD3|TFDP1|TGFB2, TGF-beta-2|SP1|SMAD7, Smad7a|MYC, …	http://www.genome.jp/kegg-bin/show_pathway?gga04350/gga:429683%09red/gga:396324%09red/gga:416667%09red/gga:374150%09red/gga:373912%09red/gga:396165%09red/gga:395132%09red/gga:395076%09red/gga:395246%09red/gga:395247%09red/gga:417637%09red/gga:373970%09red/gga:395303%09red/gga:374096%09red/gga:421352%09red/gga:395679%09red/gga:418000%09red/gga:395887%09red/gga:395828%09red/gga:420868%09red/gga:374…
Fanconi anemia pathway	KEGG PATHWAY	gga03460	36	48	0.154958	0.99993	ENSGALG00000010317|ENSGALG00000030313|ENSGALG00000016766|ENSGALG00000007155|ENSGALG00000005028|ENSGALG00000008256|ENSGALG00000030051|ENSGALG00000015033|ENSGALG00000002276|ENSGALG00000042215|ENSGALG00000003720|ENSGALG00000017073|ENSGALG00000009297|ENSGALG00000031182|ENSGALG00000004670|ENSGALG00000012618|ENSGALG00000044283|ENSGALG00000002055|ENSGALG00000012592|ENSGALG00000030022|ENSGALG00000002009|…	gga:395102|gga:396086|gga:418703|gga:416628|gga:416517|gga:415577|gga:416771|gga:428622|gga:416400|gga:100049617|gga:415935|gga:374139|gga:416757|gga:100857997|gga:415949|gga:427468|gga:424727|gga:395128|gga:431669|gga:421202|gga:378893|gga:373983|gga:415491|gga:415854|gga:419566|gga:422104|gga:416665|gga:420578|gga:418628|gga:101750641|gga:415770|gga:420729|gga:421149|gga:415491|gga:771417|gga:4…	395102|396086|418703|416628|416517|415577|416771|428622|416400|100049617|415935|374139|416757|100857997|415949|427468|424727|395128|431669|421202|378893|373983|415491|415854|419566|422104|416665|420578|418628|101750641|415770|420729|421149|415491|771417|417642|	POLH|RAD51, RAD51A|REV1, REV1L|RMI2, C14H16orf75, C16orf75|TOP3A|BLM, ORF1|TOP3B|REV3L|EME2|C18H17orf70, FAAP100|FANCD2|BRCA2|TELO2|FANCM|ATRIP, TREX1|FANCC| |HES1, HAIRY1, c-hairy1A|RMI1|FANCL|FANCG|BRCA1|FANCI|FANCA|RPA2|EME1|SLX4, BTBD12|RPA3|FANCB|FANCF|C11H19ORF40, C19orf40|MLH1|UBE2T|FANCI|APITD1, CENP-S|BRIP1|	http://www.genome.jp/kegg-bin/show_pathway?gga03460/gga:374139%09red/gga:415949%09red/gga:416665%09red/gga:771417%09red/gga:428622%09red/gga:100857997%09red/gga:416628%09red/gga:415577%09red/gga:418703%09red/gga:416400%09red/gga:418628%09red/gga:415491%09red/gga:431669%09red/gga:416757%09red/gga:101750641%09red/gga:415854%09red/gga:424727%09red/gga:378893%09red/gga:415935%09red/gga:100049617%09re…
Proteasome	KEGG PATHWAY	gga03050	28	36	0.157841	0.99993	ENSGALG00000001597|ENSGALG00000000259|ENSGALG00000002937|ENSGALG00000007664|ENSGALG00000007315|ENSGALG00000001103|ENSGALG00000012408|ENSGALG00000011128|ENSGALG00000000349|ENSGALG00000009903|ENSGALG00000011174|ENSGALG00000026421|ENSGALG00000008108|ENSGALG00000034883|ENSGALG00000009733|ENSGALG00000030411|ENSGALG00000024112|ENSGALG00000017090|ENSGALG00000045788|ENSGALG00000043684|ENSGALG00000006022|…	gga:419997|gga:430115|gga:420017|gga:424926|gga:416079|gga:378915|gga:423586|gga:424189|gga:428274|gga:396054|gga:421551|gga:419630|gga:423182|gga:424189|gga:772237|gga:395318|gga:430878|gga:418925|gga:396003|gga:422990|gga:395874|gga:423326|gga:415869|gga:420772|gga:417716|gga:426133|gga:423542|gga:429986|	419997|430115|420017|424926|416079|378915|423586|424189|428274|396054|421551|419630|423182|424189|772237|395318|430878|418925|396003|422990|395874|423326|415869|420772|417716|426133|423542|429986|	PSMB3|PSMF1|PSME3|PSMD1|PSMD6|PSMB7|PSMC6|PSMD14|PSMC5|IFNG|PSMB1|PSMB2|PSMC3|PSMD14|SHFM1|PSMA7|PSMD11|POMP|PSMB5|PSMD13|PSMA1, CC2|PSMA6|PSMD7|PSMA2|PSMC2|PSMD3|PSMA3|PSMB4|	http://www.genome.jp/kegg-bin/show_pathway?gga03050/gga:415869%09red/gga:419997%09red/gga:396003%09red/gga:424926%09red/gga:395874%09red/gga:416079%09red/gga:430115%09red/gga:417716%09red/gga:418925%09red/gga:420772%09red/gga:426133%09red/gga:423182%09red/gga:419630%09red/gga:378915%09red/gga:423586%09red/gga:424189%09red/gga:396054%09red/gga:423326%09red/gga:423542%09red/gga:772237%09red/gga:422…
Oocyte meiosis	KEGG PATHWAY	gga04114	61	88	0.174899	0.99993	ENSGALG00000031244|ENSGALG00000008318|ENSGALG00000029996|ENSGALG00000033061|ENSGALG00000041635|ENSGALG00000023648|ENSGALG00000004494|ENSGALG00000011281|ENSGALG00000002150|ENSGALG00000006474|ENSGALG00000011840|ENSGALG00000003085|ENSGALG00000043413|ENSGALG00000031387|ENSGALG00000005243|ENSGALG00000002229|ENSGALG00000006462|ENSGALG00000011967|ENSGALG00000014378|ENSGALG00000003149|ENSGALG00000040651|…	gga:395340|gga:423878|gga:423460|gga:374174|gga:422688|gga:378804|gga:426117|gga:420650|gga:415326|gga:416319|gga:423512|gga:396252|gga:395340|gga:425619|gga:378890|gga:416181|gga:416318|gga:422675|gga:422805|gga:419910|gga:395889|gga:101748777|gga:421372|gga:418090|gga:374174|gga:421642|gga:416158|gga:396523|gga:417554|gga:419190|gga:386579|gga:428167|gga:415400|gga:428537|gga:395412|gga:769605|…	395340|423878|423460|374174|422688|378804|426117|420650|415326|416319|423512|396252|395340|425619|378890|416181|416318|422675|422805|419910|395889|101748777|421372|418090|374174|421642|416158|396523|417554|419190|386579|428167|415400|428537|395412|769605|395113|416842|424563|421932|415549|417258|416575|422165|771857|395339|421250|421250|418212|416838|423737|396145|415732|421226|395187|421570|4245…	ADCY5, AC5|SLK|PPP2R5C|CAMK2B|CAMK2D|PPP3R1|CCNE1|SGOL1|CPEB1|SKP1, SKP1A|PPP2R5E|CDK1, CDC2|ADCY5, AC5|YWHAZ|PPP3CB|FBXW11|PPP2CA|MAD2L1|ANAPC4|ITPR3|IGF1R, IGF-1R|SPDYA|PPP2R5A|IGF1, IGF-1, IGF-I|CAMK2B|FBXO5|PTTG1|CALM1|YWHAE|YWHAB|RPS6KA1, RPS6KA, RSK|AURKA|CCNB2, cycB2|MOS, c-mos|ITPR1|ANAPC13|PPP3CA|ANAPC5|CDC20|YWHAQ|MAP2K1|ANAPC2|PLK1|AR|CDC23|ADCY9, AC9|PPP2R5D|PPP2R5D|ITPR2|ANAPC7|CAMK2…	http://www.genome.jp/kegg-bin/show_pathway?gga04114/gga:374174%09red/gga:419493%09red/gga:423737%09red/gga:423460%09red/gga:386579%09red/gga:422688%09red/gga:101748777%09red/gga:417554%09red/gga:421570%09red/gga:425619%09red/gga:415549%09red/gga:421642%09red/gga:423512%09red/gga:396145%09red/gga:422165%09red/gga:426117%09red/gga:419910%09red/gga:421372%09red/gga:395340%09red/gga:420650%09red/gga:…
ErbB signaling pathway	KEGG PATHWAY	gga04012	54	77	0.175552	0.99993	ENSGALG00000034081|ENSGALG00000029260|ENSGALG00000037943|ENSGALG00000033061|ENSGALG00000031529|ENSGALG00000008934|ENSGALG00000015351|ENSGALG00000039450|ENSGALG00000006390|ENSGALG00000042812|ENSGALG00000006109|ENSGALG00000006426|ENSGALG00000001289|ENSGALG00000012273|ENSGALG00000038089|ENSGALG00000031328|ENSGALG00000003126|ENSGALG00000038897|ENSGALG00000008081|ENSGALG00000014786|ENSGALG00000011109|…	gga:395928|gga:396229|gga:416567|gga:374174|gga:426130|gga:424971|gga:418406|gga:431192|gga:416939|gga:428937|gga:423778|gga:424860|gga:770341|gga:423572|gga:396494|gga:770462|gga:395671|gga:374174|gga:417706|gga:427171|gga:422592|gga:426773|gga:417637|gga:395934|gga:396416|gga:415805|gga:417637|gga:422456|gga:395410|gga:428837|gga:417312|gga:396245|gga:693245|gga:418727|gga:771142|gga:424826|gga…	395928|396229|416567|374174|426130|424971|418406|431192|416939|428937|423778|424860|770341|423572|396494|770462|395671|374174|417706|427171|422592|426773|417637|395934|396416|415805|417637|422456|395410|428837|417312|396245|693245|418727|771142|424826|373906|417430|429557|423737|415354|417181|396229|415549|374038|395928|419175|395556|422688|776273|419455|414743|417553|420332|	AKT1|HRAS, H-RAS, HRAS1|PRKCB, PRKCB1|CAMK2B|ERBB2|PIK3CA, C-P3K|CBLB|SOS1|CRKL|NRG3|MAPK8|PAK2|SHC2|SOS2|EGFR, c-erbB|PAK4|ERBB4|CAMK2B|PIK3CG|PIK3R1|MAPK10|EIF4EBP1|RPS6KB1|SHC1, SHC|PTK2, FAK, FRNK, p125FAK|PLCG2|RPS6KB1|GAB1|ABL2, CABL|PAK6|MAP2K4|RAF1|ERBB3|NCK2|PIK3R2|PIK3CB|NRG1, pro-neuregulin-1|PRKCA| |CAMK2G|NRG4|ABL1, ABL|HRAS, H-RAS, HRAS1|MAP2K1|CBL|AKT1|PLCG1|STAT5B, STAT5|CAMK2D| |…	http://www.genome.jp/kegg-bin/show_pathway?gga04012/gga:417430%09red/gga:374174%09red/gga:417553%09red/gga:423737%09red/gga:417637%09red/gga:415805%09red/gga:422688%09red/gga:395934%09red/gga:771142%09red/gga:428937%09red/gga:426130%09red/gga:396245%09red/gga:374038%09red/gga:424826%09red/gga:423778%09red/gga:428837%09red/gga:424860%09red/gga:427171%09red/gga:423572%09red/gga:417181%09red/gga:418…
N-Glycan biosynthesis	KEGG PATHWAY	gga00510	34	46	0.178644	0.99993	ENSGALG00000010094|ENSGALG00000005907|ENSGALG00000008503|ENSGALG00000005924|ENSGALG00000001038|ENSGALG00000005066|ENSGALG00000029850|ENSGALG00000037375|ENSGALG00000037704|ENSGALG00000010073|ENSGALG00000030780|ENSGALG00000011465|ENSGALG00000007976|ENSGALG00000022891|ENSGALG00000000225|ENSGALG00000030605|ENSGALG00000032420|ENSGALG00000036743|ENSGALG00000014878|ENSGALG00000010991|ENSGALG00000033790|…	gga:396122|gga:416017|gga:424952|gga:416285|gga:419588|gga:771539|gga:422339|gga:417296|gga:415585|gga:425542|gga:418692|gga:428444|gga:422339|gga:418342|gga:395415|gga:396122|gga:419699|gga:418013|gga:421726|gga:395078|gga:415585|gga:417733|gga:420998|gga:396169|gga:415611|gga:419349|gga:422448|gga:428097|gga:422339|gga:418898|gga:100857165|gga:426734|gga:428255|gga:403122|	396122|416017|424952|416285|419588|771539|422339|417296|415585|425542|418692|428444|422339|418342|395415|396122|419699|418013|421726|395078|415585|417733|420998|396169|415611|419349|422448|428097|422339|418898|100857165|426734|428255|403122|	B4GALT2, CKII|RPN1|ALG3|MGAT4B|MAN1C1|DPM2|ALG13, GLT28D1|MAN1B1|MAN2A2|DDOST, OST48|MGAT4A|STT3B|ALG13, GLT28D1|B4GALT3|MGAT4C, GNT-VI|B4GALT2, CKII|DPAGT1|MGAT3|MAN1A1|ALG6|MAN2A2|ALG12|ALG2|ST6GAL1|MAN2A1|DPM1| |ALG8|ALG13, GLT28D1|ALG5| |ALG10, ALG10B, KCR1|ALG9|ST6GAL2, ST6GALII|	http://www.genome.jp/kegg-bin/show_pathway?gga00510/gga:418692%09red/gga:396122%09red/gga:403122%09red/gga:422339%09red/gga:395078%09red/gga:396169%09red/gga:425542%09red/gga:422448%09red/gga:417733%09red/gga:420998%09red/gga:416017%09red/gga:421726%09red/gga:428255%09red/gga:428444%09red/gga:395415%09red/gga:418342%09red/gga:419699%09red/gga:419349%09red/gga:428097%09red/gga:417296%09red/gga:100…
Phosphatidylinositol signaling system	KEGG PATHWAY	gga04070	52	75	0.197268	0.99993	ENSGALG00000036085|ENSGALG00000034898|ENSGALG00000009880|ENSGALG00000008294|ENSGALG00000008934|ENSGALG00000006121|ENSGALG00000026687|ENSGALG00000013814|ENSGALG00000035773|ENSGALG00000016959|ENSGALG00000003149|ENSGALG00000003920|ENSGALG00000029709|ENSGALG00000013117|ENSGALG00000008081|ENSGALG00000024034|ENSGALG00000040756|ENSGALG00000041573|ENSGALG00000038110|ENSGALG00000036610|ENSGALG00000039528|…	gga:776273|gga:423421|gga:422454|gga:395412|gga:424971|gga:423070|gga:424214|gga:421032|gga:100857877|gga:769506|gga:419910|gga:422136|gga:418690|gga:418181|gga:417706|gga:425661|gga:416767|gga:421132|gga:772367|gga:425291|gga:425224|gga:424745|gga:425224|gga:396523|gga:424839|gga:418212|gga:416743|gga:415805|gga:423197|gga:427171|gga:427381|gga:424114|gga:421656|gga:769506|gga:424826|gga:417430|…	776273|423421|422454|395412|424971|423070|424214|421032|100857877|769506|419910|422136|418690|418181|417706|425661|416767|421132|772367|425291|425224|424745|425224|396523|424839|418212|416743|415805|423197|427171|427381|424114|421656|769506|424826|417430|771142|420504|415951|416567|423973|419175|429983|420504|419822|428692|419999|418124|771549|428279|420072|423014|	|ITPK1|INPP4B|ITPR1|PIK3CA, C-P3K|PIK3C2A| |IMPA2|PIK3C3|DGKH|ITPR3|OCRL|INPP4A|PIK3C2G|PIK3CG|PI4KB, PIK4CB|PI4KA, PIK4CA|IMPAD1|DGKB|PI4K2A| |INPP5D| |CALM1|DGKG|ITPR2|ITPKB|PLCG2|DGKZ|PIK3R1|DGKQ|PIKFYVE, PIP5K3|SYNJ2|DGKH|PIK3CB|PRKCA|PIK3R2|PIP4K2A, PIP5K2A|IPPK|PRKCB, PRKCB1|INPP5A|PLCG1|PIP5K1A|PIP4K2A, PIP5K2A|PIK3C2B|INPPL1|PIP4K2B, PIP5K2B|DGKI|INPP5K|PLCD3|PIP5K1C|PLCB2|	http://www.genome.jp/kegg-bin/show_pathway?gga04070/gga:417430%09red/gga:421132%09red/gga:419999%09red/gga:418690%09red/gga:769506%09red/gga:396523%09red/gga:427381%09red/gga:415805%09red/gga:425224%09red/gga:416743%09red/gga:771142%09red/gga:416567%09red/gga:772367%09red/gga:420504%09red/gga:424826%09red/gga:776273%09red/gga:422136%09red/gga:419910%09red/gga:771549%09red/gga:419175%09red/gga:418…
Wnt signaling pathway	KEGG PATHWAY	gga04310	79	119	0.211953	0.99993	ENSGALG00000032851|ENSGALG00000039498|ENSGALG00000007130|ENSGALG00000037943|ENSGALG00000030643|ENSGALG00000033061|ENSGALG00000006080|ENSGALG00000002588|ENSGALG00000023648|ENSGALG00000034973|ENSGALG00000037203|ENSGALG00000012998|ENSGALG00000028069|ENSGALG00000039209|ENSGALG00000005699|ENSGALG00000017184|ENSGALG00000003485|ENSGALG00000032656|ENSGALG00000007555|ENSGALG00000034196|ENSGALG00000007332|…	gga:428534|gga:395113|gga:395871|gga:416567|gga:426903|gga:374174|gga:422234|gga:395479|gga:378804|gga:374060|gga:395964|gga:418154|gga:427856|gga:417831|gga:417669|gga:418983|gga:419928|gga:395230|gga:396341|gga:374243|gga:771427|gga:419097|gga:373886|gga:395152|gga:428413|gga:421422|gga:424437|gga:428534|gga:423114|gga:426284|gga:374174|gga:418000|gga:418000|gga:415626|gga:421808|gga:419416|gga…	428534|395113|395871|416567|426903|374174|422234|395479|378804|374060|395964|418154|427856|417831|417669|418983|419928|395230|396341|374243|771427|419097|373886|395152|428413|421422|424437|428534|423114|426284|374174|418000|418000|415626|421808|419416|374061|374047|395561|395237|374182|395571|395229|395571|423532|378891|419346|423958|374156|424949|416022|423778|416181|374062|422592|395230|378890|…	SOX17|PPP3CA|RAC1, CRAC1A|PRKCB, PRKCB1|VANGL2|CAMK2B|GPC4|PPARD, PPARBETA|PPP3R1|FZD7, Fz-7, cFz-7|CTNNB1, CHBCAT|WNT5B|WNT16|WIF1|NLK|MMP7, matrilysin|CCND3|TCF7L1, TCF3|CCND1|WNT2B|PRICKLE2|LRP6|FZD9, Fz-9, cFz-9|AXIN2, axin-2|BAMBI|DAAM2|CACYBP|SOX17|LRP5|TBL1XR1|CAMK2B|EP300|EP300|CSNK2A2|MAP3K7|DVL1|FZD2, cFz-2|CCND2|WNT4|SFRP1, CSFRP1|ROCK2|FZD5, FZ-8, FZD8, cFz-8|TCF7, TCF1|FZD5, FZ-8, FZ…	http://www.genome.jp/kegg-bin/show_pathway?gga04310/gga:417430%09red/gga:374174%09red/gga:419097%09red/gga:426903%09red/gga:374076%09red/gga:416667%09red/gga:374156%09red/gga:417793%09red/gga:422688%09red/gga:420815%09red/gga:418983%09red/gga:395870%09red/gga:424437%09red/gga:374243%09red/gga:771427%09red/gga:415626%09red/gga:421422%09red/gga:426284%09red/gga:427856%09red/gga:395229%09red/gga:424…
Inositol phosphate metabolism	KEGG PATHWAY	gga00562	40	57	0.217752	0.99993	ENSGALG00000034898|ENSGALG00000009880|ENSGALG00000040799|ENSGALG00000033507|ENSGALG00000006121|ENSGALG00000026687|ENSGALG00000003695|ENSGALG00000003920|ENSGALG00000029709|ENSGALG00000013117|ENSGALG00000008081|ENSGALG00000024034|ENSGALG00000040756|ENSGALG00000041573|ENSGALG00000036610|ENSGALG00000039528|ENSGALG00000035498|ENSGALG00000035773|ENSGALG00000008842|ENSGALG00000009068|ENSGALG00000008934|…	gga:423421|gga:422454|gga:425224|gga:415805|gga:423070|gga:424214|gga:395356|gga:422136|gga:418690|gga:418181|gga:417706|gga:425661|gga:416767|gga:421132|gga:425291|gga:425224|gga:424745|gga:100857877|gga:424114|gga:416743|gga:424971|gga:421032|gga:396435|gga:421656|gga:424826|gga:396435|gga:420504|gga:415951|gga:776273|gga:423973|gga:419175|gga:429983|gga:420504|gga:419822|gga:428692|gga:419999|…	423421|422454|425224|415805|423070|424214|395356|422136|418690|418181|417706|425661|416767|421132|425291|425224|424745|100857877|424114|416743|424971|421032|396435|421656|424826|396435|420504|415951|776273|423973|419175|429983|420504|419822|428692|419999|771549|428279|420072|423014|	ITPK1|INPP4B| |PLCG2|PIK3C2A| |MINPP1, HIPER1|OCRL|INPP4A|PIK3C2G|PIK3CG|PI4KB, PIK4CB|PI4KA, PIK4CA|IMPAD1|PI4K2A| |INPP5D|PIK3C3|PIKFYVE, PIP5K3|ITPKB|PIK3CA, C-P3K|IMPA2|TPI1|SYNJ2|PIK3CB|TPI1|PIP4K2A, PIP5K2A|IPPK| |INPP5A|PLCG1|PIP5K1A|PIP4K2A, PIP5K2A|PIK3C2B|INPPL1|PIP4K2B, PIP5K2B|INPP5K|PLCD3|PIP5K1C|PLCB2|	http://www.genome.jp/kegg-bin/show_pathway?gga00562/gga:421132%09red/gga:419999%09red/gga:418690%09red/gga:100857877%09red/gga:416767%09red/gga:415805%09red/gga:425224%09red/gga:416743%09red/gga:421032%09red/gga:396435%09red/gga:420504%09red/gga:424826%09red/gga:776273%09red/gga:422136%09red/gga:771549%09red/gga:419175%09red/gga:420072%09red/gga:424214%09red/gga:423973%09red/gga:418181%09red/gga:…
Pentose and glucuronate interconversions	KEGG PATHWAY	gga00040	16	20	0.221168	0.99993	ENSGALG00000006173|ENSGALG00000040800|ENSGALG00000004763|ENSGALG00000011805|ENSGALG00000031013|ENSGALG00000013072|ENSGALG00000031408|ENSGALG00000010244|ENSGALG00000002542|ENSGALG00000002849|ENSGALG00000041993|ENSGALG00000017135|ENSGALG00000002847|ENSGALG00000008855|ENSGALG00000003466|ENSGALG00000004725	gga:420432|gga:425137|gga:417615|gga:422660|gga:777348|gga:395338|gga:415332|gga:424599|gga:427823|gga:374066|gga:422792|gga:418953|gga:770045|gga:373900|gga:418171|gga:416880|	420432|425137|417615|422660|777348|395338|415332|424599|427823|374066|422792|418953|770045|373900|418171|416880|	XYLB| |ALDH3A2|UGT2A3, UGT2A1| |AKR1B10, AKR|SORD, SDH|AKR1A1|GUSB|DCXR, DER, XR|UGDH|CRYL1|RPE|UGP2|AKR1B1L|ALDH2|	http://www.genome.jp/kegg-bin/show_pathway?gga00040/gga:424599%09red/gga:777348%09red/gga:374066%09red/gga:418953%09red/gga:418171%09red/gga:422660%09red/gga:770045%09red/gga:427823%09red/gga:422792%09red/gga:395338%09red/gga:415332%09red/gga:416880%09red/gga:373900%09red/gga:425137%09red/gga:420432%09red/gga:417615%09red
Pyruvate metabolism	KEGG PATHWAY	gga00620	25	34	0.230271	0.99993	ENSGALG00000030996|ENSGALG00000006300|ENSGALG00000005439|ENSGALG00000027632|ENSGALG00000005398|ENSGALG00000015849|ENSGALG00000008229|ENSGALG00000013165|ENSGALG00000007931|ENSGALG00000029576|ENSGALG00000001949|ENSGALG00000008858|ENSGALG00000035836|ENSGALG00000004763|ENSGALG00000005423|ENSGALG00000041807|ENSGALG00000003495|ENSGALG00000005043|ENSGALG00000023828|ENSGALG00000010127|ENSGALG00000046001|…	gga:430557|gga:396221|gga:396504|gga:421217|gga:416537|gga:374189|gga:426812|gga:420969|gga:417699|gga:416066|gga:417517|gga:421281|gga:373997|gga:417615|gga:426806|gga:374263|gga:424405|gga:430557|gga:415689|gga:421428|gga:419019|gga:419019|gga:419796|gga:430557|gga:416880|	430557|396221|396504|421217|416537|374189|426812|420969|417699|416066|417517|421281|373997|417615|426806|374263|424405|430557|415689|421428|419019|419019|419796|430557|416880|	ACACB|LDHA|ACACA, ACAC|ACYP2|HAGH|ME1|ALDH7A1|FH|DLD|PDHB|MDH2|MDH1|LDHB|ALDH3A2|GRHPR|PC, PCX|ALDH9A1|ACACB|LDHD|GLO1|ME3|ME3|DLAT|ACACB|ALDH2|	http://www.genome.jp/kegg-bin/show_pathway?gga00620/gga:415689%09red/gga:416066%09red/gga:417699%09red/gga:417517%09red/gga:421428%09red/gga:417615%09red/gga:419796%09red/gga:421217%09red/gga:419019%09red/gga:373997%09red/gga:416880%09red/gga:374263%09red/gga:426812%09red/gga:420969%09red/gga:424405%09red/gga:421281%09red/gga:396504%09red/gga:416537%09red/gga:374189%09red/gga:430557%09red/gga:396…
Lysine degradation	KEGG PATHWAY	gga00310	32	45	0.232699	0.99993	ENSGALG00000043738|ENSGALG00000014638|ENSGALG00000002971|ENSGALG00000031127|ENSGALG00000008229|ENSGALG00000003063|ENSGALG00000030942|ENSGALG00000006818|ENSGALG00000036518|ENSGALG00000043351|ENSGALG00000004324|ENSGALG00000004531|ENSGALG00000008953|ENSGALG00000034917|ENSGALG00000024051|ENSGALG00000008167|ENSGALG00000009655|ENSGALG00000004763|ENSGALG00000035501|ENSGALG00000016124|ENSGALG00000003495|…	gga:420437|gga:425064|gga:416214|gga:425846|gga:426812|gga:415358|gga:425119|gga:414897|gga:424447|gga:424447|gga:416851|gga:419485|gga:417757|gga:771098|gga:101751150|gga:417712|gga:428728|gga:417615|gga:420437|gga:420290|gga:424405|gga:426429|gga:422296|gga:395929|gga:426778|gga:424447|gga:420404|gga:425846|gga:420078|gga:422897|gga:417250|gga:416880|	420437|425064|416214|425846|426812|415358|425119|414897|424447|424447|416851|419485|417757|771098|101751150|417712|428728|417615|420437|420290|424405|426429|422296|395929|426778|424447|420404|425846|420078|422897|417250|416880|	MLL3|ASH1L|NSD1|MLL2|ALDH7A1|AGPHD1|SUV420H1, CGI-85|MLL|GLT25D2|GLT25D2|SETD1B|PLOD1, PLOD, procollagen-lysine|AASS|GCDH| |MLL5|AADAT|ALDH3A2|MLL3|HADH|ALDH9A1|OGDH|TMLHE|HADHA|WHSC1L1|GLT25D2|SETD2|MLL2|DOT1L|WHSC1|EHMT1|ALDH2|	http://www.genome.jp/kegg-bin/show_pathway?gga00310/gga:416851%09red/gga:422897%09red/gga:426429%09red/gga:425119%09red/gga:425064%09red/gga:420404%09red/gga:414897%09red/gga:417615%09red/gga:417712%09red/gga:428728%09red/gga:417757%09red/gga:416880%09red/gga:422296%09red/gga:415358%09red/gga:426812%09red/gga:424447%09red/gga:101751150%09red/gga:424405%09red/gga:417250%09red/gga:420437%09red/gga:…
Pentose phosphate pathway	KEGG PATHWAY	gga00030	16	21	0.262879	0.99993	ENSGALG00000010043|ENSGALG00000004908|ENSGALG00000006543|ENSGALG00000015544|ENSGALG00000016724|ENSGALG00000005309|ENSGALG00000033271|ENSGALG00000037195|ENSGALG00000004956|ENSGALG00000002797|ENSGALG00000039394|ENSGALG00000002847|ENSGALG00000012612|ENSGALG00000012613|ENSGALG00000015960|ENSGALG00000013095	gga:421418|gga:418639|gga:769850|gga:427308|gga:395480|gga:415991|gga:374064|gga:423019|gga:415783|gga:419450|gga:426435|gga:770045|gga:395217|gga:395218|gga:422931|gga:418176|	421418|418639|769850|427308|395480|415991|374064|423019|415783|419450|426435|770045|395217|395218|422931|418176|	RBKS|PRPS2|PFKL|ALDOB, ALDB|RGN, GNL|TKT|PFKM|TALDO1, EPS8L2, transaldolase|GPI|PGD|PGM2|RPE|FBP2|FBP1|RPIA|DERA|	http://www.genome.jp/kegg-bin/show_pathway?gga00030/gga:426435%09red/gga:395480%09red/gga:395217%09red/gga:418176%09red/gga:415991%09red/gga:374064%09red/gga:770045%09red/gga:395218%09red/gga:427308%09red/gga:418639%09red/gga:423019%09red/gga:769850%09red/gga:415783%09red/gga:419450%09red/gga:422931%09red/gga:421418%09red
Nucleotide excision repair	KEGG PATHWAY	gga03420	26	37	0.277081	0.99993	ENSGALG00000002399|ENSGALG00000000734|ENSGALG00000007665|ENSGALG00000013733|ENSGALG00000015641|ENSGALG00000008703|ENSGALG00000042333|ENSGALG00000006357|ENSGALG00000033266|ENSGALG00000014790|ENSGALG00000016860|ENSGALG00000043938|ENSGALG00000006254|ENSGALG00000023682|ENSGALG00000012237|ENSGALG00000015540|ENSGALG00000010700|ENSGALG00000028998|ENSGALG00000039384|ENSGALG00000007510|ENSGALG00000029292|…	gga:100858972|gga:419566|gga:416997|gga:769754|gga:427328|gga:424958|gga:374050|gga:416039|gga:100859398|gga:771294|gga:428019|gga:430516|gga:423785|gga:771837|gga:423567|gga:431623|gga:420578|gga:395659|gga:416997|gga:422303|gga:373984|gga:423185|gga:418907|gga:423081|gga:396542|gga:419053|	100858972|419566|416997|769754|427328|424958|374050|416039|100859398|771294|428019|430516|423785|771837|423567|431623|420578|395659|416997|422303|373984|423185|418907|423081|396542|419053|	GTF2H2|RPA2|POLE|GTF2H5|CCNH|RFC4|DDB1|XPC|POLD2|CDK7|ERCC5, XPG|LIG1|ERCC6, PGBD3|GTF2H3|POLE2|RAD23B|RPA3|XPA, XPAC|POLE|CETN2|PCNA|DDB2|RFC3|GTF2H1|RFC2|POLD3|	http://www.genome.jp/kegg-bin/show_pathway?gga03420/gga:374050%09red/gga:769754%09red/gga:416039%09red/gga:427328%09red/gga:418907%09red/gga:423185%09red/gga:419053%09red/gga:395659%09red/gga:423081%09red/gga:428019%09red/gga:771837%09red/gga:771294%09red/gga:396542%09red/gga:100858972%09red/gga:420578%09red/gga:430516%09red/gga:100859398%09red/gga:423785%09red/gga:422303%09red/gga:431623%09red/g…
Citrate cycle (TCA cycle)	KEGG PATHWAY	gga00020	20	28	0.294565	0.99993	ENSGALG00000041401|ENSGALG00000008818|ENSGALG00000015961|ENSGALG00000007652|ENSGALG00000011950|ENSGALG00000029663|ENSGALG00000013167|ENSGALG00000013165|ENSGALG00000007904|ENSGALG00000029576|ENSGALG00000007931|ENSGALG00000041807|ENSGALG00000008858|ENSGALG00000014155|ENSGALG00000016993|ENSGALG00000007878|ENSGALG00000037401|ENSGALG00000001949|ENSGALG00000030466|ENSGALG00000034434	gga:100859720|gga:424112|gga:422932|gga:416087|gga:374009|gga:426573|gga:395758|gga:420969|gga:419796|gga:416066|gga:417699|gga:374263|gga:421281|gga:426429|gga:418857|gga:419793|gga:415362|gga:417517|gga:100858903|gga:431056|	100859720|424112|422932|416087|374009|426573|395758|420969|419796|416066|417699|374263|421281|426429|418857|419793|415362|417517|100858903|431056|	SDHB, ip|IDH1|SUCLG1|SUCLG2|ACO2|IDH3B|SDHA, Fp|FH|DLAT|PDHB|DLD|PC, PCX|MDH1|OGDH|SUCLA2|SDHD|IDH3A|MDH2|CS|IDH2|	http://www.genome.jp/kegg-bin/show_pathway?gga00020/gga:431056%09red/gga:419796%09red/gga:374009%09red/gga:419793%09red/gga:100859720%09red/gga:100858903%09red/gga:422932%09red/gga:416066%09red/gga:420969%09red/gga:424112%09red/gga:417517%09red/gga:421281%09red/gga:426429%09red/gga:395758%09red/gga:417699%09red/gga:415362%09red/gga:374263%09red/gga:426573%09red/gga:418857%09red/gga:416087%09red
2-Oxocarboxylic acid metabolism	KEGG PATHWAY	gga01210	10	13	0.32663	0.99993	ENSGALG00000008818|ENSGALG00000009655|ENSGALG00000011950|ENSGALG00000029663|ENSGALG00000042984|ENSGALG00000002321|ENSGALG00000037401|ENSGALG00000036172|ENSGALG00000030466|ENSGALG00000034434	gga:424112|gga:428728|gga:374009|gga:426573|gga:100858836|gga:396533|gga:415362|gga:100858836|gga:100858903|gga:431056|	424112|428728|374009|426573|100858836|396533|415362|100858836|100858903|431056|	IDH1|AADAT|ACO2|IDH3B|ACY1|GOT2|IDH3A|ACY1|CS|IDH2|	http://www.genome.jp/kegg-bin/show_pathway?gga01210/gga:431056%09red/gga:374009%09red/gga:100858836%09red/gga:100858903%09red/gga:396533%09red/gga:428728%09red/gga:424112%09red/gga:415362%09red/gga:426573%09red
SNARE interactions in vesicular transport	KEGG PATHWAY	gga04130	20	29	0.334857	0.99993	ENSGALG00000007541|ENSGALG00000041722|ENSGALG00000040128|ENSGALG00000031381|ENSGALG00000008880|ENSGALG00000001238|ENSGALG00000035153|ENSGALG00000003880|ENSGALG00000032613|ENSGALG00000039704|ENSGALG00000034374|ENSGALG00000002536|ENSGALG00000011673|ENSGALG00000001107|ENSGALG00000009526|ENSGALG00000024485|ENSGALG00000043621|ENSGALG00000022955|ENSGALG00000004172|ENSGALG00000013462	gga:419315|gga:395957|gga:416766|gga:770513|gga:770885|gga:417321|gga:428839|gga:424413|gga:430371|gga:424377|gga:426930|gga:395957|gga:428597|gga:419973|gga:423273|gga:420563|gga:424827|gga:418273|gga:422985|gga:420995|	419315|395957|416766|770513|770885|417321|428839|424413|430371|424377|426930|395957|428597|419973|423273|420563|424827|418273|422985|420995|	STX16, syntaxin-16|STX1B|SNAP29|VAMP4|VTI1A|STX8, syntaxin-8|STX3|STX6|YKT6|SEC22B, SEC22L1|STX7, syntaxin-7|STX1B|STX11|GOSR2|VTI1B|BET1|VAMP2|VAMP1|BET1L|STX17, syntaxin-17|	http://www.genome.jp/kegg-bin/show_pathway?gga04130/gga:419973%09red/gga:426930%09red/gga:423273%09red/gga:422985%09red/gga:770885%09red/gga:420563%09red/gga:428597%09red/gga:420995%09red/gga:416766%09red/gga:428839%09red/gga:419315%09red/gga:424413%09red/gga:430371%09red/gga:424377%09red/gga:395957%09red/gga:418273%09red/gga:424827%09red/gga:770513%09red/gga:417321%09red
Cardiac muscle contraction	KEGG PATHWAY	gga04260	39	60	0.339965	0.99993	ENSGALG00000030985|ENSGALG00000015233|ENSGALG00000032142|ENSGALG00000038242|ENSGALG00000025819|ENSGALG00000013537|ENSGALG00000009844|ENSGALG00000010812|ENSGALG00000005789|ENSGALG00000038087|ENSGALG00000040757|ENSGALG00000025788|ENSGALG00000032456|ENSGALG00000002490|ENSGALG00000029845|ENSGALG00000008486|ENSGALG00000032079|ENSGALG00000042886|ENSGALG00000013022|ENSGALG00000005448|ENSGALG00000037996|…	gga:395279|gga:396529|gga:807639|gga:430150|gga:415752|gga:770103|gga:423298|gga:421508|gga:416013|gga:395378|gga:396467|gga:428420|gga:807635|gga:427009|gga:421508|gga:768444|gga:807641|gga:100859614|gga:395891|gga:396067|gga:421392|gga:420236|gga:415996|gga:419580|gga:416978|gga:396366|gga:807637|gga:415826|gga:421508|gga:771939|gga:431629|gga:100859614|gga:420243|gga:100858114|gga:396472|gga:4…	395279|396529|807639|430150|415752|770103|423298|421508|416013|395378|396467|428420|807635|427009|421508|768444|807641|100859614|395891|396067|421392|420236|415996|419580|416978|396366|807637|415826|421508|771939|431629|100859614|420243|100858114|396472|428420|396366|770135|771947|	MYH7B, SM2, SSMHC, myosin, myosin-7B|ATP1B1|COX1|CACNA2D2|UQCRFS1, UQCRFSL1|TPM3|ACTC1|RYR2|UQCRC1|CACNG3|ATP1A3|CACNB2|COX2|UQCRC2|RYR2|CACNA2D1|CYTB| |CACNA1C, CHCACHA1C|MYL3|COX7A2L|UQCRB|CACNA2D3|SLC9A1|COX6A1|TPM1, alpha-fTM|COX3|COX4I1|RYR2|UQCRH|COX7C| |COX6C| |MYL4, L23, MLC|CACNB2|TPM1, alpha-fTM|UQCR11, UQCR| |	http://www.genome.jp/kegg-bin/show_pathway?gga04260/gga:421392%09red/gga:768444%09red/gga:395279%09red/gga:396472%09red/gga:416978%09red/gga:430150%09red/gga:807639%09red/gga:415826%09red/gga:807637%09red/gga:807635%09red/gga:771939%09red/gga:416013%09red/gga:415752%09red/gga:100859614%09red/gga:428420%09red/gga:770135%09red/gga:396467%09red/gga:100858114%09red/gga:420243%09red/gga:427009%09red/g…
Notch signaling pathway	KEGG PATHWAY	gga04330	29	44	0.350697	0.99993	ENSGALG00000005929|ENSGALG00000016427|ENSGALG00000003369|ENSGALG00000003120|ENSGALG00000007762|ENSGALG00000000466|ENSGALG00000002922|ENSGALG00000003952|ENSGALG00000043269|ENSGALG00000011182|ENSGALG00000041607|ENSGALG00000002375|ENSGALG00000011992|ENSGALG00000001905|ENSGALG00000001600|ENSGALG00000009809|ENSGALG00000002055|ENSGALG00000009738|ENSGALG00000014276|ENSGALG00000008414|ENSGALG00000002841|…	gga:416286|gga:421931|gga:374232|gga:416815|gga:416667|gga:373961|gga:374031|gga:419185|gga:395790|gga:395820|gga:418000|gga:395655|gga:418000|gga:417515|gga:419416|gga:422445|gga:395128|gga:423958|gga:426529|gga:424949|gga:395789|gga:776138|gga:395639|gga:424267|gga:396043|gga:428088|gga:374031|gga:422802|gga:373961|	416286|421931|374232|416815|416667|373961|374031|419185|395790|395820|418000|395655|418000|417515|419416|422445|395128|423958|426529|424949|395789|776138|395639|424267|396043|428088|374031|422802|373961|	MAML1|ADAM17, TACE|KAT2A, GCN5L2|NCOR2|CREBBP|HDAC1|NOTCH2|RBPJL|LFNG|DLL1|EP300|NOTCH1|EP300|DTX2|DVL1|MAML3|HES1, HAIRY1, c-hairy1A|CTBP2|CIR1, CIR|DVL3|RFNG|JAG2|NUMB|DTX3L|JAG1|MAML2|NOTCH2|RBPJ, RBPJk|HDAC1|	http://www.genome.jp/kegg-bin/show_pathway?gga04330/gga:419185%09red/gga:416667%09red/gga:428088%09red/gga:416815%09red/gga:417515%09red/gga:396043%09red/gga:374031%09red/gga:422445%09red/gga:424949%09red/gga:423958%09red/gga:422802%09red/gga:395655%09red/gga:418000%09red/gga:395790%09red/gga:395639%09red/gga:426529%09red/gga:395820%09red/gga:419416%09red/gga:395128%09red/gga:374232%09red/gga:373…
Cell cycle	KEGG PATHWAY	gga04110	69	110	0.352374	0.99993	ENSGALG00000008233|ENSGALG00000008234|ENSGALG00000035352|ENSGALG00000006110|ENSGALG00000004494|ENSGALG00000008175|ENSGALG00000031387|ENSGALG00000006474|ENSGALG00000025810|ENSGALG00000003085|ENSGALG00000004342|ENSGALG00000003485|ENSGALG00000007555|ENSGALG00000000466|ENSGALG00000011967|ENSGALG00000012680|ENSGALG00000014378|ENSGALG00000015800|ENSGALG00000015641|ENSGALG00000009476|ENSGALG00000006051|…	gga:421226|gga:424077|gga:396541|gga:416575|gga:426117|gga:417714|gga:425619|gga:416319|gga:396167|gga:396252|gga:415749|gga:419928|gga:396341|gga:373961|gga:422675|gga:420824|gga:422805|gga:421822|gga:427328|gga:420558|gga:424507|gga:418000|gga:416838|gga:378922|gga:418000|gga:395076|gga:417554|gga:424640|gga:426764|gga:424307|gga:422360|gga:374047|gga:419190|gga:396172|gga:424780|gga:423045|gga…	421226|424077|396541|416575|426117|417714|425619|416319|396167|396252|415749|419928|396341|373961|422675|420824|422805|421822|427328|420558|424507|418000|416838|378922|418000|395076|417554|424640|426764|424307|422360|374047|419190|396172|424780|423045|416842|395247|416158|424563|420536|421932|421352|100859853|416667|417258|415400|395132|416027|419126|421352|417181|423949|395297|373984|419493|4180…	BUB1|ORC2, ORC2L|ZBTB17|PLK1|CCNE1|ORC5, ORC5L|YWHAZ|SKP1, SKP1A|CCNB3, CYCB3|CDK1, CDC2|ORC6, ORC6L|CCND3|CCND1|HDAC1|MAD2L1|E2F3|ANAPC4|ORC3, ORC3L|CCNH|CDK6|CDC7|EP300|ANAPC7|BUB1B, BUBR1|EP300|CDKN2B, CDKN2A|YWHAE|ORC1, ORC1L|MCM4|ORC4, ORC4L|STAG2|CCND2|YWHAB|CCNA2, CYCA|TFDP2|WEE1|ANAPC5|SMAD2, MADH2|PTTG1|CDC20|DBF4|YWHAQ|TGFB2, TGF-beta-2| |CREBBP|ANAPC2|CCNB2, cycB2|SMAD3|MCM2|RBL1|TGFB2…	http://www.genome.jp/kegg-bin/show_pathway?gga04110/gga:396252%09red/gga:417554%09red/gga:426764%09red/gga:418058%09red/gga:422675%09red/gga:415749%09red/gga:395132%09red/gga:424307%09red/gga:424640%09red/gga:427328%09red/gga:416158%09red/gga:396167%09red/gga:425619%09red/gga:395076%09red/gga:395247%09red/gga:417714%09red/gga:423045%09red/gga:426117%09red/gga:771857%09red/gga:417181%09red/gga:427…
Progesterone-mediated oocyte maturation	KEGG PATHWAY	gga04914	47	74	0.363054	0.99993	ENSGALG00000034081|ENSGALG00000003085|ENSGALG00000031244|ENSGALG00000016608|ENSGALG00000008934|ENSGALG00000002150|ENSGALG00000025810|ENSGALG00000043413|ENSGALG00000011967|ENSGALG00000006109|ENSGALG00000014378|ENSGALG00000040651|ENSGALG00000017392|ENSGALG00000010175|ENSGALG00000012755|ENSGALG00000008081|ENSGALG00000014786|ENSGALG00000011109|ENSGALG00000037136|ENSGALG00000004161|ENSGALG00000042082|…	gga:395928|gga:396252|gga:395340|gga:422013|gga:424971|gga:415326|gga:396167|gga:395340|gga:422675|gga:423778|gga:422805|gga:395889|gga:101748777|gga:396188|gga:418090|gga:417706|gga:427171|gga:422592|gga:386579|gga:415400|gga:428537|gga:423463|gga:769605|gga:396368|gga:417258|gga:396245|gga:415549|gga:416575|gga:423064|gga:771857|gga:424826|gga:395339|gga:396145|gga:416838|gga:771142|gga:374097|…	395928|396252|395340|422013|424971|415326|396167|395340|422675|423778|422805|395889|101748777|396188|418090|417706|427171|422592|386579|415400|428537|423463|769605|396368|417258|396245|415549|416575|423064|771857|424826|395339|396145|416838|771142|374097|415732|421226|395928|427658|395297|421570|396172|424542|416842|418185|419493|	AKT1|CDK1, CDC2|ADCY5, AC5|ADCY3|PIK3CA, C-P3K|CPEB1|CCNB3, CYCB3|ADCY5, AC5|MAD2L1|MAPK8|ANAPC4|IGF1R, IGF-1R|SPDYA|HSP90AB1, HSPCB|IGF1, IGF-1, IGF-I|PIK3CG|PIK3R1|MAPK10|RPS6KA1, RPS6KA, RSK|CCNB2, cycB2|MOS, c-mos|HSP90AA1|ANAPC13|GNAI1|ANAPC2|RAF1|MAP2K1|PLK1|PDE3B|CDC23|PIK3CB|ADCY9, AC9|INS|ANAPC7|PIK3R2|GNAI3, Galphai3|ADCY7|BUB1|AKT1|MAD1L1|CDH1-A, CDH1-B, CDH1-D|RPS6KA2|CCNA2, CYCA|PRKA…	http://www.genome.jp/kegg-bin/show_pathway?gga04914/gga:396252%09red/gga:415549%09red/gga:396245%09red/gga:386579%09red/gga:422675%09red/gga:101748777%09red/gga:771142%09red/gga:423064%09red/gga:421570%09red/gga:424826%09red/gga:423778%09red/gga:396145%09red/gga:427171%09red/gga:771857%09red/gga:395340%09red/gga:374097%09red/gga:769605%09red/gga:422805%09red/gga:395889%09red/gga:427658%09red/gga:…
Ubiquitin mediated proteolysis	KEGG PATHWAY	gga04120	77	124	0.367039	0.99993	ENSGALG00000034020|ENSGALG00000001971|ENSGALG00000042052|ENSGALG00000035417|ENSGALG00000015351|ENSGALG00000002085|ENSGALG00000034042|ENSGALG00000023335|ENSGALG00000006474|ENSGALG00000041795|ENSGALG00000005006|ENSGALG00000040291|ENSGALG00000013410|ENSGALG00000004500|ENSGALG00000014718|ENSGALG00000031975|ENSGALG00000006428|ENSGALG00000007095|ENSGALG00000014378|ENSGALG00000000699|ENSGALG00000031282|…	gga:419536|gga:417359|gga:416775|gga:420187|gga:418406|gga:395297|gga:427514|gga:771726|gga:416319|gga:420212|gga:415784|gga:419536|gga:426073|gga:429072|gga:427144|gga:416678|gga:374123|gga:420467|gga:422805|gga:415868|gga:420252|gga:427021|gga:415302|gga:770961|gga:101748429|gga:415406|gga:415367|gga:428787|gga:422226|gga:374050|gga:100859413|gga:416838|gga:416769|gga:419448|gga:417898|gga:4194…	419536|417359|416775|420187|418406|395297|427514|771726|416319|420212|415784|419536|426073|429072|427144|416678|374123|420467|422805|415868|420252|427021|415302|770961|101748429|415406|415367|428787|422226|374050|100859413|416838|416769|419448|417898|419421|395178|421463|769605|422514|416660|415356|415367|421202|424563|418682|416117|430767|417258|415497|424837|422940|416383|417898|415497|771857|1…	RHOBTB2|UBE2O|PPIL2|TCEB1|CBLB|CDH1-A, CDH1-B, CDH1-D|PIAS1|RCHY1|SKP1, SKP1A|WWP1|UBA2, SAE2|RHOBTB2|UBA3, UBE1C|RFWD2|MAP3K1|UBE2H|UBE2I|CUL2, cullin-2|ANAPC4|WWP2|UBR5, EDD1|UBE2R2|PML|UBE2G1|TRIM32|NEDD4|HERC1|UBE2K, E2-25K, HIP2, HYPG, LIG|KLHL13|DDB1|UBE2C|ANAPC7|UBE2L3|UBE4B|UBE2N|UBE2J2|UBA7, UBE1, UBE1L|BIRC6|ANAPC13|HERC3|MGRN1|UBE2Q2|HERC1|FANCL|CDC20|HERC2|VHL|PRPF19|ANAPC2|DET1|UBE2G…	http://www.genome.jp/kegg-bin/show_pathway?gga04120/gga:374050%09red/gga:770961%09red/gga:416769%09red/gga:415868%09red/gga:416678%09red/gga:429072%09red/gga:419421%09red/gga:416838%09red/gga:430767%09red/gga:416660%09red/gga:415784%09red/gga:416383%09red/gga:395280%09red/gga:418682%09red/gga:374038%09red/gga:415497%09red/gga:427021%09red/gga:421577%09red/gga:421463%09red/gga:100859413%09red/gga:…
Nicotinate and nicotinamide metabolism	KEGG PATHWAY	gga00760	17	25	0.371129	0.99993	ENSGALG00000016471|ENSGALG00000041161|ENSGALG00000003816|ENSGALG00000015268|ENSGALG00000014509|ENSGALG00000015833|ENSGALG00000031397|ENSGALG00000043318|ENSGALG00000037587|ENSGALG00000038175|ENSGALG00000003651|ENSGALG00000008185|ENSGALG00000014869|ENSGALG00000004153|ENSGALG00000042801|ENSGALG00000020876|ENSGALG00000032413	gga:421954|gga:423871|gga:419675|gga:768471|gga:422828|gga:421833|gga:395080|gga:101748948|gga:426928|gga:404301|gga:420034|gga:424071|gga:427196|gga:422983|gga:423871|gga:424072|gga:419403|	421954|423871|419675|768471|422828|421833|395080|101748948|426928|404301|420034|424071|427196|422983|423871|424072|419403|	NT5C1B|NT5C2|NT5C1A|NUDT12|BST1|NT5E|NT5C3A, NT5C3, PYN1|NMNAT1|ENPP3|NAPRT1|NT5C3L, NT5C3B|AOX1|NNT|NADSYN1|NT5C2|AOX2P, AOX2|NADK|	http://www.genome.jp/kegg-bin/show_pathway?gga00760/gga:419403%09red/gga:422828%09red/gga:101748948%09red/gga:419675%09red/gga:423871%09red/gga:426928%09red/gga:404301%09red/gga:427196%09red/gga:422983%09red/gga:421954%09red/gga:395080%09red/gga:424072%09red/gga:768471%09red/gga:424071%09red/gga:421833%09red/gga:420034%09red
Adrenergic signaling in cardiomyocytes	KEGG PATHWAY	gga04261	75	121	0.374043	0.99993	ENSGALG00000015233|ENSGALG00000031244|ENSGALG00000005088|ENSGALG00000028530|ENSGALG00000033061|ENSGALG00000034081|ENSGALG00000008393|ENSGALG00000016608|ENSGALG00000046543|ENSGALG00000006462|ENSGALG00000011840|ENSGALG00000000469|ENSGALG00000043413|ENSGALG00000029996|ENSGALG00000040035|ENSGALG00000038242|ENSGALG00000038265|ENSGALG00000013537|ENSGALG00000009844|ENSGALG00000008494|ENSGALG00000038512|…	gga:396529|gga:395340|gga:423737|gga:424542|gga:374174|gga:395928|gga:100859610|gga:422013|gga:101750705|gga:416318|gga:423512|gga:428203|gga:395340|gga:423460|gga:427623|gga:430150|gga:428435|gga:770103|gga:423298|gga:395099|gga:396065|gga:415958|gga:421372|gga:421508|gga:396366|gga:396366|gga:395378|gga:374174|gga:373890|gga:417706|gga:396467|gga:374097|gga:396282|gga:395891|gga:426888|gga:4215…	396529|395340|423737|424542|374174|395928|100859610|422013|101750705|416318|423512|428203|395340|423460|427623|430150|428435|770103|423298|395099|396065|415958|421372|421508|396366|396366|395378|374174|373890|417706|396467|374097|396282|395891|426888|421508|768444|374244|396523|395279|424971|421250|422688|396368|100859614|416350|427171|396067|415996|421250|419580|395947|423090|378903|422933|42902…	ATP1B1|ADCY5, AC5|CAMK2G|PRKACB|CAMK2B|AKT1| |ADCY3|ADRB1|PPP2CA|PPP2R5E|ADRA1A|ADCY5, AC5|PPP2R5C|ADRB2|CACNA2D2|CREB5|TPM3|ACTC1|CREB1|AGTR1|ATP2B2|PPP2R5A|RYR2|TPM1, alpha-fTM|TPM1, alpha-fTM|CACNG3|CAMK2B|ADRA1B|PIK3CG|ATP1A3|GNAI3, Galphai3|BCL2, bcl-2|CACNA1C, CHCACHA1C|RAPGEF3|RYR2|CACNA2D1|ATP2B1|CALM1|MYH7B, SM2, SSMHC, myosin, myosin-7B|PIK3CA, C-P3K|PPP2R5D|CAMK2D|GNAI1| |PPP2R2B|PIK3R…	http://www.genome.jp/kegg-bin/show_pathway?gga04261/gga:374174%09red/gga:422933%09red/gga:423737%09red/gga:423460%09red/gga:396523%09red/gga:396472%09red/gga:424733%09red/gga:422688%09red/gga:430150%09red/gga:374244%09red/gga:771142%09red/gga:396282%09red/gga:423512%09red/gga:424826%09red/gga:396065%09red/gga:426888%09red/gga:396067%09red/gga:419934%09red/gga:427171%09red/gga:427262%09red/gga:768…
Purine metabolism	KEGG PATHWAY	gga00230	91	148	0.379211	0.99993	ENSGALG00000004908|ENSGALG00000034009|ENSGALG00000003651|ENSGALG00000008563|ENSGALG00000039394|ENSGALG00000004514|ENSGALG00000037076|ENSGALG00000030099|ENSGALG00000017350|ENSGALG00000003570|ENSGALG00000001168|ENSGALG00000010542|ENSGALG00000031397|ENSGALG00000011035|ENSGALG00000009361|ENSGALG00000006035|ENSGALG00000038160|ENSGALG00000043569|ENSGALG00000041742|ENSGALG00000003689|ENSGALG00000010202|…	gga:418639|gga:100858316|gga:420034|gga:416708|gga:426435|gga:395091|gga:395315|gga:100859759|gga:419081|gga:396091|gga:415635|gga:422530|gga:395080|gga:424697|gga:422408|gga:423064|gga:422910|gga:426732|gga:777528|gga:423678|gga:423343|gga:419053|gga:395340|gga:422055|gga:416723|gga:426928|gga:416997|gga:426866|gga:417968|gga:418185|gga:100857155|gga:428713|gga:395340|gga:421574|gga:424133|gga:4…	418639|100858316|420034|416708|426435|395091|395315|100859759|419081|396091|415635|422530|395080|424697|422408|423064|422910|426732|777528|423678|423343|419053|395340|422055|416723|426928|416997|426866|417968|418185|100857155|428713|395340|421574|424133|421954|423871|427253|426289|395339|428399|419675|430103|100859339|424116|420253|100859339|421936|423727|422013|395916|426805|423826|421878|768578…	PRPS2|AMPD2|NT5C3L, NT5C3B|ENTPD6|PGM2|PDE6G|GART, AIRS, GARS| |RRM1|ATIC, PURH|POLR2C|PAPSS1|NT5C3A, NT5C3, PYN1|AK4, AK3L1, AK3L2|GUCY1B3|PDE3B|POLR1A|NME5| |PAPSS2|ENTPD5|POLD3|ADCY5, AC5|ENPP4|POLR3F|ENPP3|POLE|NME6|GUCY2C|PDE3A|APRT|POLR1D|ADCY5, AC5|PDE10A|PDE11A|NT5C1B|NT5C2|GDA|POLR2I|ADCY9, AC9|GUK1|NT5C1A|CANT1|NPR2|PDE1A|RRM2B|NPR2|RRM2|POLR3A|ADCY3|NME2, CNDPK|POLR1E|ENTPD1|PRIM2, PRI…	http://www.genome.jp/kegg-bin/show_pathway?gga00230/gga:417968%09red/gga:422587%09red/gga:100857290%09red/gga:422408%09red/gga:428579%09red/gga:422407%09red/gga:426534%09red/gga:396091%09red/gga:100857155%09red/gga:396534%09red/gga:396025%09red/gga:430103%09red/gga:426805%09red/gga:423064%09red/gga:423567%09red/gga:428588%09red/gga:416723%09red/gga:422055%09red/gga:421574%09red/gga:420752%09red/g…
Taurine and hypotaurine metabolism	KEGG PATHWAY	gga00430	5	6	0.383039	0.99993	ENSGALG00000001062|ENSGALG00000034070|ENSGALG00000035850|ENSGALG00000002358|ENSGALG00000040619	gga:419121|gga:395743|gga:426184|gga:427391|gga:769879|	419121|395743|426184|427391|769879|	GGT7, GGTL3|GAD1, GAD67|CSAD|CDO1|BAAT|	http://www.genome.jp/kegg-bin/show_pathway?gga00430/gga:426184%09red/gga:769879%09red/gga:427391%09red/gga:395743%09red/gga:419121%09red
Glycerolipid metabolism	KEGG PATHWAY	gga00561	32	50	0.386549	0.99993	ENSGALG00000016285|ENSGALG00000043734|ENSGALG00000014569|ENSGALG00000031932|ENSGALG00000009231|ENSGALG00000032736|ENSGALG00000014711|ENSGALG00000003518|ENSGALG00000008229|ENSGALG00000011221|ENSGALG00000040899|ENSGALG00000016959|ENSGALG00000038110|ENSGALG00000034436|ENSGALG00000005721|ENSGALG00000008795|ENSGALG00000040800|ENSGALG00000008380|ENSGALG00000004763|ENSGALG00000002142|ENSGALG00000010244|…	gga:418589|gga:426846|gga:431066|gga:418550|gga:423916|gga:416024|gga:427138|gga:426788|gga:426812|gga:422610|gga:426550|gga:769506|gga:772367|gga:417165|gga:424839|gga:423895|gga:425137|gga:423197|gga:417615|gga:427381|gga:424599|gga:421945|gga:100858471|gga:424405|gga:421925|gga:769506|gga:396219|gga:395338|gga:421309|gga:418124|gga:418171|gga:416880|	418589|426846|431066|418550|423916|416024|427138|426788|426812|422610|426550|769506|772367|417165|424839|423895|425137|423197|417615|427381|424599|421945|100858471|424405|421925|769506|396219|395338|421309|418124|418171|416880|	GK|LIPG|PNPLA2, ATGL|AGPAT3|PNLIP|MGLL|PPAP2A|AGPAT6|ALDH7A1|AGPAT9, LPAAT-THETA|GPAT2|DGKH|DGKB|CEL|DGKG|GPAM| |DGKZ|ALDH3A2|DGKQ|AKR1A1|LPIN1| |ALDH9A1|MBOAT2, OACT2|DGKH|LPL|AKR1B10, AKR|DGAT2|DGKI|AKR1B1L|ALDH2|	http://www.genome.jp/kegg-bin/show_pathway?gga00561/gga:426846%09red/gga:769506%09red/gga:427381%09red/gga:427138%09red/gga:772367%09red/gga:425137%09red/gga:417615%09red/gga:424599%09red/gga:417165%09red/gga:426788%09red/gga:418124%09red/gga:416880%09red/gga:100858471%09red/gga:396219%09red/gga:423895%09red/gga:418550%09red/gga:426812%09red/gga:423916%09red/gga:424405%09red/gga:395338%09red/gga:…
Pantothenate and CoA biosynthesis	KEGG PATHWAY	gga00770	10	14	0.38743	0.99993	ENSGALG00000006431|ENSGALG00000006627|ENSGALG00000027981|ENSGALG00000004882|ENSGALG00000033283|ENSGALG00000015978|ENSGALG00000039011|ENSGALG00000037587|ENSGALG00000005509|ENSGALG00000013993	gga:423792|gga:416949|gga:418975|gga:100859789|gga:421702|gga:423792|gga:420266|gga:426928|gga:429083|gga:421702|	423792|416949|418975|100859789|421702|423792|420266|426928|429083|421702|	PANK1|UPB1|AASDHPPT|PPCS|VNN1, VNN2, VNN3|PANK1|DPYS|ENPP3|DPYD|VNN1, VNN2, VNN3|	http://www.genome.jp/kegg-bin/show_pathway?gga00770/gga:423792%09red/gga:426928%09red/gga:100859789%09red/gga:420266%09red/gga:416949%09red/gga:429083%09red/gga:421702%09red/gga:418975%09red
Carbon metabolism	KEGG PATHWAY	gga01200	56	90	0.389939	0.99993	ENSGALG00000008818|ENSGALG00000016991|ENSGALG00000002397|ENSGALG00000003913|ENSGALG00000004612|ENSGALG00000016724|ENSGALG00000016872|ENSGALG00000007936|ENSGALG00000037195|ENSGALG00000027287|ENSGALG00000002797|ENSGALG00000014442|ENSGALG00000012245|ENSGALG00000034434|ENSGALG00000006543|ENSGALG00000015849|ENSGALG00000007652|ENSGALG00000005309|ENSGALG00000011950|ENSGALG00000013165|ENSGALG00000013167|…	gga:424112|gga:418856|gga:417540|gga:415385|gga:419489|gga:395480|gga:418774|gga:395833|gga:423019|gga:768421|gga:419450|gga:374193|gga:422705|gga:431056|gga:769850|gga:374189|gga:416087|gga:415991|gga:374009|gga:420969|gga:395758|gga:396017|gga:418857|gga:374044|gga:415317|gga:416066|gga:421281|gga:395218|gga:395217|gga:415362|gga:417517|gga:100858903|gga:418639|gga:415783|gga:430370|gga:419793|…	424112|418856|417540|415385|419489|395480|418774|395833|423019|768421|419450|374193|422705|431056|769850|374189|416087|415991|374009|420969|395758|396017|418857|374044|415317|416066|421281|395218|395217|415362|417517|100858903|418639|415783|430370|419793|768706|396435|417699|374263|426429|770045|100859720|395929|396435|427308|374222|416520|426573|422931|422932|419019|374064|396533|419019|419796|	IDH1|ESD|PSPH|MCEE|MTHFR|RGN, GNL|PCCA|PGK1, PGK|TALDO1, EPS8L2, transaldolase|HK3|PGD|GAPDH, KNC-NDS6|ADH5|IDH2|PFKL|ME1|SUCLG2|TKT|ACO2|FH|SDHA, Fp|ENO1|SUCLA2|HK2, hexokinase-2|ADPGK|PDHB|MDH1|FBP1|FBP2|IDH3A|MDH2|CS|PRPS2|GPI|GCK|SDHD|PCCB|TPI1|DLD|PC, PCX|OGDH|RPE|SDHB, ip|HADHA|TPI1|ALDOB, ALDB|GLDC|SHMT1|IDH3B|RPIA|SUCLG1|ME3|PFKM|GOT2|ME3|DLAT|	http://www.genome.jp/kegg-bin/show_pathway?gga01200/gga:422931%09red/gga:422932%09red/gga:396533%09red/gga:417699%09red/gga:396435%09red/gga:395833%09red/gga:427308%09red/gga:374222%09red/gga:426429%09red/gga:374044%09red/gga:395758%09red/gga:415783%09red/gga:418857%09red/gga:418856%09red/gga:431056%09red/gga:419796%09red/gga:422705%09red/gga:419793%09red/gga:416520%09red/gga:100858903%09red/gga:…
Phagosome	KEGG PATHWAY	gga04145	78	127	0.394667	0.99993	ENSGALG00000030038|ENSGALG00000016446|ENSGALG00000010091|ENSGALG00000005966|ENSGALG00000032148|ENSGALG00000004252|ENSGALG00000035773|ENSGALG00000007130|ENSGALG00000011280|ENSGALG00000009621|ENSGALG00000007001|ENSGALG00000009626|ENSGALG00000040379|ENSGALG00000009239|ENSGALG00000042482|ENSGALG00000007190|ENSGALG00000016261|ENSGALG00000033932|ENSGALG00000000158|ENSGALG00000012119|ENSGALG00000003283|…	gga:396370|gga:421939|gga:424575|gga:416023|gga:416288|gga:420160|gga:100857877|gga:395871|gga:417896|gga:415296|gga:417241|gga:373987|gga:768337|gga:769014|gga:100529061|gga:417249|gga:418581|gga:693260|gga:417050|gga:395488|gga:420120|gga:420997|gga:395821|gga:420883|gga:425049|gga:426199|gga:769300|gga:395142|gga:415296|gga:417255|gga:396426|gga:424377|gga:418979|gga:396427|gga:396526|gga:4278…	396370|421939|424575|416023|416288|420160|100857877|395871|417896|415296|417241|373987|768337|769014|100529061|417249|418581|693260|417050|395488|420120|420997|395821|420883|425049|426199|769300|395142|415296|417255|396426|424377|418979|396427|396526|427854|396191|415793|693256|424151|395474|423461|421037|420259|425049|100857247|426930|417051|425657|100857553|425049|424114|420146|100858824|423280…	C3, C3d|ATP6V1C2|ATP6V0B|SEC61A1|CANX| |PIK3C3|RAC1, CRAC1A|EEA1|ACTG1, actin, cytoplasmic|TLR4|THBS1, thrombospondin-1| |TLR2-2, TLR2, TLR2B|RAB5B|ATP6V1G1|CYBB, Nox2|BF1, B-F, B-F-S04, B-F-S05, B-F-S06, B-F-S07, B-FI, B-FIV, BF2, BFa2, BFw-03, BFw-05, BFz-01|BMA1, B-DMA, B-MA1, DMA, DMA1|MARCO|COMP|SEC61B|ATP6V1A|TUBB2B, TUBB2|TUBA3D, TUBA3E|ATP6V1H|STX12|ITGB5|ACTG1, actin, cytoplasmic|TUBB2C|…	http://www.genome.jp/kegg-bin/show_pathway?gga04145/gga:426199%09red/gga:417241%09red/gga:769014%09red/gga:426930%09red/gga:693256%09red/gga:418979%09red/gga:420259%09red/gga:424575%09red/gga:395871%09red/gga:421037%09red/gga:396044%09red/gga:425049%09red/gga:417249%09red/gga:100857247%09red/gga:420146%09red/gga:100858824%09red/gga:418162%09red/gga:417050%09red/gga:417051%09red/gga:420160%09red/g…
Dorso-ventral axis formation	KEGG PATHWAY	gga04320	13	19	0.395603	0.99993	ENSGALG00000039381|ENSGALG00000012273|ENSGALG00000038089|ENSGALG00000000504|ENSGALG00000007687|ENSGALG00000002375|ENSGALG00000002150|ENSGALG00000002922|ENSGALG00000034052|ENSGALG00000000521|ENSGALG00000001143|ENSGALG00000039450|ENSGALG00000012921	gga:374031|gga:423572|gga:396494|gga:419813|gga:415549|gga:395655|gga:415326|gga:374031|gga:421033|gga:415855|gga:396235|gga:431192|gga:395750|	374031|423572|396494|419813|415549|395655|415326|374031|421033|415855|396235|431192|395750|	NOTCH2|SOS2|EGFR, c-erbB|ETV7|MAP2K1|NOTCH1|CPEB1|NOTCH2|SPIRE1|SPIRE2|ETS1, ETS-1, ETS-1A, ETS-1B, TNIP1, c-ets-1|SOS1|ETV6, TEL|	http://www.genome.jp/kegg-bin/show_pathway?gga04320/gga:415855%09red/gga:423572%09red/gga:415549%09red/gga:431192%09red/gga:415326%09red/gga:396494%09red/gga:421033%09red/gga:374031%09red/gga:396235%09red/gga:395655%09red/gga:419813%09red/gga:395750%09red
Drug metabolism - cytochrome P450	KEGG PATHWAY	gga00982	19	29	0.403696	0.99993	ENSGALG00000032922|ENSGALG00000016325|ENSGALG00000008409|ENSGALG00000008185|ENSGALG00000003022|ENSGALG00000042008|ENSGALG00000006344|ENSGALG00000029395|ENSGALG00000016328|ENSGALG00000028551|ENSGALG00000009803|ENSGALG00000036044|ENSGALG00000001723|ENSGALG00000011805|ENSGALG00000003445|ENSGALG00000020876|ENSGALG00000012245|ENSGALG00000032836|ENSGALG00000020160	gga:395976|gga:414896|gga:423881|gga:424071|gga:100857724|gga:395976|gga:396322|gga:395976|gga:414895|gga:100859645|gga:770916|gga:428813|gga:100857724|gga:422660|gga:424404|gga:424072|gga:422705|gga:418561|gga:395979|	395976|414896|423881|424071|100857724|395976|396322|395976|414895|100859645|770916|428813|100857724|422660|424404|424072|422705|418561|395979|	GSTM2|GSTA3, GST, GSTA1|GSTO1|AOX1| |GSTM2|GSTT1|GSTM2|GSTA| |MGST2|ALDH3B1| |UGT2A3, UGT2A1|MGST3|AOX2P, AOX2|ADH5|MAOB, MAOA|ADH6, ADH1A, ADH1B|	http://www.genome.jp/kegg-bin/show_pathway?gga00982/gga:100857724%09red/gga:396322%09red/gga:424404%09red/gga:422705%09red/gga:422660%09red/gga:100859645%09red/gga:423881%09red/gga:418561%09red/gga:395979%09red/gga:770916%09red/gga:424072%09red/gga:424071%09red/gga:395976%09red/gga:414896%09red/gga:414895%09red/gga:428813%09red
Other types of O-glycan biosynthesis	KEGG PATHWAY	gga00514	19	29	0.403696	0.99993	ENSGALG00000010094|ENSGALG00000043269|ENSGALG00000002841|ENSGALG00000038320|ENSGALG00000005550|ENSGALG00000031590|ENSGALG00000005425|ENSGALG00000036518|ENSGALG00000034975|ENSGALG00000043351|ENSGALG00000017076|ENSGALG00000022891|ENSGALG00000038205|ENSGALG00000006594|ENSGALG00000006141|ENSGALG00000041962|ENSGALG00000010083|ENSGALG00000016803|ENSGALG00000030605	gga:396122|gga:395790|gga:395789|gga:424447|gga:396169|gga:428638|gga:422203|gga:424447|gga:427782|gga:424447|gga:428075|gga:418342|gga:423373|gga:395070|gga:395112|gga:423373|gga:424572|gga:403122|gga:396122|	396122|395790|395789|424447|396169|428638|422203|424447|427782|424447|428075|418342|423373|395070|395112|423373|424572|403122|396122|	B4GALT2, CKII|LFNG|RFNG|GLT25D2|ST6GAL1|B3GAT2|OGT|GLT25D2|FUT7, CFTII|GLT25D2|B3GALTL|B4GALT3|POMT2|POFUT1|POFUT2, FUT13|POMT2|ST3GAL3, SIAT6|ST6GAL2, ST6GALII|B4GALT2, CKII|	http://www.genome.jp/kegg-bin/show_pathway?gga00514/gga:424447%09red/gga:423373%09red/gga:424572%09red/gga:396122%09red/gga:428075%09red/gga:403122%09red/gga:427782%09red/gga:395789%09red/gga:428638%09red/gga:395112%09red/gga:396169%09red/gga:422203%09red/gga:395790%09red/gga:395070%09red/gga:418342%09red
Protein processing in endoplasmic reticulum	KEGG PATHWAY	gga04141	89	146	0.405505	0.99993	ENSGALG00000005907|ENSGALG00000001593|ENSGALG00000008172|ENSGALG00000008676|ENSGALG00000010581|ENSGALG00000012404|ENSGALG00000040484|ENSGALG00000023510|ENSGALG00000042214|ENSGALG00000016894|ENSGALG00000012885|ENSGALG00000033232|ENSGALG00000002141|ENSGALG00000009611|ENSGALG00000012311|ENSGALG00000003648|ENSGALG00000009565|ENSGALG00000034821|ENSGALG00000005181|ENSGALG00000014878|ENSGALG00000008419|…	gga:416017|gga:374186|gga:101751309|gga:396414|gga:423391|gga:423585|gga:422597|gga:416882|gga:426353|gga:418787|gga:396282|gga:100859676|gga:424757|gga:423285|gga:422713|gga:771022|gga:423279|gga:426849|gga:423742|gga:421726|gga:416119|gga:420785|gga:419588|gga:423778|gga:374163|gga:418073|gga:420871|gga:420785|gga:423711|gga:422592|gga:100859676|gga:423463|gga:423764|gga:396240|gga:374091|gga:4…	416017|374186|101751309|396414|423391|423585|422597|416882|426353|418787|396282|100859676|424757|423285|422713|771022|423279|426849|423742|421726|416119|420785|419588|423778|374163|418073|420871|420785|423711|422592|100859676|423463|423764|396240|374091|416314|693249|416110|776639|420867|395528|419268|420967|418785|423707|378918|416319|416918|422857|420146|416934|396188|425542|420997|419256|41944…	RPN1|UFD1L|ERLEC1|RRBP1|SEL1L|ERO1L|SEC31A, SEC31L1|ERP29, C12orf8|UBQLN4, ubiquilin-4|DNAJC3|BCL2, bcl-2|LMAN2|UGGT1, UGCGL1|EIF2AK4|UBE2D3, UBE2D3P| |EIF2S1|LMAN1|SEC24C|MAN1A1|SEC13, SEC13L1|PDIA4|MAN1C1|MAPK8|HSP90B1, hsp108|CKAP4|SSR1|PDIA4|SAR1A|MAPK10|LMAN2|HSP90AA1|SEC31B, SEC31L2|CAPN1, calpain|P4HB, PDI|SAR1B|CAPN1|EDEM1|SEC61G|TXNDC5|UBE2J1, NCUBE1|NSFL1C|BAG1|UGGT2|DNAJB12|TRAM1|SKP1,…	http://www.genome.jp/kegg-bin/show_pathway?gga04141/gga:424450%09red/gga:396240%09red/gga:416918%09red/gga:770961%09red/gga:419421%09red/gga:425027%09red/gga:426849%09red/gga:424757%09red/gga:416934%09red/gga:420871%09red/gga:771022%09red/gga:423285%09red/gga:425542%09red/gga:417456%09red/gga:418073%09red/gga:396282%09red/gga:423778%09red/gga:424837%09red/gga:425656%09red/gga:419268%09red/gga:416…
Fatty acid biosynthesis	KEGG PATHWAY	gga00061	9	13	0.426855	0.99993	ENSGALG00000005206|ENSGALG00000030996|ENSGALG00000040896|ENSGALG00000005043|ENSGALG00000005439|ENSGALG00000006644|ENSGALG00000034275|ENSGALG00000036165|ENSGALG00000010628	gga:424810|gga:430557|gga:396061|gga:430557|gga:396504|gga:416324|gga:427934|gga:430557|gga:422547|	424810|430557|396061|430557|396504|416324|427934|430557|422547|	ACSL3|ACACB|FASN|ACACB|ACACA, ACAC|ACSL6|MCAT|ACACB|ACSL1|	http://www.genome.jp/kegg-bin/show_pathway?gga00061/gga:422547%09red/gga:430557%09red/gga:416324%09red/gga:424810%09red/gga:427934%09red/gga:396504%09red/gga:396061%09red
RNA degradation	KEGG PATHWAY	gga03018	39	63	0.428672	0.99993	ENSGALG00000040875|ENSGALG00000016930|ENSGALG00000010333|ENSGALG00000005433|ENSGALG00000008765|ENSGALG00000040373|ENSGALG00000011682|ENSGALG00000031851|ENSGALG00000003950|ENSGALG00000014670|ENSGALG00000011957|ENSGALG00000011402|ENSGALG00000009985|ENSGALG00000003800|ENSGALG00000013061|ENSGALG00000041625|ENSGALG00000042641|ENSGALG00000040181|ENSGALG00000002377|ENSGALG00000031143|ENSGALG00000004123|…	gga:415656|gga:418821|gga:422508|gga:426807|gga:421267|gga:417182|gga:417936|gga:415733|gga:416255|gga:427114|gga:417992|gga:424215|gga:422466|gga:419674|gga:770425|gga:420751|gga:426566|gga:415294|gga:396017|gga:419716|gga:419189|gga:415359|gga:417765|gga:416293|gga:429172|gga:395225|gga:425032|gga:427137|gga:430997|gga:417851|gga:420128|gga:416040|gga:769972|gga:424059|gga:100858397|gga:420704|…	415656|418821|422508|426807|421267|417182|417936|415733|416255|427114|417992|424215|422466|419674|770425|420751|426566|415294|396017|419716|419189|415359|417765|416293|429172|395225|425032|427137|430997|417851|420128|416040|769972|424059|100858397|420704|415811|100858560|420669|	EDC4|DIS3|CNOT6L|ZCCHC7|C1D|EXOSC2|CNOT4|PAPD5|CNOT8|TTC37|TOB2|RQCD1|LSM6|PABPC4|PAPD7, POLS|LSM5|OSBP|EDC3, LSM16|ENO1|DCPS|PABPC1L|WDR61, REC14|LSM8|CNOT6|PAN2, USP52|TOB1, TOB|DHX36|SKIV2L2|PABPC1|CNOT2|LSM4|LSM3|DCP2|HSPD1|CNOT1|EXOSC7|MPHOSPH6|EXOSC8|CNOT10|	http://www.genome.jp/kegg-bin/show_pathway?gga03018/gga:422466%09red/gga:429172%09red/gga:419189%09red/gga:427114%09red/gga:427137%09red/gga:395225%09red/gga:422508%09red/gga:416255%09red/gga:419674%09red/gga:417992%09red/gga:100858397%09red/gga:417182%09red/gga:416293%09red/gga:417851%09red/gga:430997%09red/gga:420128%09red/gga:420751%09red/gga:419716%09red/gga:415359%09red/gga:424215%09red/gga:…
Pyrimidine metabolism	KEGG PATHWAY	gga00240	55	90	0.431805	0.99993	ENSGALG00000001988|ENSGALG00000005961|ENSGALG00000008749|ENSGALG00000016442|ENSGALG00000006305|ENSGALG00000002932|ENSGALG00000004947|ENSGALG00000038032|ENSGALG00000007470|ENSGALG00000005395|ENSGALG00000014897|ENSGALG00000038362|ENSGALG00000007078|ENSGALG00000008563|ENSGALG00000003732|ENSGALG00000007665|ENSGALG00000038044|ENSGALG00000012291|ENSGALG00000016278|ENSGALG00000030808|ENSGALG00000039011|…	gga:416782|gga:770922|gga:416723|gga:421936|gga:770258|gga:395916|gga:423727|gga:769338|gga:428713|gga:426805|gga:421060|gga:428659|gga:423826|gga:416708|gga:771901|gga:416997|gga:426866|gga:395486|gga:421878|gga:428713|gga:420266|gga:421921|gga:420034|gga:419081|gga:415635|gga:422648|gga:424256|gga:421954|gga:423871|gga:100859398|gga:419561|gga:426289|gga:395080|gga:416620|gga:428659|gga:427551|…	416782|770922|416723|421936|770258|395916|423727|769338|428713|426805|421060|428659|423826|416708|771901|416997|426866|395486|421878|428713|420266|421921|420034|419081|415635|422648|424256|421954|423871|100859398|419561|426289|395080|416620|428659|427551|429083|429100|423871|422910|423567|419255|416949|419675|416997|430103|420103|421833|426732|417990|422556|100859759|420253|423343|419053|	TXNRD2|DGUOK|POLR3F|RRM2|DTYMK|NME2, CNDPK|POLR3A|DUT|POLR1D|POLR1E|TYMS|CAD|ENTPD1|ENTPD6|UCK1|POLE|NME6|POLR2F, RPB6|PRIM2, PRIM2A|POLR1D|DPYS|CMPK2|NT5C3L, NT5C3B|RRM1|POLR2C|DCK|UMPS|NT5C1B|NT5C2|POLD2|CTPS|POLR2I|NT5C3A, NT5C3, PYN1|POLR3E|CAD|TK2|DPYD|CMPK1, CK, CMPK|NT5C2|POLR1A|POLE2|UCKL1|UPB1|NT5C1A|POLE|CANT1|POLR2E|NT5E|NME5|POLR3H|DCTD| |RRM2B|ENTPD5|POLD3|	http://www.genome.jp/kegg-bin/show_pathway?gga00240/gga:416723%09red/gga:770922%09red/gga:423826%09red/gga:395916%09red/gga:430103%09red/gga:416620%09red/gga:100859759%09red/gga:770258%09red/gga:769338%09red/gga:416708%09red/gga:419675%09red/gga:426289%09red/gga:416782%09red/gga:427551%09red/gga:422648%09red/gga:421921%09red/gga:415635%09red/gga:416949%09red/gga:429083%09red/gga:420103%09red/gga:…
Starch and sucrose metabolism	KEGG PATHWAY	gga00500	22	35	0.446145	0.99993	ENSGALG00000008508|ENSGALG00000037587|ENSGALG00000027287|ENSGALG00000034855|ENSGALG00000005147|ENSGALG00000038740|ENSGALG00000011805|ENSGALG00000040208|ENSGALG00000039394|ENSGALG00000031341|ENSGALG00000009511|ENSGALG00000002542|ENSGALG00000008855|ENSGALG00000032150|ENSGALG00000004956|ENSGALG00000043872|ENSGALG00000001242|ENSGALG00000042771|ENSGALG00000013265|ENSGALG00000041993|ENSGALG00000012365|…	gga:421248|gga:426928|gga:768421|gga:374044|gga:414139|gga:414140|gga:422660|gga:100859028|gga:426435|gga:425007|gga:425007|gga:427823|gga:373900|gga:430370|gga:415783|gga:417691|gga:426743|gga:427964|gga:418201|gga:422792|gga:378909|gga:419052|	421248|426928|768421|374044|414139|414140|422660|100859028|426435|425007|425007|427823|373900|430370|415783|417691|426743|427964|418201|422792|378909|419052|	PYGB|ENPP3|HK3|HK2, hexokinase-2|AMY1A|AMY2A|UGT2A3, UGT2A1| |PGM2|SI, MGAM|SI, MGAM|GUSB|UGP2|GCK|GPI| | |GBE1|GYS2|UGDH|PYGL|PGM2L1|	http://www.genome.jp/kegg-bin/show_pathway?gga00500/gga:417691%09red/gga:421248%09red/gga:427823%09red/gga:768421%09red/gga:373900%09red/gga:425007%09red/gga:414139%09red/gga:426928%09red/gga:378909%09red/gga:100859028%09red/gga:418201%09red/gga:422792%09red/gga:414140%09red/gga:422660%09red/gga:374044%09red/gga:426743%09red/gga:419052%09red/gga:415783%09red/gga:430370%09red/gga:426435%09red/gga:…
Ascorbate and aldarate metabolism	KEGG PATHWAY	gga00053	7	10	0.447032	0.99993	ENSGALG00000016724|ENSGALG00000008229|ENSGALG00000003495|ENSGALG00000041993|ENSGALG00000004763|ENSGALG00000011805|ENSGALG00000004725	gga:395480|gga:426812|gga:424405|gga:422792|gga:417615|gga:422660|gga:416880|	395480|426812|424405|422792|417615|422660|416880|	RGN, GNL|ALDH7A1|ALDH9A1|UGDH|ALDH3A2|UGT2A3, UGT2A1|ALDH2|	http://www.genome.jp/kegg-bin/show_pathway?gga00053/gga:395480%09red/gga:422660%09red/gga:424405%09red/gga:422792%09red/gga:416880%09red/gga:426812%09red/gga:417615%09red
Propanoate metabolism	KEGG PATHWAY	gga00640	16	25	0.448259	0.99993	ENSGALG00000035836|ENSGALG00000030996|ENSGALG00000006300|ENSGALG00000015961|ENSGALG00000005439|ENSGALG00000007652|ENSGALG00000016872|ENSGALG00000003913|ENSGALG00000016993|ENSGALG00000037238|ENSGALG00000010940|ENSGALG00000007334|ENSGALG00000014828|ENSGALG00000016536|ENSGALG00000036165|ENSGALG00000005043	gga:373997|gga:430557|gga:396221|gga:422932|gga:396504|gga:416087|gga:418774|gga:415385|gga:418857|gga:768706|gga:417875|gga:416642|gga:769021|gga:395929|gga:430557|gga:430557|	373997|430557|396221|422932|396504|416087|418774|415385|418857|768706|417875|416642|769021|395929|430557|430557|	LDHB|ACACB|LDHA|SUCLG1|ACACA, ACAC|SUCLG2|PCCA|MCEE|SUCLA2|PCCB|ACSS3|ABAT|ECHDC1, MMCD|HADHA|ACACB|ACACB|	http://www.genome.jp/kegg-bin/show_pathway?gga00640/gga:396221%09red/gga:416642%09red/gga:768706%09red/gga:418774%09red/gga:422932%09red/gga:418857%09red/gga:430557%09red/gga:373997%09red/gga:415385%09red/gga:396504%09red/gga:769021%09red/gga:395929%09red/gga:416087%09red/gga:417875%09red
Fatty acid elongation	KEGG PATHWAY	gga00062	13	20	0.44888	0.99993	ENSGALG00000003936|ENSGALG00000016314|ENSGALG00000016124|ENSGALG00000036787|ENSGALG00000008659|ENSGALG00000009988|ENSGALG00000031142|ENSGALG00000012131|ENSGALG00000011704|ENSGALG00000032763|ENSGALG00000008752|ENSGALG00000016555|ENSGALG00000016536	gga:419681|gga:428646|gga:420290|gga:769787|gga:420518|gga:424564|gga:426847|gga:428772|gga:424251|gga:419601|gga:771753|gga:421995|gga:395929|	419681|428646|420290|769787|420518|424564|426847|428772|424251|419601|771753|421995|395929|	PPT1|ELOVL5|HADH|HSD17B12|PTPLA|ELOVL1|ACAA2|ELOVL6|PTPLB|MECR| |HADHB|HADHA|	http://www.genome.jp/kegg-bin/show_pathway?gga00062/gga:424251%09red/gga:424564%09red/gga:426847%09red/gga:428646%09red/gga:419681%09red/gga:419601%09red/gga:769787%09red/gga:771753%09red/gga:420518%09red/gga:420290%09red/gga:421995%09red/gga:395929%09red/gga:428772%09red
Mismatch repair	KEGG PATHWAY	gga03430	13	20	0.44888	0.99993	ENSGALG00000010700|ENSGALG00000010304|ENSGALG00000033266|ENSGALG00000010748|ENSGALG00000017064|ENSGALG00000029292|ENSGALG00000043938|ENSGALG00000008703|ENSGALG00000039169|ENSGALG00000000734|ENSGALG00000017307|ENSGALG00000008962|ENSGALG00000029449	gga:420578|gga:100859200|gga:100859398|gga:421505|gga:418907|gga:373984|gga:430516|gga:424958|gga:420729|gga:419566|gga:419053|gga:378799|gga:396542|	420578|100859200|100859398|421505|418907|373984|430516|424958|420729|419566|419053|378799|396542|	RPA3|MLH3|POLD2|EXO1|RFC3|PCNA|LIG1|RFC4|MLH1|RPA2|POLD3|MSH2|RFC2|	http://www.genome.jp/kegg-bin/show_pathway?gga03430/gga:424958%09red/gga:420729%09red/gga:421505%09red/gga:373984%09red/gga:396542%09red/gga:418907%09red/gga:100859200%09red/gga:420578%09red/gga:419566%09red/gga:378799%09red/gga:419053%09red/gga:430516%09red/gga:100859398%09red
Calcium signaling pathway	KEGG PATHWAY	gga04020	97	162	0.453777	0.99993	ENSGALG00000041011|ENSGALG00000029894|ENSGALG00000043860|ENSGALG00000000469|ENSGALG00000006835|ENSGALG00000030908|ENSGALG00000010812|ENSGALG00000011080|ENSGALG00000004066|ENSGALG00000007278|ENSGALG00000030550|ENSGALG00000005215|ENSGALG00000008294|ENSGALG00000015203|ENSGALG00000006503|ENSGALG00000040062|ENSGALG00000025950|ENSGALG00000006642|ENSGALG00000040479|ENSGALG00000038787|ENSGALG00000012894|…	gga:427678|gga:426793|gga:423134|gga:428203|gga:396434|gga:415958|gga:421508|gga:428906|gga:430019|gga:427678|gga:374244|gga:416526|gga:395412|gga:723973|gga:416320|gga:421508|gga:417430|gga:427705|gga:423134|gga:422933|gga:418126|gga:428278|gga:378890|gga:374174|gga:378804|gga:395498|gga:419910|gga:428691|gga:426793|gga:101750705|gga:395891|gga:395770|gga:101750705|gga:396065|gga:378890|gga:3739…	427678|426793|423134|428203|396434|415958|421508|428906|430019|427678|374244|416526|395412|723973|416320|421508|417430|427705|423134|422933|418126|428278|378890|374174|378804|395498|419910|428691|426793|101750705|395891|395770|101750705|396065|378890|373909|395339|421508|418212|423737|416567|374077|424116|424542|417543|408082|100857635|395509|422013|423723|374001|427623|427262|395671|373890|41908…	GRIN2A|VDAC3| |ADRA1A|TNNC2|ATP2B2|RYR2|BDKRB2|HTR6|GRIN2A|ATP2B1|CACNA1H|ITPR1|CAMK4|VDAC1|RYR2|PRKCA|ADORA2A| |ADRA1D|CHRM2| |PPP3CB|CAMK2B|PPP3R1|VDAC2|ITPR3|CYSLTR1|VDAC3|ADRB1|CACNA1C, CHCACHA1C|TRHR|ADRB1|AGTR1|PPP3CB|EDNRB2|ADCY9, AC9|RYR2|ITPR2|CAMK2G|PRKCB, PRKCB1|GNA11|PDE1A|PRKACB|PHKG1|EDNRB|TBXA2R|PDGFRA, PDGFR, PDGFR-A|ADCY3|PPIF|CHRNA7|ADRB2|GNAQ|ERBB4|ADRA1B|STIM1|CHRM3, MACHR| |G…	http://www.genome.jp/kegg-bin/show_pathway?gga04020/gga:418212%09red/gga:425224%09red/gga:419934%09red/gga:776273%09red/gga:395498%09red/gga:419175%09red/gga:424214%09red/gga:395412%09red/gga:378890%09red/gga:396523%09red/gga:427212%09red/gga:426793%09red/gga:427705%09red/gga:395707%09red/gga:423134%09red/gga:415732%09red/gga:418612%09red/gga:101750705%09red/gga:427623%09red/gga:417430%09red/gga:…
Fatty acid metabolism	KEGG PATHWAY	gga01212	26	42	0.456829	0.99993	ENSGALG00000005439|ENSGALG00000008659|ENSGALG00000016314|ENSGALG00000016536|ENSGALG00000005206|ENSGALG00000010681|ENSGALG00000040896|ENSGALG00000016124|ENSGALG00000034502|ENSGALG00000031142|ENSGALG00000012131|ENSGALG00000015591|ENSGALG00000010628|ENSGALG00000030996|ENSGALG00000032763|ENSGALG00000016555|ENSGALG00000034275|ENSGALG00000003936|ENSGALG00000005043|ENSGALG00000036787|ENSGALG00000006644|…	gga:396504|gga:420518|gga:428646|gga:395929|gga:424810|gga:424649|gga:396061|gga:420290|gga:422598|gga:426847|gga:428772|gga:422869|gga:422547|gga:430557|gga:419601|gga:421995|gga:427934|gga:419681|gga:430557|gga:769787|gga:416324|gga:424251|gga:424005|gga:423947|gga:430557|gga:424224|	396504|420518|428646|395929|424810|424649|396061|420290|422598|426847|428772|422869|422547|430557|419601|421995|427934|419681|430557|769787|416324|424251|424005|423947|430557|424224|	ACACA, ACAC|PTPLA|ELOVL5|HADHA|ACSL3|CPT2|FASN|HADH|SCD5|ACAA2|ELOVL6|ACOX3|ACSL1|ACACB|MECR|HADHB|MCAT|PPT1|ACACB|HSD17B12|ACSL6|PTPLB|ACADL|ACADSB|ACACB|PECR|	http://www.genome.jp/kegg-bin/show_pathway?gga01212/gga:430557%09red/gga:426847%09red/gga:422547%09red/gga:419681%09red/gga:424005%09red/gga:427934%09red/gga:396061%09red/gga:424649%09red/gga:416324%09red/gga:422869%09red/gga:424251%09red/gga:424810%09red/gga:769787%09red/gga:420518%09red/gga:396504%09red/gga:421995%09red/gga:395929%09red/gga:428646%09red/gga:428772%09red/gga:422598%09red/gga:419…
Biosynthesis of amino acids	KEGG PATHWAY	gga01230	36	59	0.460965	0.99993	ENSGALG00000008818|ENSGALG00000002397|ENSGALG00000034655|ENSGALG00000033271|ENSGALG00000007936|ENSGALG00000045002|ENSGALG00000037195|ENSGALG00000014442|ENSGALG00000037401|ENSGALG00000034434|ENSGALG00000006543|ENSGALG00000005309|ENSGALG00000011950|ENSGALG00000042984|ENSGALG00000044285|ENSGALG00000002479|ENSGALG00000030466|ENSGALG00000004908|ENSGALG00000043754|ENSGALG00000002377|ENSGALG00000009655|…	gga:424112|gga:417540|gga:423976|gga:374064|gga:395833|gga:423628|gga:423019|gga:374193|gga:415362|gga:431056|gga:769850|gga:415991|gga:374009|gga:100858836|gga:423628|gga:423628|gga:100858903|gga:418639|gga:396489|gga:396017|gga:428728|gga:396435|gga:100858836|gga:374263|gga:770045|gga:426812|gga:769203|gga:101747660|gga:396435|gga:427308|gga:423976|gga:416520|gga:426573|gga:422931|gga:417545|gg…	424112|417540|423976|374064|395833|423628|423019|374193|415362|431056|769850|415991|374009|100858836|423628|423628|100858903|418639|396489|396017|428728|396435|100858836|374263|770045|426812|769203|101747660|396435|427308|423976|416520|426573|422931|417545|396533|	IDH1|PSPH|ALDH18A1|PFKM|PGK1, PGK|MAT1A|TALDO1, EPS8L2, transaldolase|GAPDH, KNC-NDS6|IDH3A|IDH2|PFKL|TKT|ACO2|ACY1|MAT1A|MAT1A|CS|PRPS2|GLUL, p42|ENO1|AADAT|TPI1|ACY1|PC, PCX|RPE|ALDH7A1|PYCR2| |TPI1|ALDOB, ALDB|ALDH18A1|SHMT1|IDH3B|RPIA|ASL2, ASL, CRYD2|GOT2|	http://www.genome.jp/kegg-bin/show_pathway?gga01230/gga:417540%09red/gga:422931%09red/gga:396533%09red/gga:395833%09red/gga:396435%09red/gga:431056%09red/gga:416520%09red/gga:100858903%09red/gga:374193%09red/gga:427308%09red/gga:374263%09red/gga:426812%09red/gga:423976%09red/gga:374009%09red/gga:417545%09red/gga:374064%09red/gga:396017%09red/gga:769203%09red/gga:101747660%09red/gga:424112%09red/g…
VEGF signaling pathway	KEGG PATHWAY	gga04370	34	56	0.473244	0.99993	ENSGALG00000034081|ENSGALG00000007130|ENSGALG00000007687|ENSGALG00000029260|ENSGALG00000023648|ENSGALG00000008934|ENSGALG00000005065|ENSGALG00000001289|ENSGALG00000005505|ENSGALG00000010290|ENSGALG00000004796|ENSGALG00000008081|ENSGALG00000014786|ENSGALG00000013907|ENSGALG00000001926|ENSGALG00000039498|ENSGALG00000031741|ENSGALG00000033507|ENSGALG00000037943|ENSGALG00000002283|ENSGALG00000004998|…	gga:395928|gga:395871|gga:415549|gga:396229|gga:378804|gga:424971|gga:396394|gga:770341|gga:424826|gga:395909|gga:395917|gga:417706|gga:427171|gga:395323|gga:396227|gga:395113|gga:396416|gga:415805|gga:416567|gga:415917|gga:396245|gga:378890|gga:419847|gga:417430|gga:771142|gga:396229|gga:395870|gga:395928|gga:419175|gga:419346|gga:776273|gga:396451|gga:378890|gga:425978|	395928|395871|415549|396229|378804|424971|396394|770341|424826|395909|395917|417706|427171|395323|396227|395113|396416|415805|416567|415917|396245|378890|419847|417430|771142|396229|395870|395928|419175|419346|776273|396451|378890|425978|	AKT1|RAC1, CRAC1A|MAP2K1|HRAS, H-RAS, HRAS1|PPP3R1|PIK3CA, C-P3K|PLA2G4A|SHC2|PIK3CB|VEGFA, VEGF|CDC42|PIK3CG|PIK3R1|KDR, FLK1, VEGFR2|HSPB1|PPP3CA|PTK2, FAK, FRNK, p125FAK|PLCG2|PRKCB, PRKCB1|MAPKAPK3|RAF1|PPP3CB|MAPKAPK2|PRKCA|PIK3R2|HRAS, H-RAS, HRAS1|RAC3, CRAC1B|AKT1|PLCG1|NFATC2| |PTGS2, CEF147, PGHS2, PHSII|PPP3CB|SH2D2A|	http://www.genome.jp/kegg-bin/show_pathway?gga04370/gga:417430%09red/gga:396451%09red/gga:396245%09red/gga:415805%09red/gga:395917%09red/gga:396416%09red/gga:771142%09red/gga:419346%09red/gga:425978%09red/gga:424826%09red/gga:395323%09red/gga:776273%09red/gga:427171%09red/gga:395870%09red/gga:395113%09red/gga:419175%09red/gga:395909%09red/gga:416567%09red/gga:378890%09red/gga:415917%09red/gga:396…
Homologous recombination	KEGG PATHWAY	gga03440	15	24	0.481304	0.99993	ENSGALG00000010700|ENSGALG00000030313|ENSGALG00000037686|ENSGALG00000009491|ENSGALG00000009733|ENSGALG00000026865|ENSGALG00000033266|ENSGALG00000017073|ENSGALG00000011533|ENSGALG00000000734|ENSGALG00000005028|ENSGALG00000007676|ENSGALG00000008256|ENSGALG00000030051|ENSGALG00000017307	gga:420578|gga:396086|gga:374246|gga:769071|gga:772237|gga:420438|gga:100859398|gga:374139|gga:423485|gga:419566|gga:416517|gga:422104|gga:415577|gga:416771|gga:419053|	420578|396086|374246|769071|772237|420438|100859398|374139|423485|419566|416517|422104|415577|416771|419053|	RPA3|RAD51, RAD51A|NBN, NBS1|RAD51B, RAD51L1|SHFM1|XRCC2|POLD2|BRCA2|XRCC3|RPA2|TOP3A|EME1|BLM, ORF1|TOP3B|POLD3|	http://www.genome.jp/kegg-bin/show_pathway?gga03440/gga:374139%09red/gga:374246%09red/gga:772237%09red/gga:769071%09red/gga:423485%09red/gga:396086%09red/gga:420578%09red/gga:422104%09red/gga:416771%09red/gga:420438%09red/gga:419053%09red/gga:416517%09red/gga:415577%09red/gga:419566%09red/gga:100859398%09red
Valine, leucine and isoleucine degradation	KEGG PATHWAY	gga00280	25	41	0.482685	0.99993	ENSGALG00000021843|ENSGALG00000016872|ENSGALG00000007334|ENSGALG00000020876|ENSGALG00000016555|ENSGALG00000008185|ENSGALG00000008229|ENSGALG00000007931|ENSGALG00000031142|ENSGALG00000040267|ENSGALG00000002529|ENSGALG00000033207|ENSGALG00000004763|ENSGALG00000005280|ENSGALG00000016124|ENSGALG00000003495|ENSGALG00000037238|ENSGALG00000016536|ENSGALG00000001557|ENSGALG00000040701|ENSGALG00000000081|…	gga:427269|gga:418774|gga:416642|gga:424072|gga:421995|gga:424071|gga:426812|gga:417699|gga:426847|gga:423011|gga:427395|gga:420632|gga:417615|gga:395374|gga:420290|gga:424405|gga:768706|gga:395929|gga:419739|gga:425758|gga:417039|gga:415385|gga:425758|gga:423947|gga:416880|	427269|418774|416642|424072|421995|424071|426812|417699|426847|423011|427395|420632|417615|395374|420290|424405|768706|395929|419739|425758|417039|415385|425758|423947|416880|	AUH|PCCA|ABAT|AOX2P, AOX2|HADHB|AOX1|ALDH7A1|DLD|ACAA2|IVD|MCCC2|HIBADH|ALDH3A2|DBT|HADH|ALDH9A1|PCCB|HADHA|ACAD8|HSD17B10|IL4I1, LAO|MCEE|HSD17B10|ACADSB|ALDH2|	http://www.genome.jp/kegg-bin/show_pathway?gga00280/gga:416642%09red/gga:426847%09red/gga:417699%09red/gga:425758%09red/gga:420632%09red/gga:417615%09red/gga:424071%09red/gga:417039%09red/gga:427269%09red/gga:416880%09red/gga:426812%09red/gga:768706%09red/gga:427395%09red/gga:419739%09red/gga:424405%09red/gga:415385%09red/gga:424072%09red/gga:421995%09red/gga:395929%09red/gga:423011%09red/gga:395…
Regulation of autophagy	KEGG PATHWAY	gga04140	19	31	0.490761	0.99993	ENSGALG00000002403|ENSGALG00000036957|ENSGALG00000006552|ENSGALG00000002345|ENSGALG00000032215|ENSGALG00000012148|ENSGALG00000015062|ENSGALG00000008347|ENSGALG00000014832|ENSGALG00000010985|ENSGALG00000003208|ENSGALG00000027714|ENSGALG00000004727|ENSGALG00000009903|ENSGALG00000032948|ENSGALG00000001619|ENSGALG00000015387|ENSGALG00000040917|ENSGALG00000035773	gga:416800|gga:424688|gga:396145|gga:427390|gga:769780|gga:428922|gga:101750245|gga:423192|gga:427185|gga:424688|gga:770240|gga:427322|gga:417614|gga:396054|gga:101750245|gga:424746|gga:421784|gga:428449|gga:100857877|	416800|424688|396145|427390|769780|428922|101750245|423192|427185|424688|770240|427322|417614|396054|101750245|424746|421784|428449|100857877|	ULK1|ATG4C|INS|ATG12|ULK3|ATG14| |ATG13|PRKAA1|ATG4C|GABARAPL2|ATG10, APG10L|ULK2|IFNG| |ATG16L1, APG16L|ATG5, APG5L|PIK3R4|PIK3C3|	http://www.genome.jp/kegg-bin/show_pathway?gga04140/gga:424688%09red/gga:427185%09red/gga:100857877%09red/gga:427322%09red/gga:427390%09red/gga:770240%09red/gga:424746%09red/gga:101750245%09red/gga:428922%09red/gga:769780%09red/gga:421784%09red/gga:396054%09red/gga:428449%09red/gga:417614%09red/gga:416800%09red/gga:423192%09red/gga:396145%09red
Retinol metabolism	KEGG PATHWAY	gga00830	19	31	0.490761	0.99993	ENSGALG00000009538|ENSGALG00000008185|ENSGALG00000005408|ENSGALG00000023925|ENSGALG00000016618|ENSGALG00000012245|ENSGALG00000033695|ENSGALG00000034358|ENSGALG00000011805|ENSGALG00000015147|ENSGALG00000041909|ENSGALG00000034701|ENSGALG00000015416|ENSGALG00000020876|ENSGALG00000032319|ENSGALG00000043213|ENSGALG00000038694|ENSGALG00000020160|ENSGALG00000016102	gga:423274|gga:424071|gga:395346|gga:414833|gga:418653|gga:422705|gga:408183|gga:426549|gga:422660|gga:395264|gga:776432|gga:776432|gga:421130|gga:424072|gga:429086|gga:423806|gga:414833|gga:395979|gga:428809|	423274|424071|395346|414833|418653|422705|408183|426549|422660|395264|776432|776432|421130|424072|429086|423806|414833|395979|428809|	RDH12|AOX1|BCMO1, BCDO|CYP2C45|PNPLA4|ADH5|CYP26A1, CYP26A|RETSAT|UGT2A3, UGT2A1|ALDH1A1, GGADHR| | |SDR16C5, RDHE2|AOX2P, AOX2|RDH8|CYP26C1|CYP2C45|ADH6, ADH1A, ADH1B|CYP26B1|	http://www.genome.jp/kegg-bin/show_pathway?gga00830/gga:421130%09red/gga:395264%09red/gga:408183%09red/gga:423274%09red/gga:776432%09red/gga:422660%09red/gga:423806%09red/gga:429086%09red/gga:395346%09red/gga:418653%09red/gga:395979%09red/gga:426549%09red/gga:424072%09red/gga:422705%09red/gga:414833%09red/gga:424071%09red/gga:428809%09red
Glycosaminoglycan biosynthesis - keratan sulfate	KEGG PATHWAY	gga00533	9	14	0.491285	0.99993	ENSGALG00000010094|ENSGALG00000010083|ENSGALG00000015069|ENSGALG00000008930|ENSGALG00000022891|ENSGALG00000037773|ENSGALG00000002651|ENSGALG00000000913|ENSGALG00000030605	gga:396122|gga:424572|gga:418341|gga:421286|gga:418342|gga:396140|gga:395139|gga:770257|gga:396122|	396122|424572|418341|421286|418342|396140|395139|770257|396122|	B4GALT2, CKII|ST3GAL3, SIAT6|B4GALT4|B3GNT2, B3GNT1|B4GALT3|ST3GAL1|ST3GAL2, ST3GAL-II|CHST6, CHST5|B4GALT2, CKII|	http://www.genome.jp/kegg-bin/show_pathway?gga00533/gga:424572%09red/gga:421286%09red/gga:396122%09red/gga:395139%09red/gga:770257%09red/gga:396140%09red/gga:418342%09red/gga:418341%09red
Melanogenesis	KEGG PATHWAY	gga04916	53	89	0.492818	0.99993	ENSGALG00000031244|ENSGALG00000012998|ENSGALG00000037943|ENSGALG00000016912|ENSGALG00000039583|ENSGALG00000033061|ENSGALG00000008393|ENSGALG00000016608|ENSGALG00000034973|ENSGALG00000037203|ENSGALG00000039999|ENSGALG00000012735|ENSGALG00000007762|ENSGALG00000032656|ENSGALG00000034196|ENSGALG00000041927|ENSGALG00000015177|ENSGALG00000011992|ENSGALG00000029260|ENSGALG00000038897|ENSGALG00000041607|…	gga:395340|gga:418154|gga:416567|gga:408082|gga:395886|gga:374174|gga:100859610|gga:422013|gga:374060|gga:395964|gga:395571|gga:420854|gga:416667|gga:395230|gga:374243|gga:373886|gga:427262|gga:418000|gga:396229|gga:374174|gga:418000|gga:395340|gga:396028|gga:374097|gga:395229|gga:419416|gga:374061|gga:395561|gga:395571|gga:396368|gga:424949|gga:427856|gga:374062|gga:378783|gga:396245|gga:395230|…	395340|418154|416567|408082|395886|374174|100859610|422013|374060|395964|395571|420854|416667|395230|374243|373886|427262|418000|396229|374174|418000|395340|396028|374097|395229|419416|374061|395561|395571|396368|424949|427856|374062|378783|396245|395230|395865|423737|373909|395339|395703|417430|429040|395099|415732|415549|395099|396229|396523|395508|424542|422688|423014|	ADCY5, AC5|WNT5B|PRKCB, PRKCB1|EDNRB|MITF, CMI9|CAMK2B| |ADCY3|FZD7, Fz-7, cFz-7|CTNNB1, CHBCAT|FZD5, FZ-8, FZD8, cFz-8|EDN1|CREBBP|TCF7L1, TCF3|WNT2B|FZD9, Fz-9, cFz-9|GNAQ|EP300|HRAS, H-RAS, HRAS1|CAMK2B|EP300|ADCY5, AC5|KITLG|GNAI3, Galphai3|TCF7, TCF1|DVL1|FZD2, cFz-2|WNT4|FZD5, FZ-8, FZD8, cFz-8|GNAI1|DVL3|WNT16|FZD1, Fz-1, cFz-1|KIT|RAF1|TCF7L1, TCF3|LEF1, LEF-1|CAMK2G|EDNRB2|ADCY9, AC9|WNT…	http://www.genome.jp/kegg-bin/show_pathway?gga04916/gga:417430%09red/gga:374174%09red/gga:396245%09red/gga:423737%09red/gga:416667%09red/gga:422688%09red/gga:374243%09red/gga:420854%09red/gga:415549%09red/gga:396028%09red/gga:395886%09red/gga:395229%09red/gga:427262%09red/gga:395340%09red/gga:374097%09red/gga:416567%09red/gga:100859610%09red/gga:395571%09red/gga:429040%09red/gga:378783%09red/gga:…
Tight junction	KEGG PATHWAY	gga04530	70	118	0.49301	0.99993	ENSGALG00000030985|ENSGALG00000034081|ENSGALG00000008057|ENSGALG00000001183|ENSGALG00000042400|ENSGALG00000029260|ENSGALG00000008353|ENSGALG00000037203|ENSGALG00000023580|ENSGALG00000005846|ENSGALG00000038993|ENSGALG00000009621|ENSGALG00000035769|ENSGALG00000014408|ENSGALG00000026862|ENSGALG00000010662|ENSGALG00000014638|ENSGALG00000000748|ENSGALG00000009355|ENSGALG00000014463|ENSGALG00000003806|…	gga:395279|gga:395928|gga:422127|gga:396465|gga:418565|gga:396229|gga:417729|gga:395964|gga:769245|gga:427360|gga:424682|gga:415296|gga:421703|gga:100858027|gga:424910|gga:100858888|gga:425064|gga:420070|gga:424990|gga:396263|gga:395442|gga:395149|gga:432370|gga:428091|gga:395917|gga:396455|gga:416083|gga:415296|gga:374097|gga:419877|gga:396238|gga:421564|gga:395751|gga:417729|gga:415626|gga:3965…	395279|395928|422127|396465|418565|396229|417729|395964|769245|427360|424682|415296|421703|100858027|424910|100858888|425064|420070|424990|396263|395442|395149|432370|428091|395917|396455|416083|415296|374097|419877|396238|421564|395751|417729|415626|396526|425665|396026|421455|396368|419399|423281|415388|396284|421409|422858|416700|374029|374028|418476|415905|416350|416318|417430|768928|417506|4…	MYH7B, SM2, SSMHC, myosin, myosin-7B|AKT1|LLGL2|MYH10, myosin, myosin-10, non-muscle|CASK|HRAS, H-RAS, HRAS1|MAGI2|CTNNB1, CHBCAT| |MPDZ|INADL|ACTG1, actin, cytoplasmic|EPB41L2|LLGL1|CLDN1| |ASH1L|TJP3|CLDN11|ACTN2|RHOA|MRAS|CSNK2A1|AMOTL1|CDC42|CTTN, CTTN1, P85.25|MAGI1|ACTG1, actin, cytoplasmic|GNAI3, Galphai3|MAGI3, MAGI-3|YES1, YES|MLLT4|TJP2, ZO-2|MAGI2|CSNK2A2|ACTB, Bact, actin|CGN|OCLN|TJA…	http://www.genome.jp/kegg-bin/show_pathway?gga04530/gga:417430%09red/gga:421703%09red/gga:424682%09red/gga:396455%09red/gga:100858027%09red/gga:415905%09red/gga:416700%09red/gga:395917%09red/gga:423518%09red/gga:396284%09red/gga:396026%09red/gga:423281%09red/gga:420070%09red/gga:425064%09red/gga:425665%09red/gga:373918%09red/gga:421409%09red/gga:395751%09red/gga:427360%09red/gga:420468%09red/gga:…
Glycolysis / Gluconeogenesis	KEGG PATHWAY	gga00010	30	50	0.500013	0.99993	ENSGALG00000006300|ENSGALG00000033271|ENSGALG00000002377|ENSGALG00000027287|ENSGALG00000014442|ENSGALG00000012245|ENSGALG00000013069|ENSGALG00000006543|ENSGALG00000008229|ENSGALG00000007931|ENSGALG00000007936|ENSGALG00000034855|ENSGALG00000001788|ENSGALG00000029576|ENSGALG00000012613|ENSGALG00000012612|ENSGALG00000031678|ENSGALG00000020160|ENSGALG00000035836|ENSGALG00000004763|ENSGALG00000032150|…	gga:396221|gga:374064|gga:396017|gga:768421|gga:374193|gga:422705|gga:418172|gga:769850|gga:426812|gga:417699|gga:395833|gga:374044|gga:415317|gga:416066|gga:395218|gga:395217|gga:396435|gga:395979|gga:373997|gga:417615|gga:430370|gga:415783|gga:424599|gga:426435|gga:424405|gga:396435|gga:427308|gga:419796|gga:428813|gga:416880|	396221|374064|396017|768421|374193|422705|418172|769850|426812|417699|395833|374044|415317|416066|395218|395217|396435|395979|373997|417615|430370|415783|424599|426435|424405|396435|427308|419796|428813|416880|	LDHA|PFKM|ENO1|HK3|GAPDH, KNC-NDS6|ADH5|BPGM|PFKL|ALDH7A1|DLD|PGK1, PGK|HK2, hexokinase-2|ADPGK|PDHB|FBP1|FBP2|TPI1|ADH6, ADH1A, ADH1B|LDHB|ALDH3A2|GCK|GPI|AKR1A1|PGM2|ALDH9A1|TPI1|ALDOB, ALDB|DLAT|ALDH3B1|ALDH2|	http://www.genome.jp/kegg-bin/show_pathway?gga00010/gga:417699%09red/gga:396435%09red/gga:395833%09red/gga:395979%09red/gga:415783%09red/gga:417615%09red/gga:428813%09red/gga:424599%09red/gga:419796%09red/gga:422705%09red/gga:415317%09red/gga:374193%09red/gga:427308%09red/gga:373997%09red/gga:416880%09red/gga:426812%09red/gga:374044%09red/gga:396221%09red/gga:374064%09red/gga:424405%09red/gga:396…
Fatty acid degradation	KEGG PATHWAY	gga00071	20	33	0.50328	0.99993	ENSGALG00000005206|ENSGALG00000012809|ENSGALG00000016124|ENSGALG00000004763|ENSGALG00000008229|ENSGALG00000006644|ENSGALG00000031142|ENSGALG00000031563|ENSGALG00000015591|ENSGALG00000016555|ENSGALG00000003495|ENSGALG00000010628|ENSGALG00000002891|ENSGALG00000041417|ENSGALG00000010681|ENSGALG00000016536|ENSGALG00000012245|ENSGALG00000034917|ENSGALG00000020160|ENSGALG00000004725	gga:424810|gga:420878|gga:420290|gga:417615|gga:426812|gga:416324|gga:426847|gga:416657|gga:422869|gga:421995|gga:424405|gga:422547|gga:424005|gga:423947|gga:424649|gga:395929|gga:422705|gga:771098|gga:395979|gga:416880|	424810|420878|420290|417615|426812|416324|426847|416657|422869|421995|424405|422547|424005|423947|424649|395929|422705|771098|395979|416880|	ACSL3|ECI2, PECI|HADH|ALDH3A2|ALDH7A1|ACSL6|ACAA2|ECI1, DCI|ACOX3|HADHB|ALDH9A1|ACSL1|ACADL|ACADSB|CPT2|HADHA|ADH5|GCDH|ADH6, ADH1A, ADH1B|ALDH2|	http://www.genome.jp/kegg-bin/show_pathway?gga00071/gga:416657%09red/gga:422705%09red/gga:420878%09red/gga:426847%09red/gga:416324%09red/gga:395929%09red/gga:424005%09red/gga:771098%09red/gga:424649%09red/gga:422869%09red/gga:424810%09red/gga:416880%09red/gga:395979%09red/gga:424405%09red/gga:423947%09red/gga:420290%09red/gga:421995%09red/gga:426812%09red/gga:417615%09red/gga:422547%09red
Cysteine and methionine metabolism	KEGG PATHWAY	gga00270	20	33	0.50328	0.99993	ENSGALG00000035836|ENSGALG00000006300|ENSGALG00000002479|ENSGALG00000000081|ENSGALG00000002321|ENSGALG00000032868|ENSGALG00000002358|ENSGALG00000045002|ENSGALG00000000329|ENSGALG00000011178|ENSGALG00000039575|ENSGALG00000008174|ENSGALG00000016379|ENSGALG00000025796|ENSGALG00000038018|ENSGALG00000001949|ENSGALG00000033677|ENSGALG00000041454|ENSGALG00000044285|ENSGALG00000008858	gga:373997|gga:396221|gga:423628|gga:417039|gga:396533|gga:416675|gga:427391|gga:423628|gga:416675|gga:422600|gga:421755|gga:431261|gga:418602|gga:421918|gga:396011|gga:417517|gga:419146|gga:421991|gga:423628|gga:421281|	373997|396221|423628|417039|396533|416675|427391|423628|416675|422600|421755|431261|418602|421918|396011|417517|419146|421991|423628|421281|	LDHB|LDHA|MAT1A|IL4I1, LAO|GOT2|AHCYL2|CDO1|MAT1A|AHCYL2|ENOPH1|AMD1|MTAP|SMS|ADI1, Fe-ARD, MTCBP-1, Ni-ARD|DNMT1|MDH2|AHCY|DNMT3A|MAT1A|MDH1|	http://www.genome.jp/kegg-bin/show_pathway?gga00270/gga:427391%09red/gga:417039%09red/gga:416675%09red/gga:396011%09red/gga:417517%09red/gga:418602%09red/gga:421281%09red/gga:396533%09red/gga:422600%09red/gga:419146%09red/gga:421755%09red/gga:396221%09red/gga:423628%09red/gga:373997%09red/gga:431261%09red/gga:421918%09red/gga:421991%09red
Apoptosis	KEGG PATHWAY	gga04210	41	69	0.506263	0.99993	ENSGALG00000034081|ENSGALG00000012827|ENSGALG00000031832|ENSGALG00000023648|ENSGALG00000008934|ENSGALG00000008933|ENSGALG00000011020|ENSGALG00000002556|ENSGALG00000000685|ENSGALG00000007625|ENSGALG00000012186|ENSGALG00000029940|ENSGALG00000025881|ENSGALG00000003675|ENSGALG00000003289|ENSGALG00000008081|ENSGALG00000004003|ENSGALG00000014786|ENSGALG00000011531|ENSGALG00000012885|ENSGALG00000005947|…	gga:395928|gga:378921|gga:426792|gga:378804|gga:424971|gga:423901|gga:420624|gga:396466|gga:419964|gga:423146|gga:395477|gga:395196|gga:771315|gga:416446|gga:423669|gga:417706|gga:428688|gga:427171|gga:417926|gga:396282|gga:420420|gga:395280|gga:395113|gga:769420|gga:417796|gga:373954|gga:100858827|gga:396240|gga:395284|gga:395963|gga:374158|gga:693249|gga:378890|gga:424826|gga:771142|gga:396093|…	395928|378921|426792|378804|424971|423901|420624|396466|419964|423146|395477|395196|771315|416446|423669|417706|428688|427171|417926|396282|420420|395280|395113|769420|417796|373954|100858827|396240|395284|395963|374158|693249|378890|424826|771142|396093|395928|424542|416118|378890|395236|	AKT1|RIPK1, RIP-1|IKBKB|PPP3R1|PIK3CA, C-P3K|CASP7|CYCS, CYC|NGF, NGFB, beta-NGF|MAP3K14|FADD|CASP6|IL1B, IL-1BETA, IL1beta|CSF2RB|PRKAR1B|CHUK|PIK3CG|AIFM1, PDCD8|PIK3R1|APAF1|BCL2, bcl-2|MYD88|XIAP, BIRC4, IAP3|PPP3CA|PRKAR2B|IRAK4|BCL2L1, BCL2L, Bcl-xl, bcl-x| |CAPN1, calpain|CASP8, caspase-8|CAPN2|DFFB|CAPN1|PPP3CB|PIK3CB|PIK3R2|NFKBIA|AKT1|PRKACB|IRAK2|PPP3CB|BID|	http://www.genome.jp/kegg-bin/show_pathway?gga04210/gga:417926%09red/gga:396240%09red/gga:423901%09red/gga:374158%09red/gga:416118%09red/gga:417796%09red/gga:395284%09red/gga:423146%09red/gga:771142%09red/gga:395280%09red/gga:396282%09red/gga:424826%09red/gga:424971%09red/gga:373954%09red/gga:100858827%09red/gga:427171%09red/gga:420420%09red/gga:395113%09red/gga:416446%09red/gga:395196%09red/gga:…
PPAR signaling pathway	KEGG PATHWAY	gga03320	35	59	0.514563	0.99993	ENSGALG00000007114|ENSGALG00000034772|ENSGALG00000038722|ENSGALG00000002588|ENSGALG00000038933|ENSGALG00000004965|ENSGALG00000006418|ENSGALG00000005206|ENSGALG00000040730|ENSGALG00000000619|ENSGALG00000007132|ENSGALG00000034502|ENSGALG00000012112|ENSGALG00000015937|ENSGALG00000002470|ENSGALG00000023395|ENSGALG00000015591|ENSGALG00000031642|ENSGALG00000010628|ENSGALG00000016285|ENSGALG00000010681|…	gga:396536|gga:426354|gga:423749|gga:395479|gga:396246|gga:417220|gga:416588|gga:424810|gga:396231|gga:769087|gga:416068|gga:422598|gga:395263|gga:374015|gga:431683|gga:415487|gga:422869|gga:374018|gga:422547|gga:418589|gga:424649|gga:424005|gga:428164|gga:374165|gga:769933|gga:396219|gga:419802|gga:374120|gga:426008|gga:417143|gga:395221|gga:396550|gga:373928|gga:101747587|gga:416324|	396536|426354|423749|395479|396246|417220|416588|424810|396231|769087|416068|422598|395263|374015|431683|415487|422869|374018|422547|418589|424649|424005|428164|374165|769933|396219|419802|374120|426008|417143|395221|396550|373928|101747587|416324|	APOA1|SLC27A2|SORBS1|PPARD, PPARBETA|FABP7|SLC27A4, FATP4|PDPK1|ACSL3|RXRG|ANGPTL4|ACOX2|SCD5|DBI|FABP1, L-FABP, LFABP|CYP27A1|PLIN1, PLIN|ACOX3|ILK|ACSL1|GK|CPT2|ACADL|PLTP|FABP4, A-FABP, AFABP, FABP|SLC27A6|LPL|APOA5|PPARA|SLC27A1|RXRA|NR1H3, LXR, LXRA|SCP2, NSL-TP, SCP-2, SCP-X, SCPX|PPARG| |ACSL6|	http://www.genome.jp/kegg-bin/show_pathway?gga03320/gga:422547%09red/gga:424005%09red/gga:396536%09red/gga:416588%09red/gga:423749%09red/gga:769933%09red/gga:374018%09red/gga:417220%09red/gga:395263%09red/gga:101747587%09red/gga:417143%09red/gga:424649%09red/gga:395221%09red/gga:416324%09red/gga:422869%09red/gga:396246%09red/gga:396231%09red/gga:396219%09red/gga:431683%09red/gga:374165%09red/gga:…
DNA replication	KEGG PATHWAY	gga03030	18	30	0.521758	0.99993	ENSGALG00000010700|ENSGALG00000006037|ENSGALG00000039384|ENSGALG00000012546|ENSGALG00000029292|ENSGALG00000043938|ENSGALG00000016278|ENSGALG00000008703|ENSGALG00000004037|ENSGALG00000017064|ENSGALG00000030099|ENSGALG00000033266|ENSGALG00000017307|ENSGALG00000030199|ENSGALG00000000734|ENSGALG00000007665|ENSGALG00000012237|ENSGALG00000029449	gga:420578|gga:416027|gga:416997|gga:418058|gga:373984|gga:430516|gga:421878|gga:424958|gga:423688|gga:418907|gga:100859759|gga:100859398|gga:419053|gga:426764|gga:419566|gga:416997|gga:423567|gga:396542|	420578|416027|416997|418058|373984|430516|421878|424958|423688|418907|100859759|100859398|419053|426764|419566|416997|423567|396542|	RPA3|MCM2|POLE|MCM5|PCNA|LIG1|PRIM2, PRIM2A|RFC4|DNA2, DNA2L|RFC3| |POLD2|POLD3|MCM4|RPA2|POLE|POLE2|RFC2|	http://www.genome.jp/kegg-bin/show_pathway?gga03030/gga:423567%09red/gga:416027%09red/gga:423688%09red/gga:424958%09red/gga:426764%09red/gga:418058%09red/gga:396542%09red/gga:100859759%09red/gga:373984%09red/gga:416997%09red/gga:419566%09red/gga:419053%09red/gga:418907%09red/gga:420578%09red/gga:421878%09red/gga:430516%09red/gga:100859398%09red
Fructose and mannose metabolism	KEGG PATHWAY	gga00051	19	32	0.5336	0.99993	ENSGALG00000014526|ENSGALG00000015544|ENSGALG00000007326|ENSGALG00000002099|ENSGALG00000013072|ENSGALG00000002648|ENSGALG00000031408|ENSGALG00000029296|ENSGALG00000034855|ENSGALG00000033271|ENSGALG00000027287|ENSGALG00000006543|ENSGALG00000003466|ENSGALG00000012613|ENSGALG00000012612|ENSGALG00000026776|ENSGALG00000031678|ENSGALG00000040369|ENSGALG00000040800	gga:396435|gga:427308|gga:427679|gga:100859653|gga:395338|gga:770049|gga:415332|gga:769765|gga:374044|gga:374064|gga:768421|gga:769850|gga:418171|gga:395218|gga:395217|gga:419040|gga:396435|gga:418247|gga:425137|	396435|427308|427679|100859653|395338|770049|415332|769765|374044|374064|768421|769850|418171|395218|395217|419040|396435|418247|425137|	TPI1|ALDOB, ALDB|PMM2| |AKR1B10, AKR|FUK|SORD, SDH|MPI|HK2, hexokinase-2|PFKM|HK3|PFKL|AKR1B1L|FBP1|FBP2|C1H12ORF5, C12orf5|TPI1|PFKFB3| |	http://www.genome.jp/kegg-bin/show_pathway?gga00051/gga:769765%09red/gga:419040%09red/gga:395217%09red/gga:770049%09red/gga:768421%09red/gga:100859653%09red/gga:418247%09red/gga:395218%09red/gga:418171%09red/gga:427308%09red/gga:427679%09red/gga:415332%09red/gga:374044%09red/gga:395338%09red/gga:769850%09red/gga:396435%09red/gga:425137%09red/gga:374064%09red
RNA polymerase	KEGG PATHWAY	gga03020	12	20	0.539874	0.99993	ENSGALG00000007470|ENSGALG00000008749|ENSGALG00000002591|ENSGALG00000011947|ENSGALG00000012291|ENSGALG00000004947|ENSGALG00000007008|ENSGALG00000038595|ENSGALG00000030808|ENSGALG00000005395|ENSGALG00000001168|ENSGALG00000038160	gga:428713|gga:416723|gga:420103|gga:417990|gga:395486|gga:423727|gga:416620|gga:426289|gga:428713|gga:426805|gga:415635|gga:422910|	428713|416723|420103|417990|395486|423727|416620|426289|428713|426805|415635|422910|	POLR1D|POLR3F|POLR2E|POLR3H|POLR2F, RPB6|POLR3A|POLR3E|POLR2I|POLR1D|POLR1E|POLR2C|POLR1A|	http://www.genome.jp/kegg-bin/show_pathway?gga03020/gga:423727%09red/gga:416723%09red/gga:395486%09red/gga:426289%09red/gga:417990%09red/gga:426805%09red/gga:416620%09red/gga:428713%09red/gga:420103%09red/gga:415635%09red/gga:422910%09red
Protein export	KEGG PATHWAY	gga03060	13	22	0.553163	0.99993	ENSGALG00000037863|ENSGALG00000030759|ENSGALG00000026009|ENSGALG00000005966|ENSGALG00000000218|ENSGALG00000023135|ENSGALG00000037553|ENSGALG00000013569|ENSGALG00000001655|ENSGALG00000011403|ENSGALG00000010839|ENSGALG00000009592|ENSGALG00000019036	gga:776639|gga:419713|gga:770243|gga:416023|gga:770061|gga:423322|gga:415334|gga:420997|gga:415899|gga:422626|gga:396234|gga:423284|gga:419056|	776639|419713|770243|416023|770061|423322|415334|420997|415899|422626|396234|423284|419056|	SEC61G|SRPR|SRP9|SEC61A1|SRP19|SRP54|SEC11A, SEC11L1|SEC61B|SPCS1|SRP72|SPCS3, SPC22|SRP14|SPCS2|	http://www.genome.jp/kegg-bin/show_pathway?gga03060/gga:423322%09red/gga:422626%09red/gga:415899%09red/gga:416023%09red/gga:423284%09red/gga:420997%09red/gga:415334%09red/gga:419056%09red/gga:776639%09red/gga:770061%09red/gga:396234%09red/gga:419713%09red/gga:770243%09red
Glycosaminoglycan biosynthesis - heparan sulfate / heparin	KEGG PATHWAY	gga00534	14	24	0.565413	0.99993	ENSGALG00000034146|ENSGALG00000038525|ENSGALG00000004581|ENSGALG00000037405|ENSGALG00000002155|ENSGALG00000016630|ENSGALG00000012010|ENSGALG00000041159|ENSGALG00000034250|ENSGALG00000031058|ENSGALG00000005107|ENSGALG00000046333|ENSGALG00000028191|ENSGALG00000007702	gga:428025|gga:428769|gga:416274|gga:428185|gga:395141|gga:422022|gga:428769|gga:414780|gga:395150|gga:769421|gga:423738|gga:428769|gga:415566|gga:414780|	428025|428769|416274|428185|395141|422022|428769|414780|395150|769421|423738|428769|415566|414780|	HS6ST3|NDST3|NDST1|B3GALT6|HS6ST1, CHS6ST-1|EXTL3|NDST3|XYLT2|HS6ST2, HS6ST-2| |NDST2, NDST1|NDST3|GLCE|XYLT2|	http://www.genome.jp/kegg-bin/show_pathway?gga00534/gga:422022%09red/gga:415566%09red/gga:395150%09red/gga:416274%09red/gga:423738%09red/gga:428185%09red/gga:414780%09red/gga:428025%09red/gga:428769%09red/gga:395141%09red/gga:769421%09red
One carbon pool by folate	KEGG PATHWAY	gga00670	10	17	0.56761	0.99993	ENSGALG00000026757|ENSGALG00000004612|ENSGALG00000014897|ENSGALG00000005046|ENSGALG00000012412|ENSGALG00000003570|ENSGALG00000006131|ENSGALG00000037076|ENSGALG00000011797|ENSGALG00000034344	gga:427317|gga:419489|gga:421060|gga:416520|gga:421633|gga:396091|gga:395726|gga:395315|gga:423508|gga:426126|	427317|419489|421060|416520|421633|396091|395726|395315|423508|426126|	DHFR|MTHFR|TYMS|SHMT1|MTHFD1L|ATIC, PURH|FTCD|GART, AIRS, GARS|MTHFD1|MTHFD2|	http://www.genome.jp/kegg-bin/show_pathway?gga00670/gga:427317%09red/gga:419489%09red/gga:395315%09red/gga:416520%09red/gga:426126%09red/gga:421060%09red/gga:396091%09red/gga:423508%09red/gga:421633%09red/gga:395726%09red
Steroid biosynthesis	KEGG PATHWAY	gga00100	10	17	0.56761	0.99993	ENSGALG00000009560|ENSGALG00000004205|ENSGALG00000006050|ENSGALG00000006198|ENSGALG00000004106|ENSGALG00000016665|ENSGALG00000037852|ENSGALG00000034436|ENSGALG00000037065|ENSGALG00000006378	gga:422423|gga:424424|gga:423065|gga:424037|gga:422982|gga:422038|gga:424367|gga:417165|gga:100857756|gga:423789|	422423|424424|423065|424037|422982|422038|424367|417165|100857756|423789|	MSMO1, SC4MOL|SOAT1|CYP2R1|LSS|DHCR7|FDFT1|HSD17B7|CEL|SC5DL|LIPA|	http://www.genome.jp/kegg-bin/show_pathway?gga00100/gga:422982%09red/gga:422423%09red/gga:417165%09red/gga:100857756%09red/gga:423789%09red/gga:424037%09red/gga:424424%09red/gga:424367%09red/gga:422038%09red/gga:423065%09red
Base excision repair	KEGG PATHWAY	gga03410	16	28	0.587401	0.99993	ENSGALG00000033266|ENSGALG00000039384|ENSGALG00000034473|ENSGALG00000029292|ENSGALG00000043938|ENSGALG00000010719|ENSGALG00000036536|ENSGALG00000007753|ENSGALG00000017493|ENSGALG00000017307|ENSGALG00000028691|ENSGALG00000021285|ENSGALG00000009228|ENSGALG00000031457|ENSGALG00000012237|ENSGALG00000007665	gga:100859398|gga:416997|gga:418958|gga:373984|gga:430516|gga:428750|gga:374010|gga:423853|gga:100857925|gga:419053|gga:416648|gga:374010|gga:396199|gga:395510|gga:423567|gga:416997|	100859398|416997|418958|373984|430516|428750|374010|423853|100857925|419053|416648|374010|396199|395510|423567|416997|	POLD2|POLE|PARP4|PCNA|LIG1|NEIL3|UNG|POLL| |POLD3|MPG|UNG|PARP1, ADPRT, ARTD1, PARP-1|TDG, 5-MCDG|POLE2|POLE|	http://www.genome.jp/kegg-bin/show_pathway?gga03410/gga:373984%09red/gga:423853%09red/gga:416648%09red/gga:419053%09red/gga:423567%09red/gga:100857925%09red/gga:416997%09red/gga:396199%09red/gga:418958%09red/gga:428750%09red/gga:374010%09red/gga:395510%09red/gga:430516%09red/gga:100859398%09red
Folate biosynthesis	KEGG PATHWAY	gga00790	7	12	0.588841	0.99993	ENSGALG00000026757|ENSGALG00000042460|ENSGALG00000030503|ENSGALG00000000067|ENSGALG00000012200|ENSGALG00000030070|ENSGALG00000007848	gga:427317|gga:417227|gga:396317|gga:425255|gga:396146|gga:426335|gga:374144|	427317|417227|396317|425255|396146|426335|374144|	DHFR|FPGS|ALPL|SPR|GCH1|QDPR|PTS|	http://www.genome.jp/kegg-bin/show_pathway?gga00790/gga:427317%09red/gga:417227%09red/gga:425255%09red/gga:396317%09red/gga:374144%09red/gga:426335%09red/gga:396146%09red
Histidine metabolism	KEGG PATHWAY	gga00340	12	21	0.591871	0.99993	ENSGALG00000013094|ENSGALG00000004763|ENSGALG00000008229|ENSGALG00000011414|ENSGALG00000011421|ENSGALG00000006131|ENSGALG00000003495|ENSGALG00000012377|ENSGALG00000006306|ENSGALG00000032836|ENSGALG00000036044|ENSGALG00000004725	gga:420947|gga:417615|gga:426812|gga:417917|gga:378924|gga:395726|gga:424405|gga:424298|gga:416035|gga:418561|gga:428813|gga:416880|	420947|417615|426812|417917|378924|395726|424405|424298|416035|418561|428813|416880|	DDC|ALDH3A2|ALDH7A1|AMDHD1|HAL|FTCD|ALDH9A1|HNMT|UROC1|MAOB, MAOA|ALDH3B1|ALDH2|	http://www.genome.jp/kegg-bin/show_pathway?gga00340/gga:420947%09red/gga:416880%09red/gga:424405%09red/gga:417615%09red/gga:418561%09red/gga:378924%09red/gga:424298%09red/gga:417917%09red/gga:426812%09red/gga:395726%09red/gga:416035%09red/gga:428813%09red
Basal transcription factors	KEGG PATHWAY	gga03022	21	37	0.594454	0.99993	ENSGALG00000015641|ENSGALG00000001263|ENSGALG00000011171|ENSGALG00000042340|ENSGALG00000005464|ENSGALG00000040725|ENSGALG00000015122|ENSGALG00000010283|ENSGALG00000002399|ENSGALG00000044334|ENSGALG00000006731|ENSGALG00000023682|ENSGALG00000043370|ENSGALG00000008241|ENSGALG00000006205|ENSGALG00000014790|ENSGALG00000043193|ENSGALG00000016974|ENSGALG00000003793|ENSGALG00000026747|ENSGALG00000013733	gga:427328|gga:417487|gga:395995|gga:423081|gga:422204|gga:415780|gga:421086|gga:771227|gga:100858972|gga:100857185|gga:419107|gga:771837|gga:100857185|gga:423872|gga:424518|gga:771294|gga:428389|gga:418843|gga:770910|gga:100534591|gga:769754|	427328|417487|395995|423081|422204|415780|421086|771227|100858972|100857185|419107|771837|100857185|423872|424518|771294|428389|418843|770910|100534591|769754|	CCNH|GTF2IRD1|TBP, TBP1|GTF2H1|TAF1| |TAF4B|GTF2E2|GTF2H2| |TAF3|GTF2H3| |TAF5|GTF2B|CDK7|TAF2, TAFII-150, TAFII150|GTF2F2|GTF2A2|GTF2A1L|GTF2H5|	http://www.genome.jp/kegg-bin/show_pathway?gga03022/gga:428389%09red/gga:417487%09red/gga:423081%09red/gga:423872%09red/gga:100857185%09red/gga:418843%09red/gga:771294%09red/gga:421086%09red/gga:422204%09red/gga:770910%09red/gga:100858972%09red/gga:415780%09red/gga:395995%09red/gga:427328%09red/gga:424518%09red/gga:419107%09red/gga:771227%09red/gga:100534591%09red/gga:771837%09red/gga:769754%09red
Lysosome	KEGG PATHWAY	gga04142	61	107	0.595315	0.99993	ENSGALG00000042970|ENSGALG00000015618|ENSGALG00000010091|ENSGALG00000034328|ENSGALG00000046277|ENSGALG00000028790|ENSGALG00000004193|ENSGALG00000000996|ENSGALG00000030016|ENSGALG00000038155|ENSGALG00000042213|ENSGALG00000015030|ENSGALG00000045820|ENSGALG00000010716|ENSGALG00000034789|ENSGALG00000041533|ENSGALG00000005139|ENSGALG00000004252|ENSGALG00000002542|ENSGALG00000008572|ENSGALG00000013621|…	gga:769343|gga:427854|gga:424575|gga:426164|gga:420079|gga:424540|gga:427811|gga:420079|gga:396329|gga:423736|gga:417021|gga:421076|gga:420149|gga:422558|gga:101748171|gga:751817|gga:395272|gga:420160|gga:427823|gga:414800|gga:426199|gga:416765|gga:428163|gga:416226|gga:423353|gga:418621|gga:427284|gga:422081|gga:417606|gga:421959|gga:395474|gga:422392|gga:419879|gga:419552|gga:395818|gga:416591|…	769343|427854|424575|426164|420079|424540|427811|420079|396329|423736|417021|421076|420149|422558|101748171|751817|395272|420160|427823|414800|426199|416765|428163|416226|423353|418621|427284|422081|417606|421959|395474|422392|419879|419552|395818|416591|425657|424807|422121|100858592|418621|423418|395602|426863|423736|419311|423789|419681|426955|427389|422727|769343|418096|419014|417829|10085797…	AP3B2|ATP6AP1|ATP6V0B|MCOLN1|AP3D1|DNASE2B, DNASE2, deoxyribonuclease-2-beta|ARSG|AP3D1|CTSB|AP3M1|AP1B1|NPC1|AP1M1|AGA| |SLC11A2, NRAMP2|CLTC, CHC| |GUSB|LAMP2|ATP6V1H|CLTCL1|CTSA, PPGB|CLTB|NPC2|AP1S2|CLTA|SGSH|CTNS|LAPTM4A|ATP6V0A1, A1|IDS|AP4B1|LAPTM5|CTSK|GNPTG|CTSS|AP1S3|GGA3|SORT1|AP1S2|LGMN|PSAP|ARSA|AP3M1|CTSZ|LIPA|PPT1|ABCA2|AP3S1|ASAH1|AP3B2|GNPTAB|CTSC|GNS, N-acetylglucosamine-6-sulfa…	http://www.genome.jp/kegg-bin/show_pathway?gga04142/gga:426199%09red/gga:427389%09red/gga:423736%09red/gga:419681%09red/gga:421076%09red/gga:424575%09red/gga:416765%09red/gga:427284%09red/gga:427811%09red/gga:100857973%09red/gga:396044%09red/gga:395818%09red/gga:425657%09red/gga:422727%09red/gga:418621%09red/gga:419879%09red/gga:419014%09red/gga:423353%09red/gga:420160%09red/gga:395474%09red/gga:…
Metabolism of xenobiotics by cytochrome P450	KEGG PATHWAY	gga00980	18	32	0.606753	0.99993	ENSGALG00000032922|ENSGALG00000016325|ENSGALG00000036044|ENSGALG00000010303|ENSGALG00000031013|ENSGALG00000042008|ENSGALG00000006344|ENSGALG00000029395|ENSGALG00000016328|ENSGALG00000009291|ENSGALG00000028551|ENSGALG00000009803|ENSGALG00000016027|ENSGALG00000003445|ENSGALG00000011805|ENSGALG00000008409|ENSGALG00000012245|ENSGALG00000020160	gga:395976|gga:414896|gga:428813|gga:421447|gga:777348|gga:395976|gga:396322|gga:395976|gga:414895|gga:421321|gga:100859645|gga:770916|gga:418512|gga:424404|gga:422660|gga:423881|gga:422705|gga:395979|	395976|414896|428813|421447|777348|395976|396322|395976|414895|421321|100859645|770916|418512|424404|422660|423881|422705|395979|	GSTM2|GSTA3, GST, GSTA1|ALDH3B1| | |GSTM2|GSTT1|GSTM2|GSTA|EPHX1| |MGST2|CBR1|MGST3|UGT2A3, UGT2A1|GSTO1|ADH5|ADH6, ADH1A, ADH1B|	http://www.genome.jp/kegg-bin/show_pathway?gga00980/gga:396322%09red/gga:777348%09red/gga:421447%09red/gga:421321%09red/gga:422660%09red/gga:100859645%09red/gga:423881%09red/gga:395979%09red/gga:418512%09red/gga:770916%09red/gga:422705%09red/gga:424404%09red/gga:395976%09red/gga:414896%09red/gga:414895%09red/gga:428813%09red
Butirosin and neomycin biosynthesis	KEGG PATHWAY	gga00524	3	5	0.617358	0.99993	ENSGALG00000032150|ENSGALG00000027287|ENSGALG00000034855	gga:430370|gga:768421|gga:374044|	430370|768421|374044|	GCK|HK3|HK2, hexokinase-2|	http://www.genome.jp/kegg-bin/show_pathway?gga00524/gga:430370%09red/gga:768421%09red/gga:374044%09red
Salmonella infection	KEGG PATHWAY	gga05132	37	66	0.620474	0.99993	ENSGALG00000007130|ENSGALG00000004693|ENSGALG00000009621|ENSGALG00000014012|ENSGALG00000006109|ENSGALG00000041814|ENSGALG00000029940|ENSGALG00000029532|ENSGALG00000015066|ENSGALG00000001049|ENSGALG00000014922|ENSGALG00000004796|ENSGALG00000020927|ENSGALG00000001381|ENSGALG00000011109|ENSGALG00000009903|ENSGALG00000007874|ENSGALG00000005947|ENSGALG00000028749|ENSGALG00000008797|ENSGALG00000007001|…	gga:395871|gga:770269|gga:415296|gga:426359|gga:423778|gga:418979|gga:395196|gga:395872|gga:421761|gga:395764|gga:373970|gga:395917|gga:429075|gga:415296|gga:422592|gga:396054|gga:395312|gga:420420|gga:396526|gga:417750|gga:417241|gga:374182|gga:415388|gga:416051|gga:378913|gga:416490|gga:415793|gga:419457|gga:417209|gga:424151|gga:429041|gga:416837|gga:100859599|gga:395807|gga:423461|gga:420668|…	395871|770269|415296|426359|423778|418979|395196|395872|421761|395764|373970|395917|429075|415296|422592|396054|395312|420420|396526|417750|417241|374182|415388|416051|378913|416490|415793|419457|417209|424151|429041|416837|100859599|395807|423461|420668|423484|	RAC1, CRAC1A|ARPC1A|ACTG1, actin, cytoplasmic|WASF2|MAPK8|DYNC2H1|IL1B, IL-1BETA, IL1beta|IL8L1, IL8, K60, interleukin-8|WASF1|CASP1|ROCK1|CDC42|ARPC5, APOBEC4|ACTG1, actin, cytoplasmic|MAPK10|IFNG|IL18, ChIL-18, IL-18|MYD88|ACTB, Bact, actin|WASL|TLR4|ROCK2|TJP1|ARPC4|FLNB|ARPC1B|DYNC1LI2, DNCLI2|PLEKHM2|PKN3|DYNC1I2, DNCI2|ARPC2|ARPC3| |NOS2, INOS, NOS2A|DYNC1H1|DYNC1LI1, DLCA, DNCLI1, LIC5759|…	http://www.genome.jp/kegg-bin/show_pathway?gga05132/gga:429075%09red/gga:416837%09red/gga:416051%09red/gga:395917%09red/gga:395872%09red/gga:395871%09red/gga:417241%09red/gga:423778%09red/gga:420420%09red/gga:421761%09red/gga:423461%09red/gga:373970%09red/gga:417750%09red/gga:395196%09red/gga:429041%09red/gga:415296%09red/gga:378913%09red/gga:419457%09red/gga:415793%09red/gga:423484%09red/gga:416…
Vitamin B6 metabolism	KEGG PATHWAY	gga00750	4	7	0.626792	0.99993	ENSGALG00000020876|ENSGALG00000036683|ENSGALG00000016205|ENSGALG00000008185	gga:424072|gga:100857383|gga:418549|gga:424071|	424072|100857383|418549|424071|	AOX2P, AOX2|PNPO|PDXK|AOX1|	http://www.genome.jp/kegg-bin/show_pathway?gga00750/gga:424072%09red/gga:100857383%09red/gga:424071%09red/gga:418549%09red
Ribosome biogenesis in eukaryotes	KEGG PATHWAY	gga03008	38	68	0.627133	0.99993	ENSGALG00000010275|ENSGALG00000038723|ENSGALG00000032042|ENSGALG00000014168|ENSGALG00000013510|ENSGALG00000032730|ENSGALG00000005535|ENSGALG00000011866|ENSGALG00000038685|ENSGALG00000011833|ENSGALG00000000638|ENSGALG00000000247|ENSGALG00000015024|ENSGALG00000006197|ENSGALG00000002985|ENSGALG00000015288|ENSGALG00000035980|ENSGALG00000031718|ENSGALG00000012916|ENSGALG00000032799|ENSGALG00000020164|…	gga:423355|gga:427403|gga:425567|gga:100858366|gga:426152|gga:426574|gga:416276|gga:417975|gga:421811|gga:422665|gga:769632|gga:415609|gga:427222|gga:432370|gga:417388|gga:427278|gga:419761|gga:415626|gga:420911|gga:425734|gga:422697|gga:422140|gga:420530|gga:416973|gga:416218|gga:100858362|gga:417986|gga:396193|gga:428327|gga:100857200|gga:418292|gga:422346|gga:427001|gga:421811|gga:421811|gga:4…	423355|427403|425567|100858366|426152|426574|416276|417975|421811|422665|769632|415609|427222|432370|417388|427278|419761|415626|420911|425734|422697|422140|420530|416973|416218|100858362|417986|396193|428327|100857200|418292|422346|427001|421811|421811|421326|418551|419140|	FCF1|C9ORF23, CZH9orf23|POP1|NOL6|UTP15|NOP56, NOL5A|TCOF1|RRP7A|MDN1|SPATA5|CIRH1A|WDR36|RCL1|CSNK2A1|UTP18|RIOK2|REXO2, SMFN|CSNK2A2|DROSHA, RNASEN|HEATR1|GAR1, NOLA1|UTP14A|RPP38|POP5|NHP2, NOLA2| |NHP2L1|RAN, RANP1|REXO1|IMP4|EMG1|NXT2| |MDN1|MDN1|NVL|PWP2|EIF6, ITGB4BP|	http://www.genome.jp/kegg-bin/show_pathway?gga03008/gga:416973%09red/gga:422665%09red/gga:100858366%09red/gga:100858362%09red/gga:420911%09red/gga:425734%09red/gga:415626%09red/gga:426152%09red/gga:416218%09red/gga:423355%09red/gga:416276%09red/gga:427222%09red/gga:415609%09red/gga:419140%09red/gga:417388%09red/gga:100857200%09red/gga:418551%09red/gga:425567%09red/gga:396193%09red/gga:419761%09re…
Biosynthesis of unsaturated fatty acids	KEGG PATHWAY	gga01040	11	20	0.632261	0.99993	ENSGALG00000036787|ENSGALG00000034502|ENSGALG00000040619|ENSGALG00000016314|ENSGALG00000012131|ENSGALG00000011704|ENSGALG00000008752|ENSGALG00000015591|ENSGALG00000008659|ENSGALG00000016536|ENSGALG00000011497	gga:769787|gga:422598|gga:769879|gga:428646|gga:428772|gga:424251|gga:771753|gga:422869|gga:420518|gga:395929|gga:424224|	769787|422598|769879|428646|428772|424251|771753|422869|420518|395929|424224|	HSD17B12|SCD5|BAAT|ELOVL5|ELOVL6|PTPLB| |ACOX3|PTPLA|HADHA|PECR|	http://www.genome.jp/kegg-bin/show_pathway?gga01040/gga:769879%09red/gga:424251%09red/gga:424224%09red/gga:422598%09red/gga:422869%09red/gga:769787%09red/gga:771753%09red/gga:420518%09red/gga:395929%09red/gga:428646%09red/gga:428772%09red
Riboflavin metabolism	KEGG PATHWAY	gga00740	6	11	0.644341	0.99993	ENSGALG00000027700|ENSGALG00000008211|ENSGALG00000043415|ENSGALG00000037587|ENSGALG00000015485|ENSGALG00000016363	gga:100857898|gga:428864|gga:776390|gga:426928|gga:418458|gga:421909|	100857898|428864|776390|426928|418458|421909|	FLAD1|ACP2|ACPP|ENPP3|ACP6|ACP1|	http://www.genome.jp/kegg-bin/show_pathway?gga00740/gga:418458%09red/gga:100857898%09red/gga:428864%09red/gga:776390%09red/gga:421909%09red/gga:426928%09red
Influenza A	KEGG PATHWAY	gga05164	72	130	0.673478	0.99993	ENSGALG00000034081|ENSGALG00000045555|ENSGALG00000030599|ENSGALG00000004714|ENSGALG00000031832|ENSGALG00000009586|ENSGALG00000015062|ENSGALG00000016400|ENSGALG00000009621|ENSGALG00000007001|ENSGALG00000042986|ENSGALG00000006109|ENSGALG00000005759|ENSGALG00000003144|ENSGALG00000042287|ENSGALG00000003584|ENSGALG00000007406|ENSGALG00000000158|ENSGALG00000029940|ENSGALG00000007653|ENSGALG00000007651|…	gga:395928|gga:426862|gga:430113|gga:416494|gga:426792|gga:417796|gga:101750245|gga:428650|gga:415296|gga:417241|gga:424410|gga:423778|gga:554219|gga:417401|gga:776596|gga:417420|gga:770454|gga:417050|gga:395196|gga:419324|gga:424044|gga:395872|gga:395457|gga:395764|gga:424185|gga:418000|gga:417706|gga:418787|gga:418000|gga:415296|gga:427171|gga:395147|gga:396344|gga:421580|gga:776596|gga:395312|…	395928|426862|430113|416494|426792|417796|101750245|428650|415296|417241|424410|423778|554219|417401|776596|417420|770454|417050|395196|419324|424044|395872|395457|395764|424185|418000|417706|418787|418000|415296|427171|395147|396344|421580|776596|395312|420420|396526|374072|418638|424971|416667|693256|423285|417312|374199|396245|395313|422720|416320|100008585|395664|416633|424826|396054|424793|7…	AKT1|IVNS1ABP|TYK2|CPSF4|IKBKB|IRAK4| |RSAD2, viperin|ACTG1, actin, cytoplasmic|TLR4|RNASEL|MAPK8|IFNB, IFN-beta|TRIM25|HNRNPUL1|KPNA2|TMPRSS4|BMA1, B-DMA, B-MA1, DMA, DMA1|IL1B, IL-1BETA, IL1beta|RAE1|STAT1, STAT4|IL8L1, IL8, K60, interleukin-8|FURIN|CASP1|IFIH1, MDA5|EP300|PIK3CG|DNAJC3|EP300|ACTG1, actin, cytoplasmic|PIK3R1|EIF2AK2, PKR|PRSS2|PLG|HNRNPUL1|IL18, ChIL-18, IL-18|MYD88|ACTB, Bact,…	http://www.genome.jp/kegg-bin/show_pathway?gga05164/gga:415549%09red/gga:396245%09red/gga:693256%09red/gga:416667%09red/gga:417796%09red/gga:374072%09red/gga:395872%09red/gga:771142%09red/gga:424410%09red/gga:100858419%09red/gga:417241%09red/gga:424044%09red/gga:422720%09red/gga:424826%09red/gga:423778%09red/gga:420420%09red/gga:770454%09red/gga:427171%09red/gga:423021%09red/gga:417050%09red/gga:…
Glycosaminoglycan biosynthesis - chondroitin sulfate / dermatan sulfate	KEGG PATHWAY	gga00532	10	19	0.674099	0.99993	ENSGALG00000010125|ENSGALG00000041159|ENSGALG00000036477|ENSGALG00000026468|ENSGALG00000009704|ENSGALG00000004276|ENSGALG00000029632|ENSGALG00000037405|ENSGALG00000026899|ENSGALG00000007702	gga:422488|gga:414780|gga:426039|gga:415521|gga:423952|gga:416469|gga:416032|gga:428185|gga:415598|gga:414780|	422488|414780|426039|415521|423952|416469|416032|428185|415598|414780|	CSGALNACT1|XYLT2|CHPF2|CHSY1|CHST15, GALNAC4S-6ST|CHST12|CHST13|B3GALT6|CHSY3, CHSY-2|XYLT2|	http://www.genome.jp/kegg-bin/show_pathway?gga00532/gga:416469%09red/gga:426039%09red/gga:422488%09red/gga:428185%09red/gga:415521%09red/gga:414780%09red/gga:416032%09red/gga:423952%09red/gga:415598%09red
Galactose metabolism	KEGG PATHWAY	gga00052	17	32	0.678047	0.99993	ENSGALG00000010094|ENSGALG00000006543|ENSGALG00000031341|ENSGALG00000033271|ENSGALG00000032150|ENSGALG00000003466|ENSGALG00000009511|ENSGALG00000002311|ENSGALG00000034855|ENSGALG00000043872|ENSGALG00000027287|ENSGALG00000013072|ENSGALG00000039394|ENSGALG00000036201|ENSGALG00000008855|ENSGALG00000040800|ENSGALG00000030605	gga:396122|gga:769850|gga:425007|gga:374064|gga:430370|gga:418171|gga:425007|gga:417373|gga:374044|gga:417691|gga:768421|gga:395338|gga:426435|gga:415596|gga:373900|gga:425137|gga:396122|	396122|769850|425007|374064|430370|418171|425007|417373|374044|417691|768421|395338|426435|415596|373900|425137|396122|	B4GALT2, CKII|PFKL|SI, MGAM|PFKM|GCK|AKR1B1L|SI, MGAM|GALK1|HK2, hexokinase-2| |HK3|AKR1B10, AKR|PGM2|GALK2|UGP2| |B4GALT2, CKII|	http://www.genome.jp/kegg-bin/show_pathway?gga00052/gga:425137%09red/gga:417691%09red/gga:374044%09red/gga:425007%09red/gga:374064%09red/gga:396122%09red/gga:418171%09red/gga:395338%09red/gga:768421%09red/gga:415596%09red/gga:417373%09red/gga:769850%09red/gga:373900%09red/gga:430370%09red/gga:426435%09red
Glycosphingolipid biosynthesis - lacto and neolacto series	KEGG PATHWAY	gga00601	11	21	0.680654	0.99993	ENSGALG00000010094|ENSGALG00000010083|ENSGALG00000015069|ENSGALG00000012773|ENSGALG00000029747|ENSGALG00000034975|ENSGALG00000008930|ENSGALG00000022891|ENSGALG00000013211|ENSGALG00000028803|ENSGALG00000030605	gga:396122|gga:424572|gga:418341|gga:420861|gga:419718|gga:427782|gga:421286|gga:418342|gga:395860|gga:100858043|gga:396122|	396122|424572|418341|420861|419718|427782|421286|418342|395860|100858043|396122|	B4GALT2, CKII|ST3GAL3, SIAT6|B4GALT4|GCNT2|ST3GAL4, SIAT4C|FUT7, CFTII|B3GNT2, B3GNT1|B4GALT3|ST8SIA1, SIAL-T2|B3GNT4|B4GALT2, CKII|	http://www.genome.jp/kegg-bin/show_pathway?gga00601/gga:427782%09red/gga:424572%09red/gga:421286%09red/gga:396122%09red/gga:420861%09red/gga:419718%09red/gga:100858043%09red/gga:395860%09red/gga:418342%09red/gga:418341%09red
Glyoxylate and dicarboxylate metabolism	KEGG PATHWAY	gga00630	13	25	0.692932	0.99993	ENSGALG00000011950|ENSGALG00000005046|ENSGALG00000016872|ENSGALG00000030466|ENSGALG00000003913|ENSGALG00000005423|ENSGALG00000037238|ENSGALG00000001949|ENSGALG00000006134|ENSGALG00000008858|ENSGALG00000032679|ENSGALG00000043754|ENSGALG00000000109	gga:374009|gga:416520|gga:418774|gga:100858903|gga:415385|gga:426806|gga:768706|gga:417517|gga:770036|gga:421281|gga:415803|gga:396489|gga:769005|	374009|416520|418774|100858903|415385|426806|768706|417517|770036|421281|415803|396489|769005|	ACO2|SHMT1|PCCA|CS|MCEE|GRHPR|PCCB|MDH2|C10ORF65, HOGA1|MDH1|GCSH, H-PROTEIN|GLUL, p42|AFMID|	http://www.genome.jp/kegg-bin/show_pathway?gga00630/gga:374009%09red/gga:768706%09red/gga:769005%09red/gga:416520%09red/gga:100858903%09red/gga:415803%09red/gga:396489%09red/gga:417517%09red/gga:421281%09red/gga:415385%09red/gga:418774%09red/gga:426806%09red/gga:770036%09red
Cell adhesion molecules (CAMs)	KEGG PATHWAY	gga04514	61	112	0.70257	0.99993	ENSGALG00000000141|ENSGALG00000009107|ENSGALG00000031637|ENSGALG00000005102|ENSGALG00000031122|ENSGALG00000040938|ENSGALG00000039818|ENSGALG00000023580|ENSGALG00000039196|ENSGALG00000014582|ENSGALG00000026862|ENSGALG00000007145|ENSGALG00000006415|ENSGALG00000009355|ENSGALG00000005257|ENSGALG00000034007|ENSGALG00000000158|ENSGALG00000009514|ENSGALG00000031284|ENSGALG00000010875|ENSGALG00000044493|…	gga:693256|gga:395398|gga:395968|gga:419222|gga:424336|gga:424980|gga:396492|gga:769245|gga:100857875|gga:419762|gga:424910|gga:374058|gga:395485|gga:424990|gga:424467|gga:396226|gga:417050|gga:396202|gga:421049|gga:395470|gga:430382|gga:100858888|gga:418476|gga:418323|gga:424980|gga:417171|gga:100859605|gga:693256|gga:420757|gga:770798|gga:693260|gga:424364|gga:374028|gga:424913|gga:396026|gga:4…	693256|395398|395968|419222|424336|424980|396492|769245|100857875|419762|424910|374058|395485|424990|424467|396226|417050|396202|421049|395470|430382|100858888|418476|418323|424980|417171|100859605|693256|420757|770798|693260|424364|374028|424913|396026|424402|395565|428006|396225|424568|374029|417051|100857553|418415|419707|772097|396420|415860|396343|419824|423385|770104|429135|427944|395822|42…	BLB2, B-LB, B-LB2, B-LB21, BLB1, GSP-BLB1|NRXN1|ICOSLG|CDH4|NTNG1|NLGN1, neuroligin-1|GLG1, CFR| | |CADM1|CLDN1|ITGB1|CD40LG, CD154|CLDN11|VCAM1|ITGA6|BMA1, B-DMA, B-MA1, DMA, DMA1|NRCAM| |ITGB8| | |JAM2|VTCN1|NLGN1, neuroligin-1|NTNG2| |BLB2, B-LB, B-LB2, B-LB21, BLB1, GSP-BLB1|ITGA9|NCAM1|BF1, B-F, B-F-S04, B-F-S05, B-F-S06, B-F-S07, B-FI, B-FIV, BF2, BFa2, BFw-03, BFw-05, BFz-01|SELP|CLDN5|PDC…	http://www.genome.jp/kegg-bin/show_pathway?gga04514/gga:395662%09red/gga:419762%09red/gga:693256%09red/gga:100857875%09red/gga:415860%09red/gga:430382%09red/gga:772097%09red/gga:420757%09red/gga:395565%09red/gga:417050%09red/gga:417051%09red/gga:424336%09red/gga:419222%09red/gga:396492%09red/gga:395470%09red/gga:424467%09red/gga:374058%09red/gga:418476%09red/gga:100857553%09red/gga:418415%09red/g…
Sulfur metabolism	KEGG PATHWAY	gga00920	5	10	0.704324	0.99993	ENSGALG00000003689|ENSGALG00000041573|ENSGALG00000010542|ENSGALG00000033780|ENSGALG00000011020	gga:423678|gga:421132|gga:422530|gga:415445|gga:420624|	423678|421132|422530|415445|420624|	PAPSS2|IMPAD1|PAPSS1|SQRDL|CYCS, CYC|	http://www.genome.jp/kegg-bin/show_pathway?gga00920/gga:422530%09red/gga:421132%09red/gga:420624%09red/gga:423678%09red/gga:415445%09red
Vascular smooth muscle contraction	KEGG PATHWAY	gga04270	54	100	0.712504	0.99993	ENSGALG00000002016|ENSGALG00000031244|ENSGALG00000037943|ENSGALG00000037246|ENSGALG00000015177|ENSGALG00000005632|ENSGALG00000008294|ENSGALG00000002118|ENSGALG00000027630|ENSGALG00000000469|ENSGALG00000043413|ENSGALG00000004980|ENSGALG00000005065|ENSGALG00000016451|ENSGALG00000006663|ENSGALG00000003806|ENSGALG00000003149|ENSGALG00000014922|ENSGALG00000001416|ENSGALG00000033471|ENSGALG00000007779|…	gga:415905|gga:395340|gga:416567|gga:420786|gga:427262|gga:423037|gga:395412|gga:395301|gga:100859339|gga:428203|gga:395340|gga:374065|gga:396394|gga:374182|gga:419752|gga:395442|gga:419910|gga:373970|gga:373890|gga:373965|gga:395339|gga:395891|gga:416425|gga:771678|gga:422013|gga:418212|gga:770907|gga:396020|gga:100859339|gga:416980|gga:421409|gga:396245|gga:422408|gga:396065|gga:422407|gga:7699…	415905|395340|416567|420786|427262|423037|395412|395301|100859339|428203|395340|374065|396394|374182|419752|395442|419910|373970|373890|373965|395339|395891|416425|771678|422013|418212|770907|396020|100859339|416980|421409|396245|422408|396065|422407|769924|417430|427705|422933|395478|415732|424016|100859339|415549|421409|374077|396523|424542|396019|396020|428278|425979|423518|423014|	PRKCD|ADCY5, AC5|PRKCB, PRKCB1|RAMP3|GNAQ|MRVI1|ITPR1|KCNMB1|NPR2|ADRA1A|ADCY5, AC5|KCNMA1, KCa1.1, cSlo, slo1|PLA2G4A|ROCK2|ARHGEF12|RHOA|ITPR3|ROCK1|ADRA1B|CALD1|ADCY9, AC9|CACNA1C, CHCACHA1C|PLA2G10|GUCY1A2|ADCY3|ITPR2|KCNMB2|PPP1R12A, MBSP, MYPT1|NPR2|PLA2G1B|PRKCE|RAF1|GUCY1B3|AGTR1|GUCY1A3|GNA12|PRKCA|ADORA2A|ADRA1D|PPP1R12B|ADCY7|RAMP1|NPR2|MAP2K1|PRKCE|GNA11|CALM1|PRKACB|PPP1CB|PPP1R12A, …	http://www.genome.jp/kegg-bin/show_pathway?gga04270/gga:417430%09red/gga:415549%09red/gga:396245%09red/gga:422408%09red/gga:422933%09red/gga:419752%09red/gga:374077%09red/gga:422407%09red/gga:396523%09red/gga:423518%09red/gga:415905%09red/gga:396020%09red/gga:425979%09red/gga:421409%09red/gga:396065%09red/gga:416425%09red/gga:771678%09red/gga:373970%09red/gga:395301%09red/gga:419910%09red/gga:395…
Amino sugar and nucleotide sugar metabolism	KEGG PATHWAY	gga00520	23	44	0.712599	0.99993	ENSGALG00000023760|ENSGALG00000032372|ENSGALG00000038855|ENSGALG00000027287|ENSGALG00000040594|ENSGALG00000039394|ENSGALG00000007326|ENSGALG00000010758|ENSGALG00000002725|ENSGALG00000002311|ENSGALG00000034855|ENSGALG00000036201|ENSGALG00000002648|ENSGALG00000039705|ENSGALG00000032150|ENSGALG00000004956|ENSGALG00000034948|ENSGALG00000008855|ENSGALG00000031807|ENSGALG00000036391|ENSGALG00000023188|…	gga:395072|gga:408182|gga:422772|gga:768421|gga:416341|gga:426435|gga:427679|gga:408182|gga:424368|gga:417373|gga:374044|gga:415596|gga:770049|gga:426962|gga:430370|gga:415783|gga:417295|gga:373900|gga:395072|gga:419514|gga:421467|gga:769765|gga:422792|	395072|408182|422772|768421|416341|426435|427679|408182|424368|417373|374044|415596|770049|426962|430370|415783|417295|373900|395072|419514|421467|769765|422792|	CHIA, CBPCH04|CYB5R2, b5R.2, b5r|GNPDA2|HK3|GNPDA1|PGM2|PMM2|CYB5R2, b5R.2, b5r|UAP1|GALK1|HK2, hexokinase-2|GALK2|FUK|GFPT2|GCK|GPI|UAP1L1|UGP2|CHIA, CBPCH04|GFPT1|NANP, HDHD4, N-acylneuraminate-9-phosphatase|MPI|UGDH|	http://www.genome.jp/kegg-bin/show_pathway?gga00520/gga:422772%09red/gga:374044%09red/gga:416341%09red/gga:421467%09red/gga:770049%09red/gga:769765%09red/gga:426435%09red/gga:415783%09red/gga:419514%09red/gga:422792%09red/gga:427679%09red/gga:768421%09red/gga:415596%09red/gga:417373%09red/gga:424368%09red/gga:373900%09red/gga:430370%09red/gga:395072%09red/gga:408182%09red/gga:417295%09red/gga:426…
ABC transporters	KEGG PATHWAY	gga02010	19	37	0.724599	0.99993	ENSGALG00000010419|ENSGALG00000036894|ENSGALG00000030677|ENSGALG00000015433|ENSGALG00000006646|ENSGALG00000007522|ENSGALG00000006795|ENSGALG00000042554|ENSGALG00000013244|ENSGALG00000029672|ENSGALG00000010901|ENSGALG00000008369|ENSGALG00000038152|ENSGALG00000011096|ENSGALG00000010229|ENSGALG00000032986|ENSGALG00000004333|ENSGALG00000021395|ENSGALG00000021399	gga:421456|gga:426955|gga:423767|gga:373945|gga:395416|gga:422099|gga:418533|gga:417694|gga:418200|gga:425721|gga:420606|gga:424947|gga:416600|gga:421537|gga:423349|gga:100049619|gga:417444|gga:417443|gga:417440|	421456|426955|423767|373945|395416|422099|418533|417694|418200|425721|420606|424947|416600|421537|423349|100049619|417444|417443|417440|	ABCC10|ABCA2|ABCG2|ABCA1|ABCC1|ABCC3|ABCG1|ABCD2|ABCC9|ABCB6| |ABCC5|ABCC6|ABCB10|ABCD4|CFTR|ABCA5|ABCA9|ABCA8|	http://www.genome.jp/kegg-bin/show_pathway?gga02010/gga:100049619%09red/gga:420606%09red/gga:417694%09red/gga:424947%09red/gga:423767%09red/gga:418200%09red/gga:421537%09red/gga:423349%09red/gga:426955%09red/gga:417440%09red/gga:417443%09red/gga:416600%09red/gga:418533%09red/gga:417444%09red/gga:425721%09red/gga:422099%09red/gga:421456%09red/gga:373945%09red/gga:395416%09red
p53 signaling pathway	KEGG PATHWAY	gga04115	32	61	0.728026	0.99993	ENSGALG00000003085|ENSGALG00000016442|ENSGALG00000004494|ENSGALG00000011020|ENSGALG00000025810|ENSGALG00000004500|ENSGALG00000009626|ENSGALG00000003485|ENSGALG00000007555|ENSGALG00000038217|ENSGALG00000009476|ENSGALG00000015286|ENSGALG00000012755|ENSGALG00000011531|ENSGALG00000031168|ENSGALG00000004161|ENSGALG00000017283|ENSGALG00000004661|ENSGALG00000005646|ENSGALG00000040948|ENSGALG00000029968|…	gga:396252|gga:421936|gga:426117|gga:420624|gga:396167|gga:429072|gga:373987|gga:419928|gga:396341|gga:423172|gga:420558|gga:421766|gga:418090|gga:417926|gga:428089|gga:415400|gga:374047|gga:415948|gga:416552|gga:425428|gga:100859853|gga:100859755|gga:771726|gga:374076|gga:425204|gga:395284|gga:423185|gga:419711|gga:420900|gga:420253|gga:422512|gga:395236|	396252|421936|426117|420624|396167|429072|373987|419928|396341|423172|420558|421766|418090|417926|428089|415400|374047|415948|416552|425428|100859853|100859755|771726|374076|425204|395284|423185|419711|420900|420253|422512|395236|	CDK1, CDC2|RRM2|CCNE1|CYCS, CYC|CCNB3, CYCB3|RFWD2|THBS1, thrombospondin-1|CCND3|CCND1|CD82|CDK6|SESN1|IGF1, IGF-1, IGF-I|APAF1|SESN3|CCNB2, cycB2|CCND2|SHISA5|TSC2|ZMAT3| |BAI1|RCHY1|SIAH1|GTSE1|CASP8, caspase-8|DDB2|EI24|SERPINB5|RRM2B|CCNG2|BID|	http://www.genome.jp/kegg-bin/show_pathway?gga04115/gga:417926%09red/gga:396252%09red/gga:415948%09red/gga:429072%09red/gga:374076%09red/gga:428089%09red/gga:395284%09red/gga:416552%09red/gga:425204%09red/gga:421766%09red/gga:100859755%09red/gga:396167%09red/gga:426117%09red/gga:423185%09red/gga:100859853%09red/gga:419711%09red/gga:374047%09red/gga:422512%09red/gga:425428%09red/gga:419928%09red/g…
FoxO signaling pathway	KEGG PATHWAY	gga04068	65	121	0.737729	0.99993	ENSGALG00000034081|ENSGALG00000005658|ENSGALG00000029260|ENSGALG00000003267|ENSGALG00000031832|ENSGALG00000008934|ENSGALG00000010195|ENSGALG00000003289|ENSGALG00000005699|ENSGALG00000025810|ENSGALG00000039450|ENSGALG00000008081|ENSGALG00000006418|ENSGALG00000006109|ENSGALG00000032257|ENSGALG00000007555|ENSGALG00000035452|ENSGALG00000015297|ENSGALG00000004098|ENSGALG00000034505|ENSGALG00000010129|…	gga:395928|gga:428703|gga:396229|gga:420027|gga:426792|gga:424971|gga:422497|gga:423669|gga:417669|gga:396167|gga:431192|gga:417706|gga:416588|gga:423778|gga:378891|gga:396341|gga:416986|gga:421769|gga:419187|gga:395076|gga:424586|gga:395889|gga:423572|gga:396494|gga:426054|gga:418090|gga:374231|gga:418000|gga:100857767|gga:396399|gga:418000|gga:427171|gga:770240|gga:422592|gga:395132|gga:395126|…	395928|428703|396229|420027|426792|424971|422497|423669|417669|396167|431192|417706|416588|423778|378891|396341|416986|421769|419187|395076|424586|395889|423572|396494|426054|418090|374231|418000|100857767|396399|418000|427171|770240|422592|395132|395126|415400|374047|420133|101749888|395247|420435|421352|396245|416575|424208|424826|424261|424912|771142|396145|428017|427390|396229|427181|415549|4…	AKT1|FOXO4|HRAS, H-RAS, HRAS1|STAT3|IKBKB|PIK3CA, C-P3K| |CHUK|NLK|CCNB3, CYCB3|SOS1|PIK3CG|PDPK1|MAPK8|CSNK1E|CCND1|PRKAB1|FOXO3|STK4|CDKN2B, CDKN2A|PLK3|IGF1R, IGF-1R|SOS2|EGFR, c-erbB|IL7R|IGF1, IGF-1, IGF-I|FOXO1, FOXO1A|EP300| |TGFBR2|EP300|PIK3R1|GABARAPL2|MAPK10|SMAD3|USP7, UBP|CCNB2, cycB2|CCND2|INSR, CTK-1|IRS1|SMAD2, MADH2|PRKAG2|TGFB2, TGF-beta-2|RAF1|PLK1|PRKAG3|PIK3CB| |BCL6|PIK3R2|I…	http://www.genome.jp/kegg-bin/show_pathway?gga04068/gga:419187%09red/gga:396245%09red/gga:395126%09red/gga:416667%09red/gga:395076%09red/gga:416588%09red/gga:771142%09red/gga:421769%09red/gga:426054%09red/gga:422512%09red/gga:424826%09red/gga:423778%09red/gga:396399%09red/gga:396145%09red/gga:395247%09red/gga:427171%09red/gga:428703%09red/gga:423572%09red/gga:395132%09red/gga:423669%09red/gga:416…
Herpes simplex infection	KEGG PATHWAY	gga05168	77	143	0.746749	0.99993	ENSGALG00000004821|ENSGALG00000033259|ENSGALG00000030599|ENSGALG00000004594|ENSGALG00000031832|ENSGALG00000007237|ENSGALG00000039196|ENSGALG00000003289|ENSGALG00000015062|ENSGALG00000006474|ENSGALG00000026850|ENSGALG00000005378|ENSGALG00000005525|ENSGALG00000000990|ENSGALG00000041867|ENSGALG00000005759|ENSGALG00000009239|ENSGALG00000009421|ENSGALG00000033932|ENSGALG00000030038|ENSGALG00000000158|…	gga:395815|gga:423265|gga:430113|gga:414741|gga:426792|gga:769169|gga:100857875|gga:423669|gga:101750245|gga:416319|gga:100008585|gga:374115|gga:772264|gga:419116|gga:395664|gga:554219|gga:769014|gga:423258|gga:693260|gga:396370|gga:417050|gga:395196|gga:769368|gga:417123|gga:374055|gga:432370|gga:427458|gga:424185|gga:418000|gga:424410|gga:100857185|gga:418000|gga:415626|gga:396195|gga:421808|gg…	395815|423265|430113|414741|426792|769169|100857875|423669|101750245|416319|100008585|374115|772264|419116|395664|554219|769014|423258|693260|396370|417050|395196|769368|417123|374055|432370|427458|424185|418000|424410|100857185|418000|415626|396195|421808|418083|396054|100858419|420420|395147|423279|395995|426265|693256|423872|421086|423285|100857185|100858824|422592|417487|374199|422720|1008575…	PTPN11, SYP|SRSF5A|TYK2|CD74, CD76, II|IKBKB|ALYREF, THOC4| |CHUK| |SKP1, SKP1A|TICAM1, TRIF|ARNTL, BMAL1|SRSF1, SFRS1|SRSF6, SFRS6|IFNAR2|IFNB, IFN-beta|TLR2-2, TLR2, TLR2B|SRSF5, SFRS5|BF1, B-F, B-F-S04, B-F-S05, B-F-S06, B-F-S07, B-FI, B-FIV, BF2, BFa2, BFw-03, BFw-05, BFz-01|C3, C3d|BMA1, B-DMA, B-MA1, DMA, DMA1|IL1B, IL-1BETA, IL1beta|EEF1D|TRAF1|TRAF5|CSNK2A1|HNRNPK|IFIH1, MDA5|EP300|RNASEL…	http://www.genome.jp/kegg-bin/show_pathway?gga05168/gga:419429%09red/gga:396252%09red/gga:423669%09red/gga:374055%09red/gga:769014%09red/gga:693256%09red/gga:100857875%09red/gga:554219%09red/gga:395815%09red/gga:423146%09red/gga:415780%09red/gga:100858419%09red/gga:424044%09red/gga:422720%09red/gga:415626%09red/gga:423778%09red/gga:419815%09red/gga:420420%09red/gga:100858824%09red/gga:418083%09re…
Renin-angiotensin system	KEGG PATHWAY	gga04614	7	15	0.760199	0.99993	ENSGALG00000011117|ENSGALG00000027501|ENSGALG00000014769|ENSGALG00000006876|ENSGALG00000038512|ENSGALG00000000498|ENSGALG00000041934	gga:421543|gga:395667|gga:427167|gga:428163|gga:396065|gga:419953|gga:426398|	421543|395667|427167|428163|396065|419953|426398|	AGT|ANPEP, APDE, CD13, p150|NLN|CTSA, PPGB|AGTR1|ACE, DCP1| |	http://www.genome.jp/kegg-bin/show_pathway?gga04614/gga:428163%09red/gga:427167%09red/gga:421543%09red/gga:419953%09red/gga:426398%09red/gga:396065%09red/gga:395667%09red
Phenylalanine metabolism	KEGG PATHWAY	gga00360	7	15	0.760199	0.99993	ENSGALG00000013094|ENSGALG00000000081|ENSGALG00000004343|ENSGALG00000002321|ENSGALG00000040117|ENSGALG00000032836|ENSGALG00000036044	gga:420947|gga:417039|gga:416852|gga:396533|gga:416852|gga:418561|gga:428813|	420947|417039|416852|396533|416852|418561|428813|	DDC|IL4I1, LAO|HPD|GOT2|HPD|MAOB, MAOA|ALDH3B1|	http://www.genome.jp/kegg-bin/show_pathway?gga00360/gga:417039%09red/gga:416852%09red/gga:396533%09red/gga:420947%09red/gga:418561%09red/gga:428813%09red
Primary bile acid biosynthesis	KEGG PATHWAY	gga00120	7	15	0.760199	0.99993	ENSGALG00000007132|ENSGALG00000011162|ENSGALG00000040619|ENSGALG00000006352|ENSGALG00000002470|ENSGALG00000010652|ENSGALG00000029435	gga:416068|gga:423450|gga:769879|gga:423788|gga:431683|gga:396550|gga:420164|	416068|423450|769879|423788|431683|396550|420164|	ACOX2|CYP46A1|BAAT|CH25H|CYP27A1|SCP2, NSL-TP, SCP-2, SCP-X, SCPX|CYP7B1|	http://www.genome.jp/kegg-bin/show_pathway?gga00120/gga:769879%09red/gga:431683%09red/gga:423450%09red/gga:420164%09red/gga:396550%09red/gga:423788%09red/gga:416068%09red
GnRH signaling pathway	KEGG PATHWAY	gga04912	40	77	0.76073	0.99993	ENSGALG00000031244|ENSGALG00000029260|ENSGALG00000033061|ENSGALG00000021020|ENSGALG00000008294|ENSGALG00000000525|ENSGALG00000014718|ENSGALG00000009252|ENSGALG00000006109|ENSGALG00000005065|ENSGALG00000005884|ENSGALG00000003149|ENSGALG00000003580|ENSGALG00000012273|ENSGALG00000015177|ENSGALG00000003238|ENSGALG00000040998|ENSGALG00000038897|ENSGALG00000004796|ENSGALG00000043413|ENSGALG00000011109|…	gga:395340|gga:396229|gga:374174|gga:395368|gga:395412|gga:419954|gga:427144|gga:424986|gga:423778|gga:396394|gga:420419|gga:419910|gga:386583|gga:423572|gga:427262|gga:374077|gga:424986|gga:374174|gga:395917|gga:395340|gga:422592|gga:395891|gga:422013|gga:421579|gga:417312|gga:396245|gga:431192|gga:395339|gga:396494|gga:418212|gga:770134|gga:423737|gga:415732|gga:415549|gga:396229|gga:396523|gga…	395340|396229|374174|395368|395412|419954|427144|424986|423778|396394|420419|419910|386583|423572|427262|374077|424986|374174|395917|395340|422592|395891|422013|421579|417312|396245|431192|395339|396494|418212|770134|423737|415732|415549|396229|396523|424542|422688|424225|423014|	ADCY5, AC5|HRAS, H-RAS, HRAS1|CAMK2B|CGNRH-R, GNRHR|ITPR1|MAP3K3, 1700012F10RIK|MAP3K1|PLD1|MAPK8|PLA2G4A| |ITPR3|MMP2|SOS2|GNAQ|GNA11|PLD1|CAMK2B|CDC42|ADCY5, AC5|MAPK10|CACNA1C, CHCACHA1C|ADCY3|MAP3K4|MAP2K4|RAF1|SOS1|ADCY9, AC9|EGFR, c-erbB|ITPR2|GNRH1, CGNRH-I, GnRH-I|CAMK2G|ADCY7|MAP2K1|HRAS, H-RAS, HRAS1|CALM1|PRKACB|CAMK2D|MAP3K2|PLCB2|	http://www.genome.jp/kegg-bin/show_pathway?gga04912/gga:374174%09red/gga:396245%09red/gga:423737%09red/gga:374077%09red/gga:396523%09red/gga:422688%09red/gga:421579%09red/gga:415549%09red/gga:423778%09red/gga:427262%09red/gga:419910%09red/gga:423572%09red/gga:395340%09red/gga:395368%09red/gga:419954%09red/gga:424986%09red/gga:770134%09red/gga:395412%09red/gga:418212%09red/gga:424542%09red/gga:386…
Glycosphingolipid biosynthesis - ganglio series	KEGG PATHWAY	gga00604	6	13	0.760893	0.99993	ENSGALG00000005298|ENSGALG00000035927|ENSGALG00000037773|ENSGALG00000002651|ENSGALG00000013211|ENSGALG00000033260	gga:425243|gga:414797|gga:396140|gga:395139|gga:395860|gga:407775|	425243|414797|396140|395139|395860|407775|	ST6GALNAC6|ST8SIA5, SIAT8E|ST3GAL1|ST3GAL2, ST3GAL-II|ST8SIA1, SIAL-T2|ST3GAL5, SIAT9|	http://www.genome.jp/kegg-bin/show_pathway?gga00604/gga:407775%09red/gga:425243%09red/gga:395139%09red/gga:396140%09red/gga:414797%09red/gga:395860%09red
RIG-I-like receptor signaling pathway	KEGG PATHWAY	gga04622	28	55	0.76226	0.99993	ENSGALG00000012827|ENSGALG00000042890|ENSGALG00000031832|ENSGALG00000007625|ENSGALG00000003289|ENSGALG00000014718|ENSGALG00000005759|ENSGALG00000006109|ENSGALG00000003144|ENSGALG00000011428|ENSGALG00000029691|ENSGALG00000029532|ENSGALG00000041192|ENSGALG00000015062|ENSGALG00000023821|ENSGALG00000046235|ENSGALG00000015596|ENSGALG00000011109|ENSGALG00000002147|ENSGALG00000003753|ENSGALG00000015387|…	gga:378921|gga:100859153|gga:426792|gga:423146|gga:423669|gga:427144|gga:554219|gga:423778|gga:417401|gga:420660|gga:100858419|gga:395872|gga:424185|gga:101750245|gga:100858653|gga:420294|gga:421808|gga:422592|gga:419887|gga:415725|gga:421784|gga:427390|gga:396093|gga:395284|gga:101750245|gga:430679|gga:419755|gga:424190|	378921|100859153|426792|423146|423669|427144|554219|423778|417401|420660|100858419|395872|424185|101750245|100858653|420294|421808|422592|419887|415725|421784|427390|396093|395284|101750245|430679|419755|424190|	RIPK1, RIP-1|PIN1|IKBKB|FADD|CHUK|MAP3K1|IFNB, IFN-beta|MAPK8|TRIM25|AZI2|NFKBIB|IL8L1, IL8, K60, interleukin-8|IFIH1, MDA5| |DHX58, LGP2| |MAP3K7|MAPK10|SIKE1, SIKE|CYLD|ATG5, APG5L|ATG12|NFKBIA|CASP8, caspase-8| |TBKBP1| |TANK|	http://www.genome.jp/kegg-bin/show_pathway?gga04622/gga:395284%09red/gga:395872%09red/gga:423778%09red/gga:100858419%09red/gga:415725%09red/gga:101750245%09red/gga:421808%09red/gga:421784%09red/gga:424190%09red/gga:419887%09red/gga:430679%09red/gga:419755%09red/gga:423669%09red/gga:396093%09red/gga:417401%09red/gga:427390%09red/gga:554219%09red/gga:427144%09red/gga:422592%09red/gga:426792%09red/g…
Porphyrin and chlorophyll metabolism	KEGG PATHWAY	gga00860	12	25	0.767402	0.99993	ENSGALG00000012550|ENSGALG00000038461|ENSGALG00000042939|ENSGALG00000030773|ENSGALG00000009598|ENSGALG00000034606|ENSGALG00000010219|ENSGALG00000002542|ENSGALG00000011805|ENSGALG00000013688|ENSGALG00000037410|ENSGALG00000031786	gga:396287|gga:374020|gga:419701|gga:771940|gga:421348|gga:424590|gga:424590|gga:427823|gga:422660|gga:426223|gga:422168|gga:420776|	396287|374020|419701|771940|421348|424590|424590|427823|422660|426223|422168|420776|	HMOX1, HO-1|FECH|HMBS|CP|EPRS|UROD|UROD|GUSB|UGT2A3, UGT2A1|UROS|HEPH|BLVRA|	http://www.genome.jp/kegg-bin/show_pathway?gga00860/gga:420776%09red/gga:424590%09red/gga:422168%09red/gga:427823%09red/gga:422660%09red/gga:421348%09red/gga:374020%09red/gga:396287%09red/gga:419701%09red/gga:771940%09red/gga:426223%09red
Ubiquinone and other terpenoid-quinone biosynthesis	KEGG PATHWAY	gga00130	4	9	0.768298	0.99993	ENSGALG00000015486|ENSGALG00000040117|ENSGALG00000007185|ENSGALG00000004343	gga:421797|gga:416852|gga:416975|gga:416852|	421797|416852|416975|416852|	COQ3|HPD|COQ5|HPD|	http://www.genome.jp/kegg-bin/show_pathway?gga00130/gga:416975%09red/gga:421797%09red/gga:416852%09red
Drug metabolism - other enzymes	KEGG PATHWAY	gga00983	13	27	0.769766	0.99993	ENSGALG00000006627|ENSGALG00000034990|ENSGALG00000006040|ENSGALG00000003732|ENSGALG00000006098|ENSGALG00000039011|ENSGALG00000002542|ENSGALG00000034216|ENSGALG00000005509|ENSGALG00000012687|ENSGALG00000011805|ENSGALG00000008701|ENSGALG00000011770	gga:416949|gga:415786|gga:419255|gga:771901|gga:395653|gga:420266|gga:427823|gga:427551|gga:429083|gga:420830|gga:422660|gga:396025|gga:424256|	416949|415786|419255|771901|395653|420266|427823|427551|429083|420830|422660|396025|424256|	UPB1|CES1|UCKL1|UCK1|HPRT1, HPRT|DPYS|GUSB|TK2|DPYD|TPMT|UGT2A3, UGT2A1|XDH|UMPS|	http://www.genome.jp/kegg-bin/show_pathway?gga00983/gga:396025%09red/gga:424256%09red/gga:427551%09red/gga:427823%09red/gga:422660%09red/gga:395653%09red/gga:420266%09red/gga:415786%09red/gga:771901%09red/gga:416949%09red/gga:429083%09red/gga:420830%09red/gga:419255%09red
Tryptophan metabolism	KEGG PATHWAY	gga00380	19	39	0.78551	0.99993	ENSGALG00000006188|ENSGALG00000034517|ENSGALG00000035207|ENSGALG00000016124|ENSGALG00000013094|ENSGALG00000004763|ENSGALG00000008229|ENSGALG00000034917|ENSGALG00000016536|ENSGALG00000006236|ENSGALG00000008185|ENSGALG00000003495|ENSGALG00000014155|ENSGALG00000009655|ENSGALG00000000081|ENSGALG00000020876|ENSGALG00000004725|ENSGALG00000032836|ENSGALG00000000109	gga:424517|gga:424302|gga:422409|gga:420290|gga:420947|gga:417615|gga:426812|gga:771098|gga:395929|gga:395799|gga:424071|gga:424405|gga:426429|gga:428728|gga:417039|gga:424072|gga:416880|gga:418561|gga:769005|	424517|424302|422409|420290|420947|417615|426812|771098|395929|395799|424071|424405|426429|428728|417039|424072|416880|418561|769005|	CCBL2|KYNU|TDO2|HADH|DDC|ALDH3A2|ALDH7A1|GCDH|HADHA|TPH1|AOX1|ALDH9A1|OGDH|AADAT|IL4I1, LAO|AOX2P, AOX2|ALDH2|MAOB, MAOA|AFMID|	http://www.genome.jp/kegg-bin/show_pathway?gga00380/gga:769005%09red/gga:417039%09red/gga:424302%09red/gga:420947%09red/gga:426429%09red/gga:771098%09red/gga:395929%09red/gga:416880%09red/gga:424405%09red/gga:428728%09red/gga:418561%09red/gga:395799%09red/gga:424517%09red/gga:424072%09red/gga:422409%09red/gga:420290%09red/gga:424071%09red/gga:426812%09red/gga:417615%09red
Hedgehog signaling pathway	KEGG PATHWAY	gga04340	22	45	0.793552	0.99993	ENSGALG00000012998|ENSGALG00000029301|ENSGALG00000036114|ENSGALG00000042422|ENSGALG00000034196|ENSGALG00000016279|ENSGALG00000012429|ENSGALG00000010133|ENSGALG00000040266|ENSGALG00000041708|ENSGALG00000032257|ENSGALG00000028069|ENSGALG00000011355|ENSGALG00000034168|ENSGALG00000002229|ENSGALG00000030812|ENSGALG00000011371|ENSGALG00000008096|ENSGALG00000031707|ENSGALG00000028530|ENSGALG00000012620|…	gga:418154|gga:378779|gga:395949|gga:396045|gga:374243|gga:421879|gga:396165|gga:374187|gga:420769|gga:395561|gga:378891|gga:427856|gga:429040|gga:395703|gga:416181|gga:415328|gga:424210|gga:374118|gga:395615|gga:424542|gga:395806|gga:395956|	418154|378779|395949|396045|374243|421879|396165|374187|420769|395561|378891|427856|429040|395703|416181|415328|424210|374118|395615|424542|395806|395956|	WNT5B|BMP2|SMO|GLI1, GLI|WNT2B|RAB23|BMP4, BMP-4|PTCH2|GLI3, GLI3FL|WNT4|CSNK1E|WNT16|WNT10A|WNT5A|FBXW11|CSNK1G1|STK36|SUFU|SHH|PRKACB|PTCH1, PTC, PTCH|GLI2, GLI2/GLI4, GLI3|	http://www.genome.jp/kegg-bin/show_pathway?gga04340/gga:396045%09red/gga:374243%09red/gga:396165%09red/gga:374118%09red/gga:395956%09red/gga:427856%09red/gga:395615%09red/gga:429040%09red/gga:424210%09red/gga:378891%09red/gga:424542%09red/gga:395806%09red/gga:395949%09red/gga:395703%09red/gga:418154%09red/gga:374187%09red/gga:420769%09red/gga:416181%09red/gga:395561%09red/gga:378779%09red/gga:421…
Phenylalanine, tyrosine and tryptophan biosynthesis	KEGG PATHWAY	gga00400	2	5	0.797647	0.99993	ENSGALG00000002321|ENSGALG00000000081	gga:396533|gga:417039|	396533|417039|	GOT2|IL4I1, LAO|	http://www.genome.jp/kegg-bin/show_pathway?gga00400/gga:396533%09red/gga:417039%09red
Caffeine metabolism	KEGG PATHWAY	gga00232	2	5	0.797647	0.99993	ENSGALG00000008701|ENSGALG00000041995	gga:396025|gga:101747367|	396025|101747367|	XDH| |	http://www.genome.jp/kegg-bin/show_pathway?gga00232/gga:396025%09red/gga:101747367%09red
beta-Alanine metabolism	KEGG PATHWAY	gga00410	12	26	0.801772	0.99993	ENSGALG00000006627|ENSGALG00000004763|ENSGALG00000008229|ENSGALG00000034070|ENSGALG00000039011|ENSGALG00000005509|ENSGALG00000016379|ENSGALG00000003495|ENSGALG00000007334|ENSGALG00000016536|ENSGALG00000036044|ENSGALG00000004725	gga:416949|gga:417615|gga:426812|gga:395743|gga:420266|gga:429083|gga:418602|gga:424405|gga:416642|gga:395929|gga:428813|gga:416880|	416949|417615|426812|395743|420266|429083|418602|424405|416642|395929|428813|416880|	UPB1|ALDH3A2|ALDH7A1|GAD1, GAD67|DPYS|DPYD|SMS|ALDH9A1|ABAT|HADHA|ALDH3B1|ALDH2|	http://www.genome.jp/kegg-bin/show_pathway?gga00410/gga:416642%09red/gga:395929%09red/gga:418602%09red/gga:424405%09red/gga:420266%09red/gga:416880%09red/gga:416949%09red/gga:429083%09red/gga:426812%09red/gga:417615%09red/gga:395743%09red/gga:428813%09red
Glycosaminoglycan degradation	KEGG PATHWAY	gga00531	8	18	0.802066	0.99993	ENSGALG00000007027|ENSGALG00000007508|ENSGALG00000009154|ENSGALG00000009856|ENSGALG00000002542|ENSGALG00000002138|ENSGALG00000011203|ENSGALG00000000785	gga:422081|gga:423834|gga:422392|gga:417829|gga:427823|gga:415908|gga:373981|gga:426739|	422081|423834|422392|417829|427823|415908|373981|426739|	SGSH|HPSE2|IDS|GNS, N-acetylglucosamine-6-sulfatase|GUSB|HYAL2|HPSE|HYAL1|	http://www.genome.jp/kegg-bin/show_pathway?gga00531/gga:417829%09red/gga:423834%09red/gga:427823%09red/gga:373981%09red/gga:422081%09red/gga:426739%09red/gga:422392%09red/gga:415908%09red
Other glycan degradation	KEGG PATHWAY	gga00511	8	18	0.802066	0.99993	ENSGALG00000002412|ENSGALG00000039839|ENSGALG00000010716|ENSGALG00000034789|ENSGALG00000004112|ENSGALG00000006361|ENSGALG00000015537|ENSGALG00000028960	gga:100859407|gga:417343|gga:422558|gga:101748171|gga:419687|gga:429131|gga:422859|gga:430542|	100859407|417343|422558|101748171|419687|429131|422859|430542|	GBA2|HEXDC|AGA| |FUCA1|NEU4|MAN2B2|NEU3|	http://www.genome.jp/kegg-bin/show_pathway?gga00511/gga:100859407%09red/gga:430542%09red/gga:422859%09red/gga:101748171%09red/gga:419687%09red/gga:422558%09red/gga:429131%09red/gga:417343%09red
Alanine, aspartate and glutamate metabolism	KEGG PATHWAY	gga00250	15	32	0.805401	0.99993	ENSGALG00000017234|ENSGALG00000009748|ENSGALG00000000081|ENSGALG00000016524|ENSGALG00000034070|ENSGALG00000002576|ENSGALG00000002321|ENSGALG00000010702|ENSGALG00000043053|ENSGALG00000036391|ENSGALG00000007334|ENSGALG00000039705|ENSGALG00000038362|ENSGALG00000043754|ENSGALG00000032113	gga:419011|gga:420574|gga:417039|gga:428659|gga:395743|gga:417545|gga:396533|gga:428579|gga:770953|gga:419514|gga:416642|gga:426962|gga:428659|gga:396489|gga:422893|	419011|420574|417039|428659|395743|417545|396533|428579|770953|419514|416642|426962|428659|396489|422893|	FOLH1|ASNS|IL4I1, LAO|CAD|GAD1, GAD67|ASL2, ASL, CRYD2|GOT2|ADSS, AdSS_2|DDO|GFPT1|ABAT|GFPT2|CAD|GLUL, p42|NAT8L|	http://www.genome.jp/kegg-bin/show_pathway?gga00250/gga:419011%09red/gga:416642%09red/gga:417545%09red/gga:396533%09red/gga:422893%09red/gga:396489%09red/gga:428659%09red/gga:419514%09red/gga:770953%09red/gga:428579%09red/gga:420574%09red/gga:426962%09red/gga:395743%09red/gga:417039%09red
MAPK signaling pathway	KEGG PATHWAY	gga04010	114	214	0.810943	0.99993	ENSGALG00000034081|ENSGALG00000007130|ENSGALG00000036971|ENSGALG00000009927|ENSGALG00000008486|ENSGALG00000005699|ENSGALG00000007930|ENSGALG00000026591|ENSGALG00000028543|ENSGALG00000015596|ENSGALG00000001476|ENSGALG00000020003|ENSGALG00000032029|ENSGALG00000005215|ENSGALG00000009612|ENSGALG00000004998|ENSGALG00000025950|ENSGALG00000006647|ENSGALG00000007687|ENSGALG00000037736|ENSGALG00000003642|…	gga:395928|gga:395871|gga:395704|gga:417840|gga:768444|gga:417669|gga:415557|gga:772239|gga:395603|gga:421808|gga:419867|gga:421579|gga:396103|gga:416526|gga:421352|gga:396245|gga:417430|gga:770435|gga:415549|gga:395928|gga:374196|gga:378890|gga:378917|gga:378804|gga:419954|gga:419964|gga:427144|gga:423778|gga:423202|gga:420419|gga:424860|gga:395196|gga:769007|gga:425210|gga:421340|gga:422592|gga…	395928|395871|395704|417840|768444|417669|415557|772239|395603|421808|419867|421579|396103|416526|421352|396245|417430|770435|415549|395928|374196|378890|378917|378804|419954|419964|427144|423778|423202|420419|424860|395196|769007|425210|421340|422592|395891|100858193|422418|417312|415996|378890|419847|420479|418714|431192|395870|425527|428420|396466|424225|417553|422380|396229|426792|395509|3865…	AKT1|RAC1, CRAC1A|FGF12, FHF-1, FHF1|RAP1B|CACNA2D1|NLK|MAP2K5|GNG12|FGFR4|MAP3K7|RAP1A|MAP3K4|SRF|CACNA1H|TGFB2, TGF-beta-2|RAF1|PRKCA|DUSP8|MAP2K1|AKT1|PDGFA, PDGF-A|PPP3CB|FGF9|PPP3R1|MAP3K3, 1700012F10RIK|MAP3K14|MAP3K1|MAPK8|MAPK8IP1| |PAK2|IL1B, IL-1BETA, IL1beta|MEF2C|LAMTOR3, MAP2K1IP1, MAPKSP1|DUSP10|MAPK10|CACNA1C, CHCACHA1C|MAP3K6|RAPGEF2|MAP2K4|CACNA2D3|PPP3CB|MAPKAPK2|MAP3K8|MAP4K4|S…	http://www.genome.jp/kegg-bin/show_pathway?gga04010/gga:419187%09red/gga:417553%09red/gga:395917%09red/gga:420815%09red/gga:415578%09red/gga:396515%09red/gga:416567%09red/gga:396516%09red/gga:426986%09red/gga:395499%09red/gga:421688%09red/gga:428420%09red/gga:423669%09red/gga:378890%09red/gga:395149%09red/gga:427144%09red/gga:422592%09red/gga:426792%09red/gga:424876%09red/gga:395704%09red/gga:417…
Cytosolic DNA-sensing pathway	KEGG PATHWAY	gga04623	19	40	0.812219	0.99993	ENSGALG00000012827|ENSGALG00000029940|ENSGALG00000029691|ENSGALG00000002591|ENSGALG00000011947|ENSGALG00000031832|ENSGALG00000004947|ENSGALG00000027864|ENSGALG00000030808|ENSGALG00000015062|ENSGALG00000032948|ENSGALG00000012291|ENSGALG00000007470|ENSGALG00000001049|ENSGALG00000003289|ENSGALG00000005759|ENSGALG00000007874|ENSGALG00000007008|ENSGALG00000008749	gga:378921|gga:395196|gga:100858419|gga:420103|gga:417990|gga:426792|gga:423727|gga:396093|gga:428713|gga:101750245|gga:101750245|gga:395486|gga:428713|gga:395764|gga:423669|gga:554219|gga:395312|gga:416620|gga:416723|	378921|395196|100858419|420103|417990|426792|423727|396093|428713|101750245|101750245|395486|428713|395764|423669|554219|395312|416620|416723|	RIPK1, RIP-1|IL1B, IL-1BETA, IL1beta|NFKBIB|POLR2E|POLR3H|IKBKB|POLR3A|NFKBIA|POLR1D| | |POLR2F, RPB6|POLR1D|CASP1|CHUK|IFNB, IFN-beta|IL18, ChIL-18, IL-18|POLR3E|POLR3F|	http://www.genome.jp/kegg-bin/show_pathway?gga04623/gga:423727%09red/gga:416723%09red/gga:426792%09red/gga:395486%09red/gga:417990%09red/gga:395312%09red/gga:395764%09red/gga:423669%09red/gga:395196%09red/gga:554219%09red/gga:378921%09red/gga:416620%09red/gga:101750245%09red/gga:100858419%09red/gga:428713%09red/gga:420103%09red/gga:396093%09red
Metabolic pathways	KEGG PATHWAY	gga01100	589	1049	0.813109	0.99993	ENSGALG00000039766|ENSGALG00000005907|ENSGALG00000038461|ENSGALG00000034655|ENSGALG00000036133|ENSGALG00000008930|ENSGALG00000023188|ENSGALG00000001219|ENSGALG00000003160|ENSGALG00000034990|ENSGALG00000041091|ENSGALG00000007931|ENSGALG00000031142|ENSGALG00000034855|ENSGALG00000004343|ENSGALG00000016959|ENSGALG00000017135|ENSGALG00000037401|ENSGALG00000031678|ENSGALG00000030436|ENSGALG00000006236|…	gga:424054|gga:416017|gga:374020|gga:423976|gga:427588|gga:421286|gga:421467|gga:419124|gga:420118|gga:415786|gga:807646|gga:417699|gga:426847|gga:374044|gga:416852|gga:769506|gga:418953|gga:415362|gga:396435|gga:807638|gga:395799|gga:427381|gga:100857383|gga:416980|gga:425306|gga:416978|gga:427492|gga:423070|gga:424082|gga:425255|gga:419146|gga:418124|gga:426184|gga:374224|gga:428813|gga:769005|…	424054|416017|374020|423976|427588|421286|421467|419124|420118|415786|807646|417699|426847|374044|416852|769506|418953|415362|396435|807638|395799|427381|100857383|416980|425306|416978|427492|423070|424082|425255|419146|418124|426184|374224|428813|769005|417540|424952|424590|416642|426335|416852|428659|423792|424071|425007|422610|423263|427823|417418|428185|395315|807642|425291|419403|420210|4219…	PGAP1|RPN1|FECH|ALDH18A1|KLF15|B3GNT2, B3GNT1|NANP, HDHD4, N-acylneuraminate-9-phosphatase|PIGU|CERS1, LASS1|CES1|ATP6|DLD|ACAA2|HK2, hexokinase-2|HPD|DGKH|CRYL1|IDH3A|TPI1|ND3|TPH1|DGKQ|PNPO|PLA2G1B|LAP3|COX6A1|GCNT3|PIK3C2A|TRAK2|SPR|AHCY|DGKI|CSAD|PAFAH1B1|ALDH3B1|AFMID|PSPH|ALG3|UROD|ABAT|QDPR|HPD|CAD|PANK1|AOX1|SI, MGAM|AGPAT9, LPAAT-THETA|GALNTL1|GUSB|POLG2|B3GALT6|GART, AIRS, GARS|ND5|PI4K…	http://www.genome.jp/kegg-bin/show_pathway?gga01100/gga:404292%09red/gga:416975%09red/gga:422423%09red/gga:396122%09red/gga:416978%09red/gga:374222%09red/gga:421032%09red/gga:424517%09red/gga:374224%09red/gga:395346%09red/gga:418857%09red/gga:427854%09red/gga:416543%09red/gga:427492%09red/gga:419675%09red/gga:427551%09red/gga:416980%09red/gga:419175%09red/gga:395653%09red/gga:100859320%09red/gga:…
Arginine and proline metabolism	KEGG PATHWAY	gga00330	24	50	0.821907	0.99993	ENSGALG00000016444|ENSGALG00000011511|ENSGALG00000034655|ENSGALG00000031872|ENSGALG00000008229|ENSGALG00000042984|ENSGALG00000004325|ENSGALG00000036172|ENSGALG00000043754|ENSGALG00000004763|ENSGALG00000006134|ENSGALG00000006334|ENSGALG00000016379|ENSGALG00000003495|ENSGALG00000007300|ENSGALG00000032836|ENSGALG00000031158|ENSGALG00000036784|ENSGALG00000016348|ENSGALG00000039575|ENSGALG00000002576|…	gga:421937|gga:396248|gga:423976|gga:373942|gga:426812|gga:100858836|gga:423704|gga:100858836|gga:396489|gga:417615|gga:770036|gga:425306|gga:418602|gga:424405|gga:769203|gga:418561|gga:426430|gga:423976|gga:374006|gga:421755|gga:417545|gga:396533|gga:395807|gga:416880|	421937|396248|423976|373942|426812|100858836|423704|100858836|396489|417615|770036|425306|418602|424405|769203|418561|426430|423976|374006|421755|417545|396533|395807|416880|	ODC1, ODC|CKB|ALDH18A1|AGMAT|ALDH7A1|ACY1|P4HA1|ACY1|GLUL, p42|ALDH3A2|C10ORF65, HOGA1|LAP3|SMS|ALDH9A1|PYCR2|MAOB, MAOA|OAT|ALDH18A1|SAT1, SAT|AMD1|ASL2, ASL, CRYD2|GOT2|NOS2, INOS, NOS2A|ALDH2|	http://www.genome.jp/kegg-bin/show_pathway?gga00330/gga:396533%09red/gga:396248%09red/gga:425306%09red/gga:417615%09red/gga:418602%09red/gga:416880%09red/gga:770036%09red/gga:423976%09red/gga:417545%09red/gga:423704%09red/gga:374006%09red/gga:424405%09red/gga:769203%09red/gga:395807%09red/gga:421755%09red/gga:373942%09red/gga:100858836%09red/gga:426430%09red/gga:426812%09red/gga:396489%09red/gga:…
Jak-STAT signaling pathway	KEGG PATHWAY	gga04630	64	125	0.830083	0.99993	ENSGALG00000004821|ENSGALG00000034081|ENSGALG00000034042|ENSGALG00000030599|ENSGALG00000003267|ENSGALG00000008934|ENSGALG00000015351|ENSGALG00000037989|ENSGALG00000033087|ENSGALG00000041607|ENSGALG00000003446|ENSGALG00000039450|ENSGALG00000003485|ENSGALG00000014716|ENSGALG00000007555|ENSGALG00000013372|ENSGALG00000033012|ENSGALG00000045814|ENSGALG00000012273|ENSGALG00000007651|ENSGALG00000003747|…	gga:395815|gga:395928|gga:427514|gga:430113|gga:420027|gga:424971|gga:418406|gga:395663|gga:768406|gga:418000|gga:395660|gga:431192|gga:419928|gga:395684|gga:396341|gga:426054|gga:100858637|gga:418668|gga:423572|gga:424044|gga:427446|gga:771315|gga:101750245|gga:417706|gga:424705|gga:395583|gga:418000|gga:427171|gga:408184|gga:421686|gga:396054|gga:417838|gga:421271|gga:554219|gga:373954|gga:1008…	395815|395928|427514|430113|420027|424971|418406|395663|768406|418000|395660|431192|419928|395684|396341|426054|100858637|418668|423572|424044|427446|771315|101750245|417706|424705|395583|418000|427171|408184|421686|396054|417838|421271|554219|373954|100858838|395885|416586|395219|374199|771801|416383|419429|416585|395664|426232|424826|374047|395335|693251|427514|771142|395556|395262|416667|37403…	PTPN11, SYP|AKT1|PIAS1|TYK2|STAT3|PIK3CA, C-P3K|CBLB|IL10RB, IL10R2|STAT4|EP300|PRLR, PRL-R, PRLRb|SOS1|CCND3|IL6ST, GP130|CCND1|IL7R| | |SOS2|STAT1, STAT4|OSMR|CSF2RB| |PIK3CG|IL12RB2|SPRY1|EP300|PIK3R1|GHR, GHBP|IL20RA|IFNG|IL22, IL-22, interleukin-22|SPRED2|IFNB, IFN-beta|BCL2L1, BCL2L, Bcl-xl, bcl-x|PIM1|CNTFR|IL21R|SOCS2|JAK2, JAK-2|IL5RA|PIAS2| |IL4R|IFNAR2|SOCS7|PIK3CB|CCND2|CISH, CIS|IL11…	http://www.genome.jp/kegg-bin/show_pathway?gga04630/gga:419429%09red/gga:416586%09red/gga:416585%09red/gga:101751928%09red/gga:416667%09red/gga:693251%09red/gga:395815%09red/gga:395583%09red/gga:416383%09red/gga:771142%09red/gga:395556%09red/gga:424044%09red/gga:374038%09red/gga:424826%09red/gga:408184%09red/gga:418668%09red/gga:373954%09red/gga:421271%09red/gga:427171%09red/gga:395262%09red/gga:…
NOD-like receptor signaling pathway	KEGG PATHWAY	gga04621	19	41	0.836453	0.99993	ENSGALG00000029940|ENSGALG00000007698|ENSGALG00000029691|ENSGALG00000010175|ENSGALG00000031832|ENSGALG00000027864|ENSGALG00000011109|ENSGALG00000031330|ENSGALG00000003289|ENSGALG00000013861|ENSGALG00000029532|ENSGALG00000045124|ENSGALG00000001049|ENSGALG00000015596|ENSGALG00000006109|ENSGALG00000007874|ENSGALG00000016284|ENSGALG00000033212|ENSGALG00000033789	gga:395196|gga:416998|gga:100858419|gga:396188|gga:426792|gga:396093|gga:422592|gga:395284|gga:423669|gga:421684|gga:395872|gga:423021|gga:395764|gga:421808|gga:423778|gga:395312|gga:418588|gga:423463|gga:374163|	395196|416998|100858419|396188|426792|396093|422592|395284|423669|421684|395872|423021|395764|421808|423778|395312|418588|423463|374163|	IL1B, IL-1BETA, IL1beta|CARD8|NFKBIB|HSP90AB1, HSPCB|IKBKB|NFKBIA|MAPK10|CASP8, caspase-8|CHUK|TNFAIP3|IL8L1, IL8, K60, interleukin-8|NLRP3, CIAS1, Nalp3|CASP1|MAP3K7|MAPK8|IL18, ChIL-18, IL-18|TAB3, MAP3K7IP3|HSP90AA1|HSP90B1, hsp108|	http://www.genome.jp/kegg-bin/show_pathway?gga04621/gga:395764%09red/gga:422592%09red/gga:426792%09red/gga:395312%09red/gga:423021%09red/gga:423669%09red/gga:396093%09red/gga:395196%09red/gga:423463%09red/gga:395284%09red/gga:395872%09red/gga:374163%09red/gga:421808%09red/gga:100858419%09red/gga:396188%09red/gga:423778%09red/gga:416998%09red/gga:421684%09red/gga:418588%09red
Toll-like receptor signaling pathway	KEGG PATHWAY	gga04620	41	83	0.838614	0.99993	ENSGALG00000034081|ENSGALG00000007130|ENSGALG00000012827|ENSGALG00000031832|ENSGALG00000017485|ENSGALG00000009586|ENSGALG00000037736|ENSGALG00000007001|ENSGALG00000003289|ENSGALG00000006109|ENSGALG00000005759|ENSGALG00000009239|ENSGALG00000029940|ENSGALG00000007651|ENSGALG00000029532|ENSGALG00000015062|ENSGALG00000008081|ENSGALG00000014786|ENSGALG00000015596|ENSGALG00000005947|ENSGALG00000011109|…	gga:395928|gga:395871|gga:378921|gga:426792|gga:426274|gga:417796|gga:395928|gga:417241|gga:423669|gga:423778|gga:554219|gga:769014|gga:395196|gga:424044|gga:395872|gga:101750245|gga:417706|gga:427171|gga:421808|gga:420420|gga:422592|gga:418638|gga:424971|gga:423146|gga:395284|gga:417312|gga:395818|gga:420189|gga:422720|gga:423099|gga:100008585|gga:395664|gga:100858824|gga:424826|gga:420479|gga:7…	395928|395871|378921|426792|426274|417796|395928|417241|423669|423778|554219|769014|395196|424044|395872|101750245|417706|427171|421808|420420|422592|418638|424971|423146|395284|417312|395818|420189|422720|423099|100008585|395664|100858824|424826|420479|771142|396093|415549|427944|101750245|771173|	AKT1|RAC1, CRAC1A|RIPK1, RIP-1|IKBKB|TLR1LA, TLR1, TLR16|IRAK4|AKT1|TLR4|CHUK|MAPK8|IFNB, IFN-beta|TLR2-2, TLR2, TLR2B|IL1B, IL-1BETA, IL1beta|STAT1, STAT4|IL8L1, IL8, K60, interleukin-8| |PIK3CG|PIK3R1|MAP3K7|MYD88|MAPK10|TLR7|PIK3CA, C-P3K|FADD|CASP8, caspase-8|MAP2K4|CTSK|LY96|TLR3|TOLLIP|TICAM1, TRIF|IFNAR2| |PIK3CB|MAP3K8|PIK3R2|NFKBIA|MAP2K1|CD86| |TLR1LB, CHTLR1-TYPE2, TLR6, tlr1.2|	http://www.genome.jp/kegg-bin/show_pathway?gga04620/gga:415549%09red/gga:769014%09red/gga:417796%09red/gga:395284%09red/gga:395872%09red/gga:395871%09red/gga:771142%09red/gga:417241%09red/gga:424044%09red/gga:422720%09red/gga:424826%09red/gga:423778%09red/gga:395818%09red/gga:100858824%09red/gga:427171%09red/gga:420189%09red/gga:395196%09red/gga:420420%09red/gga:101750245%09red/gga:421808%09red/g…
Mucin type O-Glycan biosynthesis	KEGG PATHWAY	gga00512	11	26	0.860428	0.99993	ENSGALG00000009752|ENSGALG00000004033|ENSGALG00000044940|ENSGALG00000011235|ENSGALG00000001130|ENSGALG00000009452|ENSGALG00000037773|ENSGALG00000002242|ENSGALG00000002651|ENSGALG00000032355|ENSGALG00000010744	gga:420575|gga:416260|gga:427492|gga:420642|gga:416796|gga:423263|gga:396140|gga:416796|gga:395139|gga:422560|gga:422561|	420575|416260|427492|420642|416796|423263|396140|416796|395139|422560|422561|	C1GALT1|GALNT10|GCNT3|GALNTL2|GALNT9|GALNTL1|ST3GAL1|GALNT9|ST3GAL2, ST3GAL-II|GALNTL6, GALNT17|GALNT7|	http://www.genome.jp/kegg-bin/show_pathway?gga00512/gga:416796%09red/gga:423263%09red/gga:416260%09red/gga:427492%09red/gga:420642%09red/gga:422560%09red/gga:422561%09red/gga:395139%09red/gga:396140%09red/gga:420575%09red
Glycosylphosphatidylinositol(GPI)-anchor biosynthesis	KEGG PATHWAY	gga00563	10	24	0.862332	0.99993	ENSGALG00000034538|ENSGALG00000039766|ENSGALG00000030789|ENSGALG00000015349|ENSGALG00000005066|ENSGALG00000039883|ENSGALG00000020057|ENSGALG00000001219|ENSGALG00000045317|ENSGALG00000040330	gga:101748924|gga:424054|gga:424054|gga:427290|gga:771539|gga:771632|gga:100858021|gga:419124|gga:770171|gga:420819|	101748924|424054|424054|427290|771539|771632|100858021|419124|770171|420819|	PIGO|PGAP1|PGAP1|PIGG|DPM2|PIGV|PIGF|PIGU|PIGQ|GPLD1|	http://www.genome.jp/kegg-bin/show_pathway?gga00563/gga:419124%09red/gga:771539%09red/gga:427290%09red/gga:770171%09red/gga:100858021%09red/gga:101748924%09red/gga:424054%09red/gga:771632%09red/gga:420819%09red
Adipocytokine signaling pathway	KEGG PATHWAY	gga04920	30	64	0.868746	0.99993	ENSGALG00000004821|ENSGALG00000034081|ENSGALG00000003267|ENSGALG00000031832|ENSGALG00000010983|ENSGALG00000006109|ENSGALG00000035452|ENSGALG00000005206|ENSGALG00000040730|ENSGALG00000011360|ENSGALG00000029691|ENSGALG00000003289|ENSGALG00000011109|ENSGALG00000010628|ENSGALG00000003339|ENSGALG00000004959|ENSGALG00000006219|ENSGALG00000035017|ENSGALG00000015027|ENSGALG00000026287|ENSGALG00000042851|…	gga:395815|gga:395928|gga:420027|gga:426792|gga:396464|gga:423778|gga:416986|gga:424810|gga:396231|gga:424208|gga:100858419|gga:423669|gga:422592|gga:422547|gga:419455|gga:101749888|gga:420435|gga:419429|gga:374199|gga:428017|gga:422815|gga:374120|gga:396093|gga:417143|gga:395928|gga:427535|gga:427185|gga:374223|gga:416324|gga:396130|	395815|395928|420027|426792|396464|423778|416986|424810|396231|424208|100858419|423669|422592|422547|419455|101749888|420435|419429|374199|428017|422815|374120|396093|417143|395928|427535|427185|374223|416324|396130|	PTPN11, SYP|AKT1|STAT3|IKBKB|NPY|MAPK8|PRKAB1|ACSL3|RXRG|PRKAG3|NFKBIB|CHUK|MAPK10|ACSL1|MTOR, FRAP1|IRS1|PRKAG2| |JAK2, JAK-2|IRS2|PPARGC1A, AVPGC-1ALPHA|PPARA|NFKBIA|RXRA|AKT1|AGRP|PRKAA1|LEPR|ACSL6|SLC2A1, GLUT1|	http://www.genome.jp/kegg-bin/show_pathway?gga04920/gga:419429%09red/gga:422547%09red/gga:395815%09red/gga:423778%09red/gga:374199%09red/gga:417143%09red/gga:416986%09red/gga:100858419%09red/gga:396231%09red/gga:428017%09red/gga:396093%09red/gga:419455%09red/gga:420027%09red/gga:427535%09red/gga:423669%09red/gga:396464%09red/gga:396130%09red/gga:424810%09red/gga:101749888%09red/gga:374120%09red/g…
Peroxisome	KEGG PATHWAY	gga04146	35	74	0.874743	0.99993	ENSGALG00000034772|ENSGALG00000007132|ENSGALG00000037443|ENSGALG00000012809|ENSGALG00000008813|ENSGALG00000002151|ENSGALG00000045514|ENSGALG00000009236|ENSGALG00000008701|ENSGALG00000034434|ENSGALG00000003042|ENSGALG00000012013|ENSGALG00000040619|ENSGALG00000015844|ENSGALG00000014683|ENSGALG00000007832|ENSGALG00000015591|ENSGALG00000010628|ENSGALG00000041429|ENSGALG00000005206|ENSGALG00000035636|…	gga:426354|gga:416068|gga:417195|gga:420878|gga:420533|gga:417526|gga:416709|gga:424135|gga:396025|gga:431056|gga:419153|gga:418004|gga:769879|gga:395938|gga:418299|gga:421197|gga:422869|gga:422547|gga:100857696|gga:424810|gga:426601|gga:424598|gga:768471|gga:417694|gga:419396|gga:771421|gga:416324|gga:421999|gga:424112|gga:396550|gga:423349|gga:374042|gga:395807|gga:770953|gga:424224|	426354|416068|417195|420878|420533|417526|416709|424135|396025|431056|419153|418004|769879|395938|418299|421197|422869|422547|100857696|424810|426601|424598|768471|417694|419396|771421|416324|421999|424112|396550|423349|374042|395807|770953|424224|	SLC27A2|ACOX2|CRAT|ECI2, PECI|CROT|PEX12|PEX6|AGPS|XDH|IDH2|PXMP4|SLC25A17|BAAT|SOD1|PEX5|PEX13|ACOX3|ACSL1|MPV17L2|ACSL3|PHYH|PRDX1|NUDT12|ABCD2|PEX10|PEX14|ACSL6|EPHX2|IDH1|SCP2, NSL-TP, SCP-2, SCP-X, SCPX|ABCD4|SOD2|NOS2, INOS, NOS2A|DDO|PECR|	http://www.genome.jp/kegg-bin/show_pathway?gga04146/gga:417694%09red/gga:420878%09red/gga:422547%09red/gga:424112%09red/gga:396550%09red/gga:396025%09red/gga:416709%09red/gga:395938%09red/gga:431056%09red/gga:424598%09red/gga:416324%09red/gga:426601%09red/gga:422869%09red/gga:419153%09red/gga:768471%09red/gga:418004%09red/gga:374042%09red/gga:421197%09red/gga:424135%09red/gga:100857696%09red/gga:…
Sphingolipid metabolism	KEGG PATHWAY	gga00600	22	49	0.87859	0.99993	ENSGALG00000035824|ENSGALG00000034950|ENSGALG00000009330|ENSGALG00000006361|ENSGALG00000009037|ENSGALG00000006455|ENSGALG00000013493|ENSGALG00000014711|ENSGALG00000002412|ENSGALG00000003160|ENSGALG00000004553|ENSGALG00000034789|ENSGALG00000015081|ENSGALG00000033245|ENSGALG00000026834|ENSGALG00000028960|ENSGALG00000005245|ENSGALG00000026364|ENSGALG00000041183|ENSGALG00000010535|ENSGALG00000007781|…	gga:426863|gga:415619|gga:421327|gga:429131|gga:768538|gga:416942|gga:426145|gga:427138|gga:100859407|gga:420118|gga:423714|gga:101748171|gga:427235|gga:770663|gga:100858471|gga:430542|gga:424813|gga:422727|gga:428918|gga:422529|gga:417006|gga:426879|	426863|415619|421327|429131|768538|416942|426145|427138|100859407|420118|423714|101748171|427235|770663|100858471|430542|424813|422727|428918|422529|417006|426879|	ARSA|SMPD3|DEGS1|NEU4|SPTLC3|SMPD4, NSMASE3|SPTLC1|PPAP2A|GBA2|CERS1, LASS1|SGPL1| |ACER2, ASAH3L|SMPD2| |NEU3|SGPP2|ASAH1|SGPP1|SGMS2|GAL3ST1|CERS5, LASS5|	http://www.genome.jp/kegg-bin/show_pathway?gga00600/gga:423714%09red/gga:428918%09red/gga:427138%09red/gga:417006%09red/gga:422727%09red/gga:770663%09red/gga:430542%09red/gga:422529%09red/gga:101748171%09red/gga:100858471%09red/gga:768538%09red/gga:416942%09red/gga:426879%09red/gga:424813%09red/gga:426145%09red/gga:100859407%09red/gga:421327%09red/gga:427235%09red/gga:415619%09red/gga:420118%09re…
Selenocompound metabolism	KEGG PATHWAY	gga00450	6	16	0.878853	0.99993	ENSGALG00000006188|ENSGALG00000001988|ENSGALG00000003689|ENSGALG00000009610|ENSGALG00000039315|ENSGALG00000010542	gga:424517|gga:416782|gga:423678|gga:771778|gga:425613|gga:422530|	424517|416782|423678|771778|425613|422530|	CCBL2|TXNRD2|PAPSS2|PSTK|MARS|PAPSS1|	http://www.genome.jp/kegg-bin/show_pathway?gga00450/gga:424517%09red/gga:416782%09red/gga:771778%09red/gga:422530%09red/gga:425613%09red/gga:423678%09red
Tyrosine metabolism	KEGG PATHWAY	gga00350	13	31	0.880847	0.99993	ENSGALG00000008185|ENSGALG00000013094|ENSGALG00000000081|ENSGALG00000002321|ENSGALG00000004343|ENSGALG00000010432|ENSGALG00000036044|ENSGALG00000040117|ENSGALG00000020876|ENSGALG00000012245|ENSGALG00000024041|ENSGALG00000032836|ENSGALG00000020160	gga:424071|gga:420947|gga:417039|gga:396533|gga:416852|gga:423374|gga:428813|gga:416852|gga:424072|gga:422705|gga:416538|gga:418561|gga:395979|	424071|420947|417039|396533|416852|423374|428813|416852|424072|422705|416538|418561|395979|	AOX1|DDC|IL4I1, LAO|GOT2|HPD|GSTZ1|ALDH3B1|HPD|AOX2P, AOX2|ADH5|FAHD1|MAOB, MAOA|ADH6, ADH1A, ADH1B|	http://www.genome.jp/kegg-bin/show_pathway?gga00350/gga:422705%09red/gga:417039%09red/gga:416852%09red/gga:396533%09red/gga:420947%09red/gga:416538%09red/gga:418561%09red/gga:395979%09red/gga:424072%09red/gga:424071%09red/gga:423374%09red/gga:428813%09red
Intestinal immune network for IgA production	KEGG PATHWAY	gga04672	13	32	0.900534	0.99993	ENSGALG00000031637|ENSGALG00000000158|ENSGALG00000028519|ENSGALG00000012357|ENSGALG00000014280|ENSGALG00000000141|ENSGALG00000014362|ENSGALG00000041346|ENSGALG00000038393|ENSGALG00000000685|ENSGALG00000030940|ENSGALG00000000919|ENSGALG00000006415	gga:395968|gga:417050|gga:100858200|gga:395324|gga:418257|gga:693256|gga:427944|gga:395180|gga:417051|gga:419964|gga:693256|gga:419848|gga:395485|	395968|417050|100858200|395324|418257|693256|427944|395180|417051|419964|693256|419848|395485|	ICOSLG|BMA1, B-DMA, B-MA1, DMA, DMA1|CCR10|CXCR4|AICDA, AID|BLB2, B-LB, B-LB2, B-LB21, BLB1, GSP-BLB1|CD86|CXCL12, SDF1|BMA2, B-DMB2, B-MA2, DMB2|MAP3K14|BLB2, B-LB, B-LB2, B-LB21, BLB1, GSP-BLB1|PIGR|CD40LG, CD154|	http://www.genome.jp/kegg-bin/show_pathway?gga04672/gga:417051%09red/gga:418257%09red/gga:417050%09red/gga:395485%09red/gga:419964%09red/gga:419848%09red/gga:395180%09red/gga:693256%09red/gga:100858200%09red/gga:427944%09red/gga:395968%09red/gga:395324%09red
Steroid hormone biosynthesis	KEGG PATHWAY	gga00140	14	35	0.91567	0.99993	ENSGALG00000034982|ENSGALG00000029435|ENSGALG00000023925|ENSGALG00000036787|ENSGALG00000039742|ENSGALG00000027429|ENSGALG00000011805|ENSGALG00000011894|ENSGALG00000032610|ENSGALG00000028326|ENSGALG00000037852|ENSGALG00000011812|ENSGALG00000038694|ENSGALG00000016622	gga:414838|gga:420164|gga:414833|gga:769787|gga:429828|gga:395641|gga:422660|gga:417981|gga:395641|gga:100857283|gga:424367|gga:422662|gga:414833|gga:418654|	414838|420164|414833|769787|429828|395641|422660|417981|395641|100857283|424367|422662|414833|418654|	CYP11A1|CYP7B1|CYP2C45|HSD17B12|CYP21A2, CYP21|HSD17B1|UGT2A3, UGT2A1|CYP2D6, CYP2D49, CYP2D6c|HSD17B1|HSD11B2|HSD17B7|SULT1E1|CYP2C45|STS|	http://www.genome.jp/kegg-bin/show_pathway?gga00140/gga:417981%09red/gga:769787%09red/gga:100857283%09red/gga:422660%09red/gga:429828%09red/gga:422662%09red/gga:420164%09red/gga:414838%09red/gga:418654%09red/gga:424367%09red/gga:414833%09red/gga:395641%09red
Nitrogen metabolism	KEGG PATHWAY	gga00910	5	17	0.950318	0.99993	ENSGALG00000021340|ENSGALG00000030781|ENSGALG00000039145|ENSGALG00000033700|ENSGALG00000043754	gga:770004|gga:396257|gga:421139|gga:420208|gga:396489|	770004|396257|421139|420208|396489|	CA9|CA2|CA8|CA3|GLUL, p42|	http://www.genome.jp/kegg-bin/show_pathway?gga00910/gga:420208%09red/gga:396489%09red/gga:421139%09red/gga:396257%09red/gga:770004%09red
Glycine, serine and threonine metabolism	KEGG PATHWAY	gga00260	13	36	0.954388	0.99993	ENSGALG00000027822|ENSGALG00000003155|ENSGALG00000002397|ENSGALG00000013069|ENSGALG00000015053|ENSGALG00000005046|ENSGALG00000008229|ENSGALG00000007931|ENSGALG00000016651|ENSGALG00000005423|ENSGALG00000002855|ENSGALG00000032679|ENSGALG00000032836	gga:101747660|gga:771635|gga:417540|gga:418172|gga:374222|gga:416520|gga:426812|gga:417699|gga:422034|gga:426806|gga:417146|gga:415803|gga:418561|	101747660|771635|417540|418172|374222|416520|426812|417699|422034|426806|417146|415803|418561|	|SRR|PSPH|BPGM|GLDC|SHMT1|ALDH7A1|DLD|TDH|GRHPR|SARDH|GCSH, H-PROTEIN|MAOB, MAOA|	http://www.genome.jp/kegg-bin/show_pathway?gga00260/gga:417540%09red/gga:417146%09red/gga:416520%09red/gga:374222%09red/gga:415803%09red/gga:417699%09red/gga:418172%09red/gga:422034%09red/gga:418561%09red/gga:101747660%09red/gga:426806%09red/gga:426812%09red/gga:771635%09red
Glycosphingolipid biosynthesis - globo series	KEGG PATHWAY	gga00603	3	12	0.95457	0.99993	ENSGALG00000002651|ENSGALG00000037773|ENSGALG00000013211	gga:395139|gga:396140|gga:395860|	395139|396140|395860|	ST3GAL2, ST3GAL-II|ST3GAL1|ST8SIA1, SIAL-T2|	http://www.genome.jp/kegg-bin/show_pathway?gga00603/gga:396140%09red/gga:395860%09red/gga:395139%09red
Terpenoid backbone biosynthesis	KEGG PATHWAY	gga00900	6	20	0.956834	0.99993	ENSGALG00000015313|ENSGALG00000042853|ENSGALG00000000855|ENSGALG00000038143|ENSGALG00000015397|ENSGALG00000007267	gga:421777|gga:427092|gga:419572|gga:100857683|gga:427299|gga:425359|	421777|427092|419572|100857683|427299|425359|	PDSS2|GGPS1|ZMPSTE24|FNTB|FNTA|MVD|	http://www.genome.jp/kegg-bin/show_pathway?gga00900/gga:427299%09red/gga:425359%09red/gga:100857683%09red/gga:427092%09red/gga:421777%09red/gga:419572%09red
Ether lipid metabolism	KEGG PATHWAY	gga00565	14	39	0.961158	0.99993	ENSGALG00000010032|ENSGALG00000021658|ENSGALG00000000142|ENSGALG00000040998|ENSGALG00000020989|ENSGALG00000026834|ENSGALG00000016560|ENSGALG00000030167|ENSGALG00000009236|ENSGALG00000009252|ENSGALG00000021314|ENSGALG00000005065|ENSGALG00000005834|ENSGALG00000014711	gga:771916|gga:769963|gga:421152|gga:424986|gga:416980|gga:100858471|gga:428661|gga:419765|gga:424135|gga:424986|gga:416425|gga:396394|gga:374224|gga:427138|	771916|769963|421152|424986|416980|100858471|428661|419765|424135|424986|416425|396394|374224|427138|	PLB1|PAFAH2|CEPT1|PLD1|PLA2G1B| |EPT1, SELI|PAFAH1B2|AGPS|PLD1|PLA2G10|PLA2G4A|PAFAH1B1|PPAP2A|	http://www.genome.jp/kegg-bin/show_pathway?gga00565/gga:771916%09red/gga:424135%09red/gga:416980%09red/gga:421152%09red/gga:424986%09red/gga:769963%09red/gga:100858471%09red/gga:427138%09red/gga:396394%09red/gga:374224%09red/gga:428661%09red/gga:419765%09red/gga:416425%09red
Butanoate metabolism	KEGG PATHWAY	gga00650	7	23	0.962654	0.99993	ENSGALG00000016124|ENSGALG00000012282|ENSGALG00000034070|ENSGALG00000006947|ENSGALG00000007334|ENSGALG00000016536|ENSGALG00000002899	gga:420290|gga:423573|gga:395743|gga:424891|gga:416642|gga:395929|gga:416811|	420290|423573|395743|424891|416642|395929|416811|	HADH|L2HGDH|GAD1, GAD67|BDH1, BDH|ABAT|HADHA|AACS|	http://www.genome.jp/kegg-bin/show_pathway?gga00650/gga:416642%09red/gga:416811%09red/gga:424891%09red/gga:423573%09red/gga:420290%09red/gga:395929%09red/gga:395743%09red
Glycerophospholipid metabolism	KEGG PATHWAY	gga00564	36	86	0.965739	0.99993	ENSGALG00000011221|ENSGALG00000009214|ENSGALG00000031932|ENSGALG00000009252|ENSGALG00000005065|ENSGALG00000033683|ENSGALG00000014570|ENSGALG00000038110|ENSGALG00000014711|ENSGALG00000016318|ENSGALG00000003518|ENSGALG00000040998|ENSGALG00000009848|ENSGALG00000040899|ENSGALG00000006872|ENSGALG00000016959|ENSGALG00000040421|ENSGALG00000010032|ENSGALG00000041763|ENSGALG00000021314|ENSGALG00000039408|…	gga:422610|gga:428559|gga:418550|gga:424986|gga:396394|gga:395650|gga:418293|gga:772367|gga:427138|gga:418594|gga:426788|gga:424986|gga:421375|gga:426550|gga:416960|gga:769506|gga:770321|gga:771916|gga:768578|gga:416425|gga:425396|gga:424839|gga:423895|gga:423197|gga:427381|gga:421945|gga:100858471|gga:416980|gga:427774|gga:421925|gga:426690|gga:769506|gga:418196|gga:428661|gga:421152|gga:418124|	422610|428559|418550|424986|396394|395650|418293|772367|427138|418594|426788|424986|421375|426550|416960|769506|770321|771916|768578|416425|425396|424839|423895|423197|427381|421945|100858471|416980|427774|421925|426690|769506|418196|428661|421152|418124|	AGPAT9, LPAAT-THETA|CRLS1|AGPAT3|PLD1|PLA2G4A|PHOSPHO1|LPCAT3, GRCC3F, MBOAT5, OACT5|DGKB|PPAP2A|PCYT1B|AGPAT6|PLD1|LPGAT1|GPAT2|PISD|DGKH| |PLB1|C17ORF48, C18H17orf48|PLA2G10|PNPLA6, NTE|DGKG|GPAM|DGKZ|DGKQ|LPIN1| |PLA2G1B|PNPLA7|MBOAT2, OACT2|ETNK2|DGKH|ETNK1|EPT1, SELI|CEPT1|DGKI|	http://www.genome.jp/kegg-bin/show_pathway?gga00564/gga:769506%09red/gga:424839%09red/gga:427381%09red/gga:421152%09red/gga:427774%09red/gga:427138%09red/gga:772367%09red/gga:418594%09red/gga:421375%09red/gga:428661%09red/gga:424986%09red/gga:426788%09red/gga:416980%09red/gga:418124%09red/gga:771916%09red/gga:395650%09red/gga:423895%09red/gga:100858471%09red/gga:418550%09red/gga:421945%09red/gga:…
Phototransduction	KEGG PATHWAY	gga04744	7	24	0.971368	0.99993	ENSGALG00000004514|ENSGALG00000042647|ENSGALG00000008427|ENSGALG00000010023|ENSGALG00000015364|ENSGALG00000001334|ENSGALG00000002800	gga:395091|gga:768759|gga:427851|gga:396523|gga:427960|gga:419402|gga:429125|	395091|768759|427851|396523|427960|419402|429125|	PDE6G|CNGB1|GNAT3|CALM1|GUCA1C|GNB1|GRK7|	http://www.genome.jp/kegg-bin/show_pathway?gga04744/gga:419402%09red/gga:768759%09red/gga:395091%09red/gga:396523%09red/gga:427851%09red/gga:427960%09red/gga:429125%09red
Cytokine-cytokine receptor interaction	KEGG PATHWAY	gga04060	75	165	0.972734	0.99993	ENSGALG00000005848|ENSGALG00000003446|ENSGALG00000025881|ENSGALG00000037301|ENSGALG00000013929|ENSGALG00000007174|ENSGALG00000011733|ENSGALG00000037989|ENSGALG00000003003|ENSGALG00000029599|ENSGALG00000014716|ENSGALG00000005759|ENSGALG00000006415|ENSGALG00000039146|ENSGALG00000028256|ENSGALG00000029940|ENSGALG00000008267|ENSGALG00000036883|ENSGALG00000012357|ENSGALG00000029532|ENSGALG00000003747|…	gga:693251|gga:395660|gga:771315|gga:395246|gga:395509|gga:417247|gga:420696|gga:395663|gga:395082|gga:768878|gga:395684|gga:554219|gga:395485|gga:428457|gga:427406|gga:395196|gga:771801|gga:396134|gga:395324|gga:395872|gga:427446|gga:395909|gga:101750245|gga:395255|gga:424705|gga:374128|gga:396028|gga:378803|gga:420695|gga:396324|gga:408184|gga:395887|gga:421686|gga:395323|gga:396054|gga:395312|…	693251|395660|771315|395246|395509|417247|420696|395663|395082|768878|395684|554219|395485|428457|427406|395196|771801|396134|395324|395872|427446|395909|101750245|395255|424705|374128|396028|378803|420695|396324|408184|395887|421686|395323|396054|395312|417838|395742|378930|374213|428452|395885|416586|422062|428997|421352|374147|418668|420719|425564|416585|395664|396399|378783|100499189|769069|4…	IL11RA|PRLR, PRL-R, PRLRb|CSF2RB|ACVR1|PDGFRA, PDGFR, PDGFR-A|TNFSF15|CCR2, CCR5, CCR5-L|IL10RB, IL10R2|CCL20, MIP-3ALPHA|ACVR1B|IL6ST, GP130|IFNB, IFN-beta|CD40LG, CD154|CCR4|CCL19|IL1B, IL-1BETA, IL1beta|IL5RA|MET, C-MET|CXCR4|IL8L1, IL8, K60, interleukin-8|OSMR|VEGFA, VEGF| |FIGF|IL12RB2|PDGFB|KITLG|TNFRSF11B, OPG|CCR5, CCR1-L|ACVR2A|GHR, GHBP|AMH|IL20RA|KDR, FLK1, VEGFR2|IFNG|IL18, ChIL-18, I…	http://www.genome.jp/kegg-bin/show_pathway?gga04060/gga:416586%09red/gga:416585%09red/gga:101751928%09red/gga:428997%09red/gga:420696%09red/gga:420695%09red/gga:419424%09red/gga:395885%09red/gga:693251%09red/gga:417247%09red/gga:395872%09red/gga:421352%09red/gga:374213%09red/gga:395324%09red/gga:408184%09red/gga:396028%09red/gga:395246%09red/gga:395262%09red/gga:396324%09red/gga:422316%09red/gga:…
Arachidonic acid metabolism	KEGG PATHWAY	gga00590	17	48	0.975773	0.99993	ENSGALG00000011394|ENSGALG00000033635|ENSGALG00000023925|ENSGALG00000016567|ENSGALG00000020989|ENSGALG00000001062|ENSGALG00000004521|ENSGALG00000028204|ENSGALG00000033760|ENSGALG00000010032|ENSGALG00000010633|ENSGALG00000010402|ENSGALG00000026704|ENSGALG00000021314|ENSGALG00000005065|ENSGALG00000038694|ENSGALG00000016027	gga:424678|gga:396451|gga:414833|gga:421999|gga:416980|gga:419121|gga:427638|gga:100857115|gga:417214|gga:771916|gga:424643|gga:395863|gga:426170|gga:416425|gga:396394|gga:414833|gga:418512|	424678|396451|414833|421999|416980|419121|427638|100857115|417214|771916|424643|395863|426170|416425|396394|414833|418512|	CYP2J2|PTGS2, CEF147, PGHS2, PHSII|CYP2C45|EPHX2|PLA2G1B|GGT7, GGTL3|GPX3|GPX1|PTGES2|PLB1|GPX7|HPGDS, PGDS|GPX8|PLA2G10|PLA2G4A|CYP2C45|CBR1|	http://www.genome.jp/kegg-bin/show_pathway?gga00590/gga:417214%09red/gga:396451%09red/gga:426170%09red/gga:419121%09red/gga:416980%09red/gga:416425%09red/gga:396394%09red/gga:424678%09red/gga:771916%09red/gga:418512%09red/gga:424643%09red/gga:421999%09red/gga:100857115%09red/gga:414833%09red/gga:427638%09red/gga:395863%09red
Aminoacyl-tRNA biosynthesis	KEGG PATHWAY	gga00970	24	64	0.978815	0.99993	ENSGALG00000001965|ENSGALG00000015338|ENSGALG00000001850|ENSGALG00000005694|ENSGALG00000006427|ENSGALG00000012355|ENSGALG00000015806|ENSGALG00000043416|ENSGALG00000003288|ENSGALG00000040506|ENSGALG00000036309|ENSGALG00000017262|ENSGALG00000039315|ENSGALG00000012919|ENSGALG00000009598|ENSGALG00000009610|ENSGALG00000029980|ENSGALG00000009576|ENSGALG00000035337|ENSGALG00000011228|ENSGALG00000009566|…	gga:415668|gga:421781|gga:416168|gga:428403|gga:423086|gga:424296|gga:421823|gga:770407|gga:427427|gga:426856|gga:420702|gga:419026|gga:425613|gga:418131|gga:421348|gga:771778|gga:416057|gga:421346|gga:421436|gga:423458|gga:421346|gga:424812|gga:415885|gga:100859604|	415668|421781|416168|428403|423086|424296|421823|770407|427427|426856|420702|419026|425613|418131|421348|771778|416057|421346|421436|423458|421346|424812|415885|100859604|	AARS|QRSL1|RARS|GARS|CARS|DARS|RARS2, RARSL|TARS2|TARS|NARS|LARS2|NARS2|MARS|YARS2|EPRS|PSTK|QARS|IARS2, ileRS|AARS2, AARSL|WARS|IARS2, ileRS|FARSB, FARSLB|KARS|FARSA, FARSLA, PheRS|	http://www.genome.jp/kegg-bin/show_pathway?gga00970/gga:421348%09red/gga:771778%09red/gga:425613%09red/gga:416057%09red/gga:423458%09red/gga:415885%09red/gga:415668%09red/gga:428403%09red/gga:421781%09red/gga:421823%09red/gga:423086%09red/gga:426856%09red/gga:770407%09red/gga:424812%09red/gga:416168%09red/gga:421436%09red/gga:424296%09red/gga:421346%09red/gga:419026%09red/gga:420702%09red/gga:100…
Synthesis and degradation of ketone bodies	KEGG PATHWAY	gga00072	1	9	0.990057	0.99993	ENSGALG00000006947	gga:424891|	424891|	BDH1, BDH|	http://www.genome.jp/kegg-bin/show_pathway?gga00072/gga:424891%09red
Linoleic acid metabolism	KEGG PATHWAY	gga00591	7	28	0.990653	0.99993	ENSGALG00000011394|ENSGALG00000023925|ENSGALG00000020989|ENSGALG00000010032|ENSGALG00000021314|ENSGALG00000005065|ENSGALG00000038694	gga:424678|gga:414833|gga:416980|gga:771916|gga:416425|gga:396394|gga:414833|	424678|414833|416980|771916|416425|396394|414833|	CYP2J2|CYP2C45|PLA2G1B|PLB1|PLA2G10|PLA2G4A|CYP2C45|	http://www.genome.jp/kegg-bin/show_pathway?gga00591/gga:424678%09red/gga:416980%09red/gga:771916%09red/gga:396394%09red/gga:414833%09red/gga:416425%09red
Sulfur relay system	KEGG PATHWAY	gga04122	1	10	0.993732	0.99993	ENSGALG00000001568	gga:100858210|	100858210|	|	http://www.genome.jp/kegg-bin/show_pathway?gga04122/gga:100858210%09red
alpha-Linolenic acid metabolism	KEGG PATHWAY	gga00592	5	25	0.995875	0.99993	ENSGALG00000015591|ENSGALG00000005065|ENSGALG00000020989|ENSGALG00000021314|ENSGALG00000010032	gga:422869|gga:396394|gga:416980|gga:416425|gga:771916|	422869|396394|416980|416425|771916|	ACOX3|PLA2G4A|PLA2G1B|PLA2G10|PLB1|	http://www.genome.jp/kegg-bin/show_pathway?gga00592/gga:771916%09red/gga:416980%09red/gga:416425%09red/gga:422869%09red/gga:396394%09red
Non-homologous end-joining	KEGG PATHWAY	gga03450	1	12	0.997509	0.99993	ENSGALG00000007753	gga:423853|	423853|	POLL|	http://www.genome.jp/kegg-bin/show_pathway?gga03450/gga:423853%09red
Neuroactive ligand-receptor interaction	KEGG PATHWAY	gga04080	100	261	0.99993	0.99993	ENSGALG00000041011|ENSGALG00000038995|ENSGALG00000043860|ENSGALG00000008365|ENSGALG00000011809|ENSGALG00000037841|ENSGALG00000017228|ENSGALG00000011080|ENSGALG00000004066|ENSGALG00000004293|ENSGALG00000007125|ENSGALG00000013576|ENSGALG00000010781|ENSGALG00000006642|ENSGALG00000040479|ENSGALG00000038787|ENSGALG00000046048|ENSGALG00000004113|ENSGALG00000012894|ENSGALG00000000469|ENSGALG00000000820|…	gga:427678|gga:396137|gga:423134|gga:423195|gga:417965|gga:416112|gga:396338|gga:428906|gga:430019|gga:421580|gga:420468|gga:396319|gga:422568|gga:427705|gga:423134|gga:422933|gga:100857976|gga:422147|gga:418126|gga:428203|gga:769107|gga:424833|gga:395368|gga:416174|gga:395259|gga:395306|gga:428691|gga:431251|gga:100034745|gga:420386|gga:395605|gga:416343|gga:428934|gga:101750705|gga:396344|gga:3…	427678|396137|423134|423195|417965|416112|396338|428906|430019|421580|420468|396319|422568|427705|423134|422933|100857976|422147|418126|428203|769107|424833|395368|416174|395259|395306|428691|431251|100034745|420386|395605|416343|428934|101750705|396344|396275|427800|395770|396431|768558|426086|101750705|396065|373909|428967|428425|428980|374223|395937|428633|425670|408082|100857635|427678|422148…	GRIN2A|GRIA4, GLUR4/D, GluR4, GluR4d| |CHRM4|GRIN2B|GRM7|MTNR1B, Mel-1B-R|BDKRB2|HTR6|PLG|PARD3|MTNR1A|GLRA3|ADORA2A| |ADRA1D|S1PR2| |CHRM2|ADRA1A|HTR1D|GPR35|CGNRH-R, GNRHR|GABRP|TRPV1|F2, prothrombin|CYSLTR1| |PTGER2|ADCYAP1R1, PAC1|CHRNB2, NACHRB2|NR3C1, GR|GRID1|ADRB1|PRSS2|P2RY1|UTS2R|TRHR|THRB, CTR_BETA_2, TR-BETA|TAAR5|LPAR2, EDG4|ADRB1|AGTR1|EDNRB2| |CALCR|ADRA2A|LEPR|TSHB, TSH-B|CNR1|GIP…	http://www.genome.jp/kegg-bin/show_pathway?gga04080/gga:418198%09red/gga:417965%09red/gga:374223%09red/gga:100857976%09red/gga:428934%09red/gga:414893%09red/gga:416174%09red/gga:408184%09red/gga:418665%09red/gga:428425%09red/gga:426044%09red/gga:396138%09red/gga:396137%09red/gga:396338%09red/gga:768558%09red/gga:427212%09red/gga:427705%09red/gga:423134%09red/gga:101750705%09red/gga:427623%09red/g…

## Sheet: mRNA-KEGG-enrichment
##Databases: KEGG PATHWAY
##Statistical test method: hypergeometric test / Fisher's exact test
##FDR correction method: Benjamini and Hochberg
#Term	Database	ID	Input number	Background number	P-Value	Corrected P-Value	Input	KO	Entrez_ID	KO_name	Hyperlink
Adherens junction	KEGG PATHWAY	gga04520	9	68	0.00136921	0.131444	ENSGALG00000010053|ENSGALG00000007125|ENSGALG00000042538|ENSGALG00000004796|ENSGALG00000016920|ENSGALG00000009621|ENSGALG00000007762|ENSGALG00000036496|ENSGALG00000028749	gga:424568|gga:420468|gga:422077|gga:395917|gga:418815|gga:415296|gga:416667|gga:396024|gga:396526|	424568|420468|422077|395917|418815|415296|416667|396024|396526|	PTPRF, RPTPf|PARD3|BAIAP2|CDC42|LMO7|ACTG1, actin, cytoplasmic|CREBBP|ACTN4|ACTB, Bact, actin|	http://www.genome.jp/kegg-bin/show_pathway?gga04520/gga:424568%09red/gga:416667%09red/gga:418815%09red/gga:395917%09red/gga:396024%09red/gga:396526%09red/gga:420468%09red/gga:415296%09red/gga:422077%09red
Phagosome	KEGG PATHWAY	gga04145	11	127	0.00878642	0.421748	ENSGALG00000037863|ENSGALG00000002503|ENSGALG00000016261|ENSGALG00000013569|ENSGALG00000042482|ENSGALG00000009621|ENSGALG00000003359|ENSGALG00000033718|ENSGALG00000028749|ENSGALG00000007447|ENSGALG00000041814	gga:776639|gga:395308|gga:418581|gga:420997|gga:100529061|gga:415296|gga:395197|gga:100857553|gga:396526|gga:396427|gga:418979|	776639|395308|418581|420997|100529061|415296|395197|100857553|396526|396427|418979|	SEC61G|SFTPA1, SP-A|CYBB, Nox2|SEC61B|RAB5B|ACTG1, actin, cytoplasmic|RAB5C| |ACTB, Bact, actin|TUBB1, TUBB3|DYNC2H1|	http://www.genome.jp/kegg-bin/show_pathway?gga04145/gga:418581%09red/gga:395308%09red/gga:420997%09red/gga:395197%09red/gga:418979%09red/gga:396526%09red/gga:776639%09red/gga:100857553%09red/gga:396427%09red/gga:100529061%09red/gga:415296%09red
VEGF signaling pathway	KEGG PATHWAY	gga04370	6	56	0.0205233	0.469886	ENSGALG00000037943|ENSGALG00000036085|ENSGALG00000004796|ENSGALG00000014786|ENSGALG00000005243|ENSGALG00000005065	gga:416567|gga:776273|gga:395917|gga:427171|gga:378890|gga:396394|	416567|776273|395917|427171|378890|396394|	PRKCB, PRKCB1| |CDC42|PIK3R1|PPP3CB|PLA2G4A|	http://www.genome.jp/kegg-bin/show_pathway?gga04370/gga:776273%09red/gga:427171%09red/gga:378890%09red/gga:416567%09red/gga:395917%09red/gga:396394%09red
ECM-receptor interaction	KEGG PATHWAY	gga04512	7	73	0.021251	0.469886	ENSGALG00000006802|ENSGALG00000005321|ENSGALG00000042217|ENSGALG00000039193|ENSGALG00000005180|ENSGALG00000035717|ENSGALG00000030712	gga:373980|gga:428148|gga:429806|gga:396538|gga:374046|gga:429806|gga:395069|	373980|428148|429806|396538|374046|429806|395069|	LAMB2, LAMC1, laminin|LAMA5|HSPG2, HSPG|AGRN, HSPG|COL11A1|HSPG2, HSPG|COL2A1|	http://www.genome.jp/kegg-bin/show_pathway?gga04512/gga:374046%09red/gga:429806%09red/gga:396538%09red/gga:428148%09red/gga:395069%09red/gga:373980%09red
Influenza A	KEGG PATHWAY	gga05164	10	130	0.0244732	0.469886	ENSGALG00000003052|ENSGALG00000014786|ENSGALG00000007171|ENSGALG00000016400|ENSGALG00000009621|ENSGALG00000016142|ENSGALG00000006503|ENSGALG00000032796|ENSGALG00000007762|ENSGALG00000028749	gga:424793|gga:427171|gga:416633|gga:428650|gga:415296|gga:395313|gga:416320|gga:396344|gga:416667|gga:396526|	424793|427171|416633|428650|415296|395313|416320|396344|416667|396526|	AGFG1, HRB|PIK3R1| |RSAD2, viperin|ACTG1, actin, cytoplasmic|MX1, MX|VDAC1|PRSS2|CREBBP|ACTB, Bact, actin|	http://www.genome.jp/kegg-bin/show_pathway?gga05164/gga:428650%09red/gga:427171%09red/gga:395313%09red/gga:416667%09red/gga:416633%09red/gga:396526%09red/gga:416320%09red/gga:396344%09red/gga:424793%09red/gga:415296%09red
Tight junction	KEGG PATHWAY	gga04530	9	118	0.0333351	0.533361	ENSGALG00000007125|ENSGALG00000042400|ENSGALG00000037943|ENSGALG00000004796|ENSGALG00000015531|ENSGALG00000009621|ENSGALG00000036496|ENSGALG00000015746|ENSGALG00000028749	gga:420468|gga:418565|gga:416567|gga:395917|gga:422858|gga:415296|gga:396024|gga:418476|gga:396526|	420468|418565|416567|395917|422858|415296|396024|418476|396526|	PARD3|CASK|PRKCB, PRKCB1|CDC42|PPP2R2C|ACTG1, actin, cytoplasmic|ACTN4|JAM2|ACTB, Bact, actin|	http://www.genome.jp/kegg-bin/show_pathway?gga04530/gga:422858%09red/gga:420468%09red/gga:416567%09red/gga:395917%09red/gga:396024%09red/gga:396526%09red/gga:418476%09red/gga:418565%09red/gga:415296%09red
Focal adhesion	KEGG PATHWAY	gga04510	12	184	0.0415903	0.570381	ENSGALG00000006802|ENSGALG00000005321|ENSGALG00000037943|ENSGALG00000004796|ENSGALG00000009621|ENSGALG00000014786|ENSGALG00000005180|ENSGALG00000002548|ENSGALG00000030613|ENSGALG00000036496|ENSGALG00000030712|ENSGALG00000028749	gga:373980|gga:428148|gga:416567|gga:395917|gga:415296|gga:427171|gga:374046|gga:395194|gga:770488|gga:396024|gga:395069|gga:396526|	373980|428148|416567|395917|415296|427171|374046|395194|770488|396024|395069|396526|	LAMB2, LAMC1, laminin|LAMA5|PRKCB, PRKCB1|CDC42|ACTG1, actin, cytoplasmic|PIK3R1|COL11A1|TLN1|PDGFRB|ACTN4|COL2A1|ACTB, Bact, actin|	http://www.genome.jp/kegg-bin/show_pathway?gga04510/gga:374046%09red/gga:427171%09red/gga:428148%09red/gga:770488%09red/gga:395194%09red/gga:395069%09red/gga:416567%09red/gga:373980%09red/gga:396024%09red/gga:396526%09red/gga:395917%09red/gga:415296%09red
Oxidative phosphorylation	KEGG PATHWAY	gga00190	8	115	0.0655373	0.697545	ENSGALG00000030436|ENSGALG00000032079|ENSGALG00000028302|ENSGALG00000032142|ENSGALG00000006469|ENSGALG00000029500|ENSGALG00000032456|ENSGALG00000006753	gga:807638|gga:807641|gga:100858114|gga:807639|gga:419743|gga:807642|gga:807635|gga:419108|	807638|807641|100858114|807639|419743|807642|807635|419108|	ND3|CYTB| |COX1|ATP12A|ND5|COX2|ATP5C1|	http://www.genome.jp/kegg-bin/show_pathway?gga00190/gga:419108%09red/gga:100858114%09red/gga:419743%09red/gga:807639%09red/gga:807638%09red/gga:807642%09red/gga:807635%09red/gga:807641%09red
Cardiac muscle contraction	KEGG PATHWAY	gga04260	5	60	0.0757287	0.697545	ENSGALG00000003521|ENSGALG00000028302|ENSGALG00000032142|ENSGALG00000032079|ENSGALG00000032456	gga:396366|gga:100858114|gga:807639|gga:807641|gga:807635|	396366|100858114|807639|807641|807635|	TPM1, alpha-fTM| |COX1|CYTB|COX2|	http://www.genome.jp/kegg-bin/show_pathway?gga04260/gga:396366%09red/gga:100858114%09red/gga:807639%09red/gga:807635%09red/gga:807641%09red
Ribosome	KEGG PATHWAY	gga03010	8	120	0.0786563	0.697545	ENSGALG00000006771|ENSGALG00000016731|ENSGALG00000006096|ENSGALG00000005922|ENSGALG00000005338|ENSGALG00000017330|ENSGALG00000000474|ENSGALG00000012172	gga:427675|gga:422066|gga:414782|gga:395269|gga:419228|gga:419069|gga:373936|gga:418016|	427675|422066|414782|395269|419228|419069|373936|418016|	RPS15A|MRPL19|RPS13|RPL5|RPS21|RPS3|RPL36|RPL3|	http://www.genome.jp/kegg-bin/show_pathway?gga03010/gga:419228%09red/gga:395269%09red/gga:419069%09red/gga:414782%09red/gga:418016%09red/gga:373936%09red/gga:422066%09red/gga:427675%09red
Notch signaling pathway	KEGG PATHWAY	gga04330	4	44	0.0853597	0.697545	ENSGALG00000009020|ENSGALG00000007762|ENSGALG00000003120|ENSGALG00000002375	gga:396043|gga:416667|gga:416815|gga:395655|	396043|416667|416815|395655|	JAG1|CREBBP|NCOR2|NOTCH1|	http://www.genome.jp/kegg-bin/show_pathway?gga04330/gga:396043%09red/gga:416667%09red/gga:416815%09red/gga:395655%09red
Protein processing in endoplasmic reticulum	KEGG PATHWAY	gga04141	9	146	0.0923544	0.697545	ENSGALG00000037863|ENSGALG00000012784|ENSGALG00000010175|ENSGALG00000012798|ENSGALG00000013569|ENSGALG00000043006|ENSGALG00000034821|ENSGALG00000012311|ENSGALG00000028683	gga:776639|gga:420867|gga:396188|gga:420871|gga:420997|gga:420785|gga:426849|gga:422713|gga:425027|	776639|420867|396188|420871|420997|420785|426849|422713|425027|	SEC61G|TXNDC5|HSP90AB1, HSPCB|SSR1|SEC61B|PDIA4|LMAN1|UBE2D3, UBE2D3P|SSR3|	http://www.genome.jp/kegg-bin/show_pathway?gga04141/gga:422713%09red/gga:426849%09red/gga:425027%09red/gga:420867%09red/gga:420997%09red/gga:420871%09red/gga:420785%09red/gga:776639%09red/gga:396188%09red
2-Oxocarboxylic acid metabolism	KEGG PATHWAY	gga01210	2	13	0.0944592	0.697545	ENSGALG00000036172|ENSGALG00000042984	gga:100858836|gga:100858836|	100858836|100858836|	ACY1|ACY1|	http://www.genome.jp/kegg-bin/show_pathway?gga01210/gga:100858836%09red
Renin-angiotensin system	KEGG PATHWAY	gga04614	2	15	0.116978	0.731323	ENSGALG00000038512|ENSGALG00000014769	gga:396065|gga:427167|	396065|427167|	AGTR1|NLN|	http://www.genome.jp/kegg-bin/show_pathway?gga04614/gga:396065%09red/gga:427167%09red
Glycerolipid metabolism	KEGG PATHWAY	gga00561	4	50	0.118494	0.731323	ENSGALG00000010244|ENSGALG00000016456|ENSGALG00000003466|ENSGALG00000034436	gga:424599|gga:421945|gga:418171|gga:417165|	424599|421945|418171|417165|	AKR1A1|LPIN1|AKR1B1L|CEL|	http://www.genome.jp/kegg-bin/show_pathway?gga00561/gga:424599%09red/gga:418171%09red/gga:421945%09red/gga:417165%09red
Cell adhesion molecules (CAMs)	KEGG PATHWAY	gga04514	7	112	0.121887	0.731323	ENSGALG00000015624|ENSGALG00000044135|ENSGALG00000010053|ENSGALG00000043793|ENSGALG00000033718|ENSGALG00000031776|ENSGALG00000015746	gga:395565|gga:424913|gga:424568|gga:424980|gga:100857553|gga:419824|gga:418476|	395565|424913|424568|424980|100857553|419824|418476|	VCAN, PG-M|PDCD1|PTPRF, RPTPf|NLGN1, neuroligin-1| |NFASC|JAM2|	http://www.genome.jp/kegg-bin/show_pathway?gga04514/gga:419824%09red/gga:424568%09red/gga:395565%09red/gga:418476%09red/gga:100857553%09red/gga:424980%09red/gga:424913%09red
Steroid biosynthesis	KEGG PATHWAY	gga00100	2	17	0.140668	0.752925	ENSGALG00000006378|ENSGALG00000034436	gga:423789|gga:417165|	423789|417165|	LIPA|CEL|	http://www.genome.jp/kegg-bin/show_pathway?gga00100/gga:423789%09red/gga:417165%09red
Progesterone-mediated oocyte maturation	KEGG PATHWAY	gga04914	5	74	0.141173	0.752925	ENSGALG00000004161|ENSGALG00000011967|ENSGALG00000014786|ENSGALG00000003085|ENSGALG00000010175	gga:415400|gga:422675|gga:427171|gga:396252|gga:396188|	415400|422675|427171|396252|396188|	CCNB2, cycB2|MAD2L1|PIK3R1|CDK1, CDC2|HSP90AB1, HSPCB|	http://www.genome.jp/kegg-bin/show_pathway?gga04914/gga:396252%09red/gga:415400%09red/gga:427171%09red/gga:396188%09red/gga:422675%09red
Gap junction	KEGG PATHWAY	gga04540	5	80	0.174884	0.853578	ENSGALG00000030613|ENSGALG00000003085|ENSGALG00000017173|ENSGALG00000007447|ENSGALG00000037943	gga:770488|gga:396252|gga:771678|gga:396427|gga:416567|	770488|396252|771678|396427|416567|	PDGFRB|CDK1, CDC2|GUCY1A2|TUBB1, TUBB3|PRKCB, PRKCB1|	http://www.genome.jp/kegg-bin/show_pathway?gga04540/gga:396252%09red/gga:771678%09red/gga:416567%09red/gga:396427%09red/gga:770488%09red
Pentose and glucuronate interconversions	KEGG PATHWAY	gga00040	2	20	0.177829	0.853578	ENSGALG00000010244|ENSGALG00000003466	gga:424599|gga:418171|	424599|418171|	AKR1A1|AKR1B1L|	http://www.genome.jp/kegg-bin/show_pathway?gga00040/gga:424599%09red/gga:418171%09red
Caffeine metabolism	KEGG PATHWAY	gga00232	1	5	0.191867	0.854025	ENSGALG00000008701	gga:396025|	396025|	XDH|	http://www.genome.jp/kegg-bin/show_pathway?gga00232/gga:396025%09red
Protein export	KEGG PATHWAY	gga03060	2	22	0.203355	0.854025	ENSGALG00000037863|ENSGALG00000013569	gga:776639|gga:420997|	776639|420997|	SEC61G|SEC61B|	http://www.genome.jp/kegg-bin/show_pathway?gga03060/gga:776639%09red/gga:420997%09red
Taurine and hypotaurine metabolism	KEGG PATHWAY	gga00430	1	6	0.220067	0.854025	ENSGALG00000035850	gga:426184|	426184|	CSAD|	http://www.genome.jp/kegg-bin/show_pathway?gga00430/gga:426184%09red
Salmonella infection	KEGG PATHWAY	gga05132	4	66	0.227319	0.854025	ENSGALG00000009621|ENSGALG00000041814|ENSGALG00000004796|ENSGALG00000028749	gga:415296|gga:418979|gga:395917|gga:396526|	415296|418979|395917|396526|	ACTG1, actin, cytoplasmic|DYNC2H1|CDC42|ACTB, Bact, actin|	http://www.genome.jp/kegg-bin/show_pathway?gga05132/gga:418979%09red/gga:396526%09red/gga:415296%09red/gga:395917%09red
Lysine degradation	KEGG PATHWAY	gga00310	3	45	0.234101	0.854025	ENSGALG00000033678|ENSGALG00000006818|ENSGALG00000031702	gga:417250|gga:414897|gga:425846|	417250|414897|425846|	EHMT1|MLL|MLL2|	http://www.genome.jp/kegg-bin/show_pathway?gga00310/gga:417250%09red/gga:425846%09red/gga:414897%09red
Porphyrin and chlorophyll metabolism	KEGG PATHWAY	gga00860	2	25	0.242286	0.854025	ENSGALG00000038461|ENSGALG00000042939	gga:374020|gga:419701|	374020|419701|	FECH|HMBS|	http://www.genome.jp/kegg-bin/show_pathway?gga00860/gga:374020%09red/gga:419701%09red
Apoptosis	KEGG PATHWAY	gga04210	4	69	0.250062	0.854025	ENSGALG00000004003|ENSGALG00000005243|ENSGALG00000025881|ENSGALG00000014786	gga:428688|gga:378890|gga:771315|gga:427171|	428688|378890|771315|427171|	AIFM1, PDCD8|PPP3CB|CSF2RB|PIK3R1|	http://www.genome.jp/kegg-bin/show_pathway?gga04210/gga:378890%09red/gga:427171%09red/gga:771315%09red/gga:428688%09red
Fanconi anemia pathway	KEGG PATHWAY	gga03460	3	48	0.262362	0.854025	ENSGALG00000016766|ENSGALG00000024481|ENSGALG00000009297	gga:418703|gga:771417|gga:416757|	418703|771417|416757|	REV1, REV1L|APITD1, CENP-S|TELO2|	http://www.genome.jp/kegg-bin/show_pathway?gga03460/gga:771417%09red/gga:418703%09red/gga:416757%09red
Drug metabolism - other enzymes	KEGG PATHWAY	gga00983	2	27	0.268428	0.854025	ENSGALG00000008701|ENSGALG00000039011	gga:396025|gga:420266|	396025|420266|	XDH|DPYS|	http://www.genome.jp/kegg-bin/show_pathway?gga00983/gga:396025%09red/gga:420266%09red
Glycolysis / Gluconeogenesis	KEGG PATHWAY	gga00010	3	50	0.281436	0.854025	ENSGALG00000010244|ENSGALG00000006300|ENSGALG00000002377	gga:424599|gga:396221|gga:396017|	424599|396221|396017|	AKR1A1|LDHA|ENO1|	http://www.genome.jp/kegg-bin/show_pathway?gga00010/gga:424599%09red/gga:396221%09red/gga:396017%09red
Linoleic acid metabolism	KEGG PATHWAY	gga00591	2	28	0.281501	0.854025	ENSGALG00000005065|ENSGALG00000023925	gga:396394|gga:414833|	396394|414833|	PLA2G4A|CYP2C45|	http://www.genome.jp/kegg-bin/show_pathway?gga00591/gga:414833%09red/gga:396394%09red
Phosphatidylinositol signaling system	KEGG PATHWAY	gga04070	4	75	0.296807	0.854025	ENSGALG00000014786|ENSGALG00000002739|ENSGALG00000036085|ENSGALG00000037943	gga:427171|gga:771549|gga:776273|gga:416567|	427171|771549|776273|416567|	PIK3R1|INPP5K| |PRKCB, PRKCB1|	http://www.genome.jp/kegg-bin/show_pathway?gga04070/gga:776273%09red/gga:427171%09red/gga:771549%09red/gga:416567%09red
Ubiquinone and other terpenoid-quinone biosynthesis	KEGG PATHWAY	gga00130	1	9	0.298912	0.854025	ENSGALG00000007185	gga:416975|	416975|	COQ5|	http://www.genome.jp/kegg-bin/show_pathway?gga00130/gga:416975%09red
Vascular smooth muscle contraction	KEGG PATHWAY	gga04270	5	100	0.303809	0.854025	ENSGALG00000038512|ENSGALG00000005065|ENSGALG00000017173|ENSGALG00000027630|ENSGALG00000037943	gga:396065|gga:396394|gga:771678|gga:100859339|gga:416567|	396065|396394|771678|100859339|416567|	AGTR1|PLA2G4A|GUCY1A2|NPR2|PRKCB, PRKCB1|	http://www.genome.jp/kegg-bin/show_pathway?gga04270/gga:100859339%09red/gga:396394%09red/gga:396065%09red/gga:416567%09red/gga:771678%09red
Regulation of actin cytoskeleton	KEGG PATHWAY	gga04810	8	177	0.317889	0.854025	ENSGALG00000013253|ENSGALG00000042538|ENSGALG00000004796|ENSGALG00000009621|ENSGALG00000014786|ENSGALG00000030613|ENSGALG00000036496|ENSGALG00000028749	gga:100857811|gga:422077|gga:395917|gga:415296|gga:427171|gga:770488|gga:396024|gga:396526|	100857811|422077|395917|415296|427171|770488|396024|396526|	|BAIAP2|CDC42|ACTG1, actin, cytoplasmic|PIK3R1|PDGFRB|ACTN4|ACTB, Bact, actin|	http://www.genome.jp/kegg-bin/show_pathway?gga04810/gga:427171%09red/gga:770488%09red/gga:100857811%09red/gga:395917%09red/gga:396024%09red/gga:396526%09red/gga:415296%09red/gga:422077%09red
Galactose metabolism	KEGG PATHWAY	gga00052	2	32	0.333461	0.854025	ENSGALG00000043872|ENSGALG00000003466	gga:417691|gga:418171|	417691|418171|	|AKR1B1L|	http://www.genome.jp/kegg-bin/show_pathway?gga00052/gga:418171%09red/gga:417691%09red
Cysteine and methionine metabolism	KEGG PATHWAY	gga00270	2	33	0.346302	0.854025	ENSGALG00000006300|ENSGALG00000033677	gga:396221|gga:419146|	396221|419146|	LDHA|AHCY|	http://www.genome.jp/kegg-bin/show_pathway?gga00270/gga:419146%09red/gga:396221%09red
Riboflavin metabolism	KEGG PATHWAY	gga00740	1	11	0.347008	0.854025	ENSGALG00000043415	gga:776390|	776390|	ACPP|	http://www.genome.jp/kegg-bin/show_pathway?gga00740/gga:776390%09red
Biosynthesis of amino acids	KEGG PATHWAY	gga01230	3	59	0.367979	0.854025	ENSGALG00000036172|ENSGALG00000002377|ENSGALG00000042984	gga:100858836|gga:396017|gga:100858836|	100858836|396017|100858836|	ACY1|ENO1|ACY1|	http://www.genome.jp/kegg-bin/show_pathway?gga01230/gga:100858836%09red/gga:396017%09red
Folate biosynthesis	KEGG PATHWAY	gga00790	1	12	0.369808	0.854025	ENSGALG00000030070	gga:426335|	426335|	QDPR|	http://www.genome.jp/kegg-bin/show_pathway?gga00790/gga:426335%09red
Starch and sucrose metabolism	KEGG PATHWAY	gga00500	2	35	0.371727	0.854025	ENSGALG00000043872|ENSGALG00000038740	gga:417691|gga:414140|	417691|414140|	|AMY2A|	http://www.genome.jp/kegg-bin/show_pathway?gga00500/gga:414140%09red/gga:417691%09red
Calcium signaling pathway	KEGG PATHWAY	gga04020	7	162	0.376075	0.854025	ENSGALG00000037943|ENSGALG00000006503|ENSGALG00000036085|ENSGALG00000004004|ENSGALG00000038512|ENSGALG00000005243|ENSGALG00000030613	gga:416567|gga:416320|gga:776273|gga:415741|gga:396065|gga:378890|gga:770488|	416567|416320|776273|415741|396065|378890|770488|	PRKCB, PRKCB1|VDAC1| |PHKB|AGTR1|PPP3CB|PDGFRB|	http://www.genome.jp/kegg-bin/show_pathway?gga04020/gga:776273%09red/gga:416320%09red/gga:770488%09red/gga:378890%09red/gga:416567%09red/gga:415741%09red/gga:396065%09red
Proteasome	KEGG PATHWAY	gga03050	2	36	0.384292	0.854025	ENSGALG00000043684|ENSGALG00000039387	gga:422990|gga:420772|	422990|420772|	PSMD13|PSMA2|	http://www.genome.jp/kegg-bin/show_pathway?gga03050/gga:420772%09red/gga:422990%09red
Endocytosis	KEGG PATHWAY	gga04144	8	192	0.39732	0.854025	ENSGALG00000007125|ENSGALG00000037077|ENSGALG00000006284|ENSGALG00000004796|ENSGALG00000042482|ENSGALG00000003359|ENSGALG00000033718|ENSGALG00000017343	gga:420468|gga:420695|gga:424522|gga:395917|gga:100529061|gga:395197|gga:100857553|gga:395638|	420468|420695|424522|395917|100529061|395197|100857553|395638|	PARD3|CCR5, CCR1-L|SH3GLB1|CDC42|RAB5B|RAB5C| |FOLR1|	http://www.genome.jp/kegg-bin/show_pathway?gga04144/gga:420468%09red/gga:420695%09red/gga:395917%09red/gga:100857553%09red/gga:424522%09red/gga:100529061%09red/gga:395197%09red/gga:395638%09red
Oocyte meiosis	KEGG PATHWAY	gga04114	4	88	0.400324	0.854025	ENSGALG00000011967|ENSGALG00000005243|ENSGALG00000003085|ENSGALG00000004161	gga:422675|gga:378890|gga:396252|gga:415400|	422675|378890|396252|415400|	MAD2L1|PPP3CB|CDK1, CDC2|CCNB2, cycB2|	http://www.genome.jp/kegg-bin/show_pathway?gga04114/gga:396252%09red/gga:378890%09red/gga:415400%09red/gga:422675%09red
Pantothenate and CoA biosynthesis	KEGG PATHWAY	gga00770	1	14	0.413054	0.862025	ENSGALG00000039011	gga:420266|	420266|	DPYS|	http://www.genome.jp/kegg-bin/show_pathway?gga00770/gga:420266%09red
Dorso-ventral axis formation	KEGG PATHWAY	gga04320	1	19	0.508657	0.922764	ENSGALG00000002375	gga:395655|	395655|	NOTCH1|	http://www.genome.jp/kegg-bin/show_pathway?gga04320/gga:395655%09red
MAPK signaling pathway	KEGG PATHWAY	gga04010	8	214	0.513535	0.922764	ENSGALG00000000055|ENSGALG00000037943|ENSGALG00000004796|ENSGALG00000005660|ENSGALG00000005243|ENSGALG00000030613|ENSGALG00000005065|ENSGALG00000035559	gga:425210|gga:416567|gga:395917|gga:396085|gga:378890|gga:770488|gga:396394|gga:423202|	425210|416567|395917|396085|378890|770488|396394|423202|	LAMTOR3, MAP2K1IP1, MAPKSP1|PRKCB, PRKCB1|CDC42|NF1|PPP3CB|PDGFRB|PLA2G4A|MAPK8IP1|	http://www.genome.jp/kegg-bin/show_pathway?gga04010/gga:770488%09red/gga:378890%09red/gga:423202%09red/gga:416567%09red/gga:395917%09red/gga:425210%09red/gga:396085%09red/gga:396394%09red
Arachidonic acid metabolism	KEGG PATHWAY	gga00590	2	48	0.524778	0.922764	ENSGALG00000005065|ENSGALG00000023925	gga:396394|gga:414833|	396394|414833|	PLA2G4A|CYP2C45|	http://www.genome.jp/kegg-bin/show_pathway?gga00590/gga:414833%09red/gga:396394%09red
ErbB signaling pathway	KEGG PATHWAY	gga04012	3	77	0.532229	0.922764	ENSGALG00000014786|ENSGALG00000036085|ENSGALG00000037943	gga:427171|gga:776273|gga:416567|	427171|776273|416567|	PIK3R1| |PRKCB, PRKCB1|	http://www.genome.jp/kegg-bin/show_pathway?gga04012/gga:776273%09red/gga:427171%09red/gga:416567%09red
Arginine and proline metabolism	KEGG PATHWAY	gga00330	2	50	0.546033	0.922764	ENSGALG00000036172|ENSGALG00000042984	gga:100858836|gga:100858836|	100858836|100858836|	ACY1|ACY1|	http://www.genome.jp/kegg-bin/show_pathway?gga00330/gga:100858836%09red
Cell cycle	KEGG PATHWAY	gga04110	4	110	0.566243	0.922764	ENSGALG00000004161|ENSGALG00000011967|ENSGALG00000003085|ENSGALG00000007762	gga:415400|gga:422675|gga:396252|gga:416667|	415400|422675|396252|416667|	CCNB2, cycB2|MAD2L1|CDK1, CDC2|CREBBP|	http://www.genome.jp/kegg-bin/show_pathway?gga04110/gga:396252%09red/gga:416667%09red/gga:415400%09red/gga:422675%09red
mTOR signaling pathway	KEGG PATHWAY	gga04150	2	52	0.566616	0.922764	ENSGALG00000014786|ENSGALG00000037943	gga:427171|gga:416567|	427171|416567|	PIK3R1|PRKCB, PRKCB1|	http://www.genome.jp/kegg-bin/show_pathway?gga04150/gga:427171%09red/gga:416567%09red
Propanoate metabolism	KEGG PATHWAY	gga00640	1	25	0.603106	0.922764	ENSGALG00000006300	gga:396221|	396221|	LDHA|	http://www.genome.jp/kegg-bin/show_pathway?gga00640/gga:396221%09red
Nicotinate and nicotinamide metabolism	KEGG PATHWAY	gga00760	1	25	0.603106	0.922764	ENSGALG00000014869	gga:427196|	427196|	NNT|	http://www.genome.jp/kegg-bin/show_pathway?gga00760/gga:427196%09red
alpha-Linolenic acid metabolism	KEGG PATHWAY	gga00592	1	25	0.603106	0.922764	ENSGALG00000005065	gga:396394|	396394|	PLA2G4A|	http://www.genome.jp/kegg-bin/show_pathway?gga00592/gga:396394%09red
Inositol phosphate metabolism	KEGG PATHWAY	gga00562	2	57	0.615095	0.922764	ENSGALG00000002739|ENSGALG00000036085	gga:771549|gga:776273|	771549|776273|	INPP5K| |	http://www.genome.jp/kegg-bin/show_pathway?gga00562/gga:776273%09red/gga:771549%09red
beta-Alanine metabolism	KEGG PATHWAY	gga00410	1	26	0.616984	0.922764	ENSGALG00000039011	gga:420266|	420266|	DPYS|	http://www.genome.jp/kegg-bin/show_pathway?gga00410/gga:420266%09red
Wnt signaling pathway	KEGG PATHWAY	gga04310	4	119	0.62652	0.922764	ENSGALG00000007762|ENSGALG00000037943|ENSGALG00000009064|ENSGALG00000005243	gga:416667|gga:416567|gga:374062|gga:378890|	416667|416567|374062|378890|	CREBBP|PRKCB, PRKCB1|FZD1, Fz-1, cFz-1|PPP3CB|	http://www.genome.jp/kegg-bin/show_pathway?gga04310/gga:378890%09red/gga:416667%09red/gga:416567%09red/gga:374062%09red
Melanogenesis	KEGG PATHWAY	gga04916	3	89	0.627464	0.922764	ENSGALG00000007762|ENSGALG00000037943|ENSGALG00000009064	gga:416667|gga:416567|gga:374062|	416667|416567|374062|	CREBBP|PRKCB, PRKCB1|FZD1, Fz-1, cFz-1|	http://www.genome.jp/kegg-bin/show_pathway?gga04916/gga:416667%09red/gga:416567%09red/gga:374062%09red
Adrenergic signaling in cardiomyocytes	KEGG PATHWAY	gga04261	4	121	0.639171	0.922764	ENSGALG00000038512|ENSGALG00000003521|ENSGALG00000015531|ENSGALG00000014786	gga:396065|gga:396366|gga:422858|gga:427171|	396065|396366|422858|427171|	AGTR1|TPM1, alpha-fTM|PPP2R2C|PIK3R1|	http://www.genome.jp/kegg-bin/show_pathway?gga04261/gga:396366%09red/gga:427171%09red/gga:396065%09red/gga:422858%09red
Base excision repair	KEGG PATHWAY	gga03410	1	28	0.643304	0.922764	ENSGALG00000028691	gga:416648|	416648|	MPG|	http://www.genome.jp/kegg-bin/show_pathway?gga03410/gga:416648%09red
p53 signaling pathway	KEGG PATHWAY	gga04115	2	61	0.65081	0.922764	ENSGALG00000004161|ENSGALG00000003085	gga:415400|gga:396252|	415400|396252|	CCNB2, cycB2|CDK1, CDC2|	http://www.genome.jp/kegg-bin/show_pathway?gga04115/gga:396252%09red/gga:415400%09red
Other types of O-glycan biosynthesis	KEGG PATHWAY	gga00514	1	29	0.65578	0.922764	ENSGALG00000005425	gga:422203|	422203|	OGT|	http://www.genome.jp/kegg-bin/show_pathway?gga00514/gga:422203%09red
Jak-STAT signaling pathway	KEGG PATHWAY	gga04630	4	125	0.663626	0.922764	ENSGALG00000014786|ENSGALG00000007762|ENSGALG00000025881|ENSGALG00000037088	gga:427171|gga:416667|gga:771315|gga:408184|	427171|416667|771315|408184|	PIK3R1|CREBBP|CSF2RB|GHR, GHBP|	http://www.genome.jp/kegg-bin/show_pathway?gga04630/gga:416667%09red/gga:427171%09red/gga:408184%09red/gga:771315%09red
RNA degradation	KEGG PATHWAY	gga03018	2	63	0.667659	0.922764	ENSGALG00000040373|ENSGALG00000002377	gga:417182|gga:396017|	417182|396017|	EXOSC2|ENO1|	http://www.genome.jp/kegg-bin/show_pathway?gga03018/gga:417182%09red/gga:396017%09red
Aminoacyl-tRNA biosynthesis	KEGG PATHWAY	gga00970	2	64	0.675834	0.922764	ENSGALG00000012355|ENSGALG00000005694	gga:424296|gga:428403|	424296|428403|	DARS|GARS|	http://www.genome.jp/kegg-bin/show_pathway?gga00970/gga:424296%09red/gga:428403%09red
Retinol metabolism	KEGG PATHWAY	gga00830	1	31	0.679442	0.922764	ENSGALG00000023925	gga:414833|	414833|	CYP2C45|	http://www.genome.jp/kegg-bin/show_pathway?gga00830/gga:414833%09red
Fructose and mannose metabolism	KEGG PATHWAY	gga00051	1	32	0.690657	0.922764	ENSGALG00000003466	gga:418171|	418171|	AKR1B1L|	http://www.genome.jp/kegg-bin/show_pathway?gga00051/gga:418171%09red
Intestinal immune network for IgA production	KEGG PATHWAY	gga04672	1	32	0.690657	0.922764	ENSGALG00000000919	gga:419848|	419848|	PIGR|	http://www.genome.jp/kegg-bin/show_pathway?gga04672/gga:419848%09red
Pyruvate metabolism	KEGG PATHWAY	gga00620	1	34	0.711928	0.922764	ENSGALG00000006300	gga:396221|	396221|	LDHA|	http://www.genome.jp/kegg-bin/show_pathway?gga00620/gga:396221%09red
TGF-beta signaling pathway	KEGG PATHWAY	gga04350	2	69	0.714283	0.922764	ENSGALG00000012787|ENSGALG00000007762	gga:420868|gga:416667|	420868|416667|	BMP6|CREBBP|	http://www.genome.jp/kegg-bin/show_pathway?gga04350/gga:416667%09red/gga:420868%09red
Steroid hormone biosynthesis	KEGG PATHWAY	gga00140	1	35	0.72201	0.922764	ENSGALG00000023925	gga:414833|	414833|	CYP2C45|	http://www.genome.jp/kegg-bin/show_pathway?gga00140/gga:414833%09red
Ether lipid metabolism	KEGG PATHWAY	gga00565	1	39	0.758939	0.922764	ENSGALG00000005065	gga:396394|	396394|	PLA2G4A|	http://www.genome.jp/kegg-bin/show_pathway?gga00565/gga:396394%09red
Herpes simplex infection	KEGG PATHWAY	gga05168	4	143	0.759409	0.922764	ENSGALG00000007762|ENSGALG00000003085|ENSGALG00000033718|ENSGALG00000016067	gga:416667|gga:396252|gga:100857553|gga:395999|	416667|396252|100857553|395999|	CREBBP|CDK1, CDC2| |HMGN1, HMG14|	http://www.genome.jp/kegg-bin/show_pathway?gga05168/gga:396252%09red/gga:416667%09red/gga:100857553%09red/gga:395999%09red
GnRH signaling pathway	KEGG PATHWAY	gga04912	2	77	0.767807	0.922764	ENSGALG00000005065|ENSGALG00000004796	gga:396394|gga:395917|	396394|395917|	PLA2G4A|CDC42|	http://www.genome.jp/kegg-bin/show_pathway?gga04912/gga:395917%09red/gga:396394%09red
Valine, leucine and isoleucine degradation	KEGG PATHWAY	gga00280	1	41	0.775527	0.922764	ENSGALG00000002529	gga:427395|	427395|	MCCC2|	http://www.genome.jp/kegg-bin/show_pathway?gga00280/gga:427395%09red
NOD-like receptor signaling pathway	KEGG PATHWAY	gga04621	1	41	0.775527	0.922764	ENSGALG00000010175	gga:396188|	396188|	HSP90AB1, HSPCB|	http://www.genome.jp/kegg-bin/show_pathway?gga04621/gga:396188%09red
Purine metabolism	KEGG PATHWAY	gga00230	4	148	0.781924	0.922764	ENSGALG00000008701|ENSGALG00000016708|ENSGALG00000027630|ENSGALG00000017173	gga:396025|gga:422055|gga:100859339|gga:771678|	396025|422055|100859339|771678|	XDH|ENPP4|NPR2|GUCY1A2|	http://www.genome.jp/kegg-bin/show_pathway?gga00230/gga:396025%09red/gga:100859339%09red/gga:422055%09red/gga:771678%09red
Insulin signaling pathway	KEGG PATHWAY	gga04910	3	118	0.799264	0.922764	ENSGALG00000010053|ENSGALG00000014786|ENSGALG00000004004	gga:424568|gga:427171|gga:415741|	424568|427171|415741|	PTPRF, RPTPf|PIK3R1|PHKB|	http://www.genome.jp/kegg-bin/show_pathway?gga04910/gga:424568%09red/gga:415741%09red/gga:427171%09red
Toll-like receptor signaling pathway	KEGG PATHWAY	gga04620	2	83	0.802034	0.922764	ENSGALG00000014786|ENSGALG00000032701	gga:427171|gga:420189|	427171|420189|	PIK3R1|LY96|	http://www.genome.jp/kegg-bin/show_pathway?gga04620/gga:420189%09red/gga:427171%09red
N-Glycan biosynthesis	KEGG PATHWAY	gga00510	1	46	0.812184	0.922764	ENSGALG00000032420	gga:419699|	419699|	DPAGT1|	http://www.genome.jp/kegg-bin/show_pathway?gga00510/gga:419699%09red
FoxO signaling pathway	KEGG PATHWAY	gga04068	3	121	0.81256	0.922764	ENSGALG00000007762|ENSGALG00000014786|ENSGALG00000004161	gga:416667|gga:427171|gga:415400|	416667|427171|415400|	CREBBP|PIK3R1|CCNB2, cycB2|	http://www.genome.jp/kegg-bin/show_pathway?gga04068/gga:416667%09red/gga:427171%09red/gga:415400%09red
Glycerophospholipid metabolism	KEGG PATHWAY	gga00564	2	86	0.817413	0.922764	ENSGALG00000005065|ENSGALG00000016456	gga:396394|gga:421945|	396394|421945|	PLA2G4A|LPIN1|	http://www.genome.jp/kegg-bin/show_pathway?gga00564/gga:421945%09red/gga:396394%09red
Metabolic pathways	KEGG PATHWAY	gga01100	33	1049	0.820268	0.922764	ENSGALG00000006300|ENSGALG00000038461|ENSGALG00000042939|ENSGALG00000023925|ENSGALG00000002377|ENSGALG00000032142|ENSGALG00000030070|ENSGALG00000038740|ENSGALG00000008701|ENSGALG00000005065|ENSGALG00000034436|ENSGALG00000007185|ENSGALG00000042984|ENSGALG00000039011|ENSGALG00000028982|ENSGALG00000014869|ENSGALG00000032456|ENSGALG00000036172|ENSGALG00000002529|ENSGALG00000032420|ENSGALG00000030436|…	gga:396221|gga:374020|gga:419701|gga:414833|gga:396017|gga:807639|gga:426335|gga:414140|gga:396025|gga:396394|gga:417165|gga:416975|gga:100858836|gga:420266|gga:421921|gga:427196|gga:807635|gga:100858836|gga:427395|gga:419699|gga:807638|gga:807641|gga:424599|gga:421945|gga:417691|gga:419108|gga:776273|gga:100858114|gga:807642|gga:419146|gga:771549|gga:426184|gga:418171|	396221|374020|419701|414833|396017|807639|426335|414140|396025|396394|417165|416975|100858836|420266|421921|427196|807635|100858836|427395|419699|807638|807641|424599|421945|417691|419108|776273|100858114|807642|419146|771549|426184|418171|	LDHA|FECH|HMBS|CYP2C45|ENO1|COX1|QDPR|AMY2A|XDH|PLA2G4A|CEL|COQ5|ACY1|DPYS|CMPK2|NNT|COX2|ACY1|MCCC2|DPAGT1|ND3|CYTB|AKR1A1|LPIN1| |ATP5C1| | |ND5|AHCY|INPP5K|CSAD|AKR1B1L|	http://www.genome.jp/kegg-bin/show_pathway?gga01100/gga:417691%09red/gga:416975%09red/gga:396025%09red/gga:414140%09red/gga:807639%09red/gga:807638%09red/gga:427196%09red/gga:807635%09red/gga:424599%09red/gga:776273%09red/gga:417165%09red/gga:771549%09red/gga:421921%09red/gga:414833%09red/gga:421945%09red/gga:419699%09red/gga:100858114%09red/gga:427395%09red/gga:396017%09red/gga:426184%09red/gga:…
Carbon metabolism	KEGG PATHWAY	gga01200	2	90	0.836255	0.922764	ENSGALG00000002377|ENSGALG00000016991	gga:396017|gga:418856|	396017|418856|	ENO1|ESD|	http://www.genome.jp/kegg-bin/show_pathway?gga01200/gga:418856%09red/gga:396017%09red
Pyrimidine metabolism	KEGG PATHWAY	gga00240	2	90	0.836255	0.922764	ENSGALG00000039011|ENSGALG00000028982	gga:420266|gga:421921|	420266|421921|	DPYS|CMPK2|	http://www.genome.jp/kegg-bin/show_pathway?gga00240/gga:420266%09red/gga:421921%09red
Cytokine-cytokine receptor interaction	KEGG PATHWAY	gga04060	4	165	0.846174	0.923098	ENSGALG00000030613|ENSGALG00000025881|ENSGALG00000037088|ENSGALG00000037077	gga:770488|gga:771315|gga:408184|gga:420695|	770488|771315|408184|420695|	PDGFRB|CSF2RB|GHR, GHBP|CCR5, CCR1-L|	http://www.genome.jp/kegg-bin/show_pathway?gga04060/gga:420695%09red/gga:408184%09red/gga:771315%09red/gga:770488%09red
PPAR signaling pathway	KEGG PATHWAY	gga03320	1	59	0.881907	0.951271	ENSGALG00000004509	gga:101747587|	101747587|	|	http://www.genome.jp/kegg-bin/show_pathway?gga03320/gga:101747587%09red
Neuroactive ligand-receptor interaction	KEGG PATHWAY	gga04080	6	261	0.908982	0.967797	ENSGALG00000007125|ENSGALG00000005476|ENSGALG00000034109|ENSGALG00000032796|ENSGALG00000038512|ENSGALG00000037088	gga:420468|gga:420401|gga:396138|gga:396344|gga:396065|gga:408184|	420468|420401|396138|396344|396065|408184|	PARD3|PTH1R, PTHR1|GRIA3, GLUR-C, GLUR3, GLUR3/C|PRSS2|AGTR1|GHR, GHBP|	http://www.genome.jp/kegg-bin/show_pathway?gga04080/gga:396138%09red/gga:420468%09red/gga:396344%09red/gga:420401%09red/gga:396065%09red/gga:408184%09red
mRNA surveillance pathway	KEGG PATHWAY	gga03015	1	69	0.917391	0.967797	ENSGALG00000015531	gga:422858|	422858|	PPP2R2C|	http://www.genome.jp/kegg-bin/show_pathway?gga03015/gga:422858%09red
Peroxisome	KEGG PATHWAY	gga04146	1	74	0.930917	0.971392	ENSGALG00000008701	gga:396025|	396025|	XDH|	http://www.genome.jp/kegg-bin/show_pathway?gga04146/gga:396025%09red
RNA transport	KEGG PATHWAY	gga03013	2	129	0.946273	0.976798	ENSGALG00000015917|ENSGALG00000008684	gga:373963|gga:395232|	373963|395232|	EEF1A1, EEF1A, EF1A|EIF4A2, EIF4AII|	http://www.genome.jp/kegg-bin/show_pathway?gga03013/gga:373963%09red/gga:395232%09red
Spliceosome	KEGG PATHWAY	gga03040	1	105	0.97725	0.988504	ENSGALG00000008429	gga:421243|	421243|	CRNKL1|	http://www.genome.jp/kegg-bin/show_pathway?gga03040/gga:421243%09red
Lysosome	KEGG PATHWAY	gga04142	1	107	0.978826	0.988504	ENSGALG00000006378	gga:423789|	423789|	LIPA|	http://www.genome.jp/kegg-bin/show_pathway?gga04142/gga:423789%09red
Ubiquitin mediated proteolysis	KEGG PATHWAY	gga04120	1	124	0.988504	0.988504	ENSGALG00000012311	gga:422713|	422713|	UBE2D3, UBE2D3P|	http://www.genome.jp/kegg-bin/show_pathway?gga04120/gga:422713%09red
