# Supplementary material for: Integrative analysis of long non-coding RNA and mRNA in broilers with valgus-varus deformity
Source: PLoS One. 2020 Sep 24;15(9):e0239450. doi: 10.1371/journal.pone.0239450 (PMC7514040; doi:10.1371/journal.pone.0239450)
Supplement: S7 Table — (XLSX) [file pone.0239450.s009.xlsx]

## Sheet: Sheet1
transcript_id	gene_id	gene_name	BS_FPKM	JS_FPKM	log2(foldchange)	pvalue	qvalue	GO_id	GO_description	KO_id	KO_pathway
ENSGALT00000084555	ENSGALG00000005694	GARS	2.47677	24.9078	-3.33006	1.66391e-07	9.6101e-05	GO:0005488,GO:0046983,GO:0006412,GO:0016043,GO:0071840,GO:0030424,GO:0005576,GO:0043167,GO:0005739,GO:1901363,GO:0043168,GO:0044421,GO:0097159,GO:0005515,GO:0042995,GO:0043231,GO:0043227,GO:0006996,GO:0003674,GO:0004081,GO:0004551,GO:0005737,GO:0044444,GO:0008150,GO:0043229,GO:0004820,GO:0006426,GO:0070150,GO:0008796,GO:0015960,GO:0015965,GO:0015966,GO:0043226,GO:0036094,GO:0016787,GO:0044249,GO:…	binding,protein dimerization activity,translation,cellular component organization,cellular component organization or biogenesis,axon,extracellular region,ion binding,mitochondrion,heterocyclic compound binding,anion binding,extracellular region part,organic cyclic compound binding,protein binding,cell projection,intracellular membrane-bounded organelle,membrane-bounded organelle,organelle organiz…	gga00970	Aminoacyl-tRNA biosynthesis
ENSGALT00000047925	ENSGALG00000034144	-	0.906349	0.006175	7.19748	1.55312e-06	0.000656114	--	--	--	--
ENSGALT00000081408	ENSGALG00000041643	NFIC	6.35508	0	Inf	2.57014e-06	0.000994024	GO:0005488,GO:0043228,GO:0043232,GO:0031974,GO:2000113,GO:0043233,GO:0010558,GO:0070013,GO:0045892,GO:0045934,GO:0051253,GO:0051172,GO:0031327,GO:1901363,GO:0006259,GO:0009890,GO:0010629,GO:0031981,GO:0097159,GO:0044422,GO:0005730,GO:0043231,GO:0044446,GO:0043227,GO:0003674,GO:0001650,GO:0003676,GO:0008150,GO:0044428,GO:0003677,GO:0043229,GO:0043226,GO:0010605,GO:0044249,GO:0031324,GO:0009892,GO:…	binding,non-membrane-bounded organelle,intracellular non-membrane-bounded organelle,membrane-enclosed lumen,negative regulation of cellular macromolecule biosynthetic process,organelle lumen,negative regulation of macromolecule biosynthetic process,intracellular organelle lumen,negative regulation of transcription, DNA-dependent,negative regulation of nucleobase-containing compound metabolic proc…	--	--
ENSGALT00000070132	ENSGALG00000016766	REV1	10.3955	1.52689	2.76729	3.04383e-05	0.00607602	GO:0005488,GO:1901363,GO:0006259,GO:0006950,GO:0097159,GO:0043231,GO:0043227,GO:0003674,GO:0003676,GO:0008150,GO:0003677,GO:0043229,GO:0043226,GO:0017125,GO:0003684,GO:0044249,GO:0034645,GO:0003824,GO:0005634,GO:0008152,GO:0044763,GO:0044424,GO:1901576,GO:0009058,GO:0005622,GO:0009059,GO:0044237,GO:0071704,GO:0009987,GO:0046483,GO:0006725,GO:0050896,GO:0044238,GO:0043170,GO:0006139,GO:0042276,GO:…	binding,heterocyclic compound binding,DNA metabolic process,response to stress,organic cyclic compound binding,intracellular membrane-bounded organelle,membrane-bounded organelle,molecular_function,nucleic acid binding,biological_process,DNA binding,intracellular organelle,organelle,deoxycytidyl transferase activity,damaged DNA binding,cellular biosynthetic process,cellular macromolecule biosynth…	gga03460	Fanconi anemia pathway
ENSGALT00000059365	ENSGALG00000030736	-	7.30632	0.895671	3.0281	5.4126e-05	0.00919442	--	--	--	--
ENSGALT00000059838	ENSGALG00000002863	ERGIC1	0	1.03583	#NAME?	0.000117877	0.0156149	GO:0031974,GO:0043233,GO:0070013,GO:0031981,GO:0044422,GO:0043231,GO:0044446,GO:0043227,GO:0005737,GO:0044444,GO:0008150,GO:0044428,GO:0043229,GO:0043226,GO:0005634,GO:0044763,GO:0044424,GO:0005622,GO:0009987,GO:0051641,GO:0046907,GO:0016482,GO:0006888,GO:0048193,GO:0005623,GO:0005793,GO:0044699,GO:0016192,GO:0044464,GO:0051649,GO:0005575,GO:0005654,GO:0051179,GO:0044765,GO:0051234,GO:0006810,GO:…	membrane-enclosed lumen,organelle lumen,intracellular organelle lumen,nuclear lumen,organelle part,intracellular membrane-bounded organelle,intracellular organelle part,membrane-bounded organelle,cytoplasm,cytoplasmic part,biological_process,nuclear part,intracellular organelle,organelle,nucleus,single-organism cellular process,intracellular part,intracellular,cellular process,cellular localizati…	--	--
ENSGALT00000088966	ENSGALG00000038747	TM4SF1	1.76611	0	Inf	0.000127479	0.0163139	GO:0005575,GO:0016020,GO:0044425,GO:0016021,GO:0031224	cellular_component,membrane,membrane part,integral to membrane,intrinsic to membrane	--	--
ENSGALT00000048519	ENSGALG00000017040	-	6.20416	0.468772	3.72628	0.000137282	0.0170391	GO:0006952,GO:0005576,GO:0006955,GO:0044421,GO:0006950,GO:0009611,GO:0003674,GO:0008150,GO:0002526,GO:0016787,GO:0003824,GO:0008152,GO:0030234,GO:0004252,GO:0006954,GO:0048518,GO:0010467,GO:0002376,GO:0071704,GO:0005615,GO:0044092,GO:0050896,GO:0044238,GO:0019538,GO:0043170,GO:0016485,GO:0008236,GO:0070011,GO:0017171,GO:0006959,GO:0051336,GO:0051346,GO:0052548,GO:0004866,GO:0070613,GO:0031347,GO:…	defense response,extracellular region,immune response,extracellular region part,response to stress,response to wounding,molecular_function,biological_process,acute inflammatory response,hydrolase activity,catalytic activity,metabolic process,enzyme regulator activity,serine-type endopeptidase activity,inflammatory response,positive regulation of biological process,gene expression,immune system pr…	--	--
ENSGALT00000010550	ENSGALG00000006526	PLXNB1	10.328	1.80139	2.51938	0.00016439	0.0191938	GO:0022610,GO:0007162,GO:0005488,GO:0030155,GO:0007155,GO:0051128,GO:0016043,GO:0043931,GO:0070977,GO:0032991,GO:0071840,GO:0033043,GO:0000904,GO:1990138,GO:0048675,GO:0021700,GO:0010769,GO:0060560,GO:0071695,GO:0001503,GO:0005515,GO:0048588,GO:0032989,GO:0000902,GO:0006996,GO:0003674,GO:0031175,GO:0048667,GO:0051493,GO:0030030,GO:0002116,GO:0022604,GO:0048468,GO:0048812,GO:0007409,GO:0016049,GO:…	biological adhesion,negative regulation of cell adhesion,binding,regulation of cell adhesion,cell adhesion,regulation of cellular component organization,cellular component organization,ossification involved in bone maturation,bone maturation,macromolecular complex,cellular component organization or biogenesis,regulation of organelle organization,cell morphogenesis involved in differentiation,neur…	--	--
ENSGALT00000079713	ENSGALG00000043006	PDIA4	100.068	207.857	-1.05461	0.000360415	0.0310998	GO:0031974,GO:0043233,GO:0070013,GO:0044422,GO:0043231,GO:0044446,GO:0043227,GO:0003674,GO:0005737,GO:0044444,GO:0065008,GO:0008150,GO:0043229,GO:0043226,GO:0003756,GO:0016864,GO:0016862,GO:0003824,GO:0044763,GO:0044424,GO:0045454,GO:0005622,GO:0016853,GO:0009987,GO:0005788,GO:0016860,GO:0042592,GO:0005623,GO:0050789,GO:0044699,GO:0065007,GO:0050794,GO:0044464,GO:0005575,GO:0005783,GO:0019725,GO:…	membrane-enclosed lumen,organelle lumen,intracellular organelle lumen,organelle part,intracellular membrane-bounded organelle,intracellular organelle part,membrane-bounded organelle,molecular_function,cytoplasm,cytoplasmic part,regulation of biological quality,biological_process,intracellular organelle,organelle,protein disulfide isomerase activity,intramolecular oxidoreductase activity, transpos…	gga04141	Protein processing in endoplasmic reticulum
ENSGALT00000024089	ENSGALG00000014935	GREB1L	37.3833	12.6322	1.56529	0.000395364	0.0331899	GO:0072073,GO:0001822,GO:0007507,GO:0072001,GO:0001656,GO:0003231,GO:0001655,GO:0001823,GO:0072177,GO:0048754,GO:0035295,GO:0001763,GO:0072164,GO:0008150,GO:0072163,GO:0009653,GO:0061138,GO:0003205,GO:0048806,GO:0002009,GO:0030539,GO:0072358,GO:0072359,GO:0072176,GO:0061205,GO:0001658,GO:0048729,GO:0035239,GO:0007548,GO:0060562,GO:0003006,GO:0060675,GO:0048608,GO:0061458,GO:0045137,GO:0046546,GO:…	kidney epithelium development,kidney development,heart development,renal system development,metanephros development,cardiac ventricle development,urogenital system development,mesonephros development,mesonephric duct development,branching morphogenesis of an epithelial tube,tube development,morphogenesis of a branching structure,mesonephric tubule development,biological_process,mesonephric epithe…	--	--
