# Supplementary material for: Integrative analysis of long non-coding RNA and mRNA in broilers with valgus-varus deformity
Source: PLoS One. 2020 Sep 24;15(9):e0239450. doi: 10.1371/journal.pone.0239450 (PMC7514040; doi:10.1371/journal.pone.0239450)
Supplement: S8 Table — (XLSX) [file pone.0239450.s010.xlsx]

## Sheet: Sheet1
transcript_id	gene_id	gene_name	BS_FPKM	JS_FPKM	log2(foldchange)	pvalue	qvalue	GO_id	GO_description	KO_id	KO_pathway
ENSGALT00000088705	ENSGALG00000009621	ACTB	28.4316	0	Inf	7.6059e-33	1.64732e-28	GO:0005488,GO:0031252,GO:0043228,GO:0043232,GO:1901701,GO:0032991,GO:0031974,GO:0005912,GO:0070161,GO:0005925,GO:0043233,GO:0005924,GO:0043209,GO:0043167,GO:0070013,GO:0030863,GO:0097433,GO:0030055,GO:1901363,GO:0030054,GO:0043168,GO:0031981,GO:0097159,GO:0005515,GO:0044422,GO:0042995,GO:0070887,GO:0043231,GO:0044446,GO:0072749,GO:1901328,GO:0043227,GO:0071417,GO:0003674,GO:0071310,GO:0005737,GO:…	binding,cell leading edge,non-membrane-bounded organelle,intracellular non-membrane-bounded organelle,cellular response to oxygen-containing compound,macromolecular complex,membrane-enclosed lumen,adherens junction,anchoring junction,focal adhesion,organelle lumen,cell-substrate adherens junction,myelin sheath,ion binding,intracellular organelle lumen,cortical cytoskeleton,dense body,cell-substra…	gga04520,gga04145,gga05164,gga04530,gga04510,gga05132,gga04810	Adherens junction,Phagosome,Influenza A,Tight junction,Focal adhesion,Salmonella infection,Regulation of actin cytoskeleton
ENSGALT00000003946	ENSGALG00000002503	SFTPA2	16.6971	0	Inf	2.96735e-11	4.94371e-08	--	--	gga04145	Phagosome
ENSGALT00000061358	ENSGALG00000042482	RAB5B	3.42813	0.002994	10.1611	1.07529e-06	0.000500843	GO:0005488,GO:0048227,GO:0051128,GO:0016043,GO:0071840,GO:0005576,GO:0043167,GO:1901363,GO:0043168,GO:0044421,GO:0097159,GO:0005515,GO:0043231,GO:0043227,GO:0006996,GO:0003674,GO:0005737,GO:0044444,GO:0008150,GO:0043229,GO:0030139,GO:0043226,GO:0032879,GO:0036094,GO:0016787,GO:0030742,GO:0003824,GO:0044763,GO:0044424,GO:0031410,GO:0030100,GO:0002376,GO:0005622,GO:0000166,GO:1901265,GO:0009987,GO:…	binding,plasma membrane to endosome transport,regulation of cellular component organization,cellular component organization,cellular component organization or biogenesis,extracellular region,ion binding,heterocyclic compound binding,anion binding,extracellular region part,organic cyclic compound binding,protein binding,intracellular membrane-bounded organelle,membrane-bounded organelle,organelle …	gga04145,gga04144	Phagosome,Endocytosis
ENSGALT00000054171	ENSGALG00000016261	CYBB	16.1707	85.1578	-2.39676	2.93397e-06	0.00109276	GO:0046982,GO:0005488,GO:0046983,GO:0006952,GO:0032991,GO:0022900,GO:0043167,GO:0006955,GO:1901363,GO:0043168,GO:0006950,GO:0097159,GO:0005515,GO:0016651,GO:0045087,GO:0006091,GO:0043231,GO:0043227,GO:0009611,GO:0003674,GO:0005737,GO:0044444,GO:0050664,GO:0042743,GO:0009055,GO:0008150,GO:0072593,GO:0043229,GO:0030139,GO:0043226,GO:0045730,GO:0036094,GO:0044249,GO:0043234,GO:0050665,GO:0003824,GO:…	protein heterodimerization activity,binding,protein dimerization activity,defense response,macromolecular complex,electron transport chain,ion binding,immune response,heterocyclic compound binding,anion binding,response to stress,organic cyclic compound binding,protein binding,oxidoreductase activity, acting on NAD(P)H,innate immune response,generation of precursor metabolites and energy,intracel…	gga04145	Phagosome
ENSGALT00000078077	ENSGALG00000041814	-	0	0.654044	#NAME?	3.74693e-06	0.00132683	GO:0005488,GO:0016043,GO:0043228,GO:0043232,GO:0034613,GO:0070727,GO:0032991,GO:0071840,GO:0007507,GO:0033365,GO:0043167,GO:1901363,GO:0043168,GO:0097159,GO:0010970,GO:0044422,GO:0042995,GO:0043231,GO:0007017,GO:0044446,GO:0030705,GO:0032989,GO:0043227,GO:0000902,GO:0003674,GO:0030030,GO:0007417,GO:0030900,GO:0044463,GO:0008150,GO:0043229,GO:0048858,GO:0009653,GO:0043226,GO:0008104,GO:0007018,GO:…	binding,cellular component organization,non-membrane-bounded organelle,intracellular non-membrane-bounded organelle,cellular protein localization,cellular macromolecule localization,macromolecular complex,cellular component organization or biogenesis,heart development,protein localization to organelle,ion binding,heterocyclic compound binding,anion binding,organic cyclic compound binding,microtub…	gga04145,gga05132	Phagosome,Salmonella infection
ENSGALT00000063362	ENSGALG00000037943	PRKCB	3.3045	0	Inf	8.8623e-06	0.00255926	GO:0005488,GO:1901701,GO:0043167,GO:0006955,GO:1901363,GO:0043168,GO:0006950,GO:0097159,GO:0070887,GO:0043231,GO:0043227,GO:0003674,GO:0071310,GO:0005737,GO:1901700,GO:0065008,GO:0008150,GO:0043229,GO:0009653,GO:0043226,GO:0010829,GO:0050857,GO:0032879,GO:0010033,GO:0036094,GO:0044249,GO:0042221,GO:0022603,GO:0034645,GO:0003824,GO:0009967,GO:0005634,GO:0072358,GO:0072359,GO:0008152,GO:0044763,GO:…	binding,cellular response to oxygen-containing compound,ion binding,immune response,heterocyclic compound binding,anion binding,response to stress,organic cyclic compound binding,cellular response to chemical stimulus,intracellular membrane-bounded organelle,membrane-bounded organelle,molecular_function,cellular response to organic substance,cytoplasm,response to oxygen-containing compound,regula…	gga04370,gga04530,gga04510,gga04540,gga04070,gga04270,gga04020,gga04010,gga04012,gga04150,gga04310,gga04916	VEGF signaling pathway,Tight junction,Focal adhesion,Gap junction,Phosphatidylinositol signaling system,Vascular smooth muscle contraction,Calcium signaling pathway,MAPK signaling pathway,ErbB signaling pathway,mTOR signaling pathway,Wnt signaling pathway,Melanogenesis
ENSGALT00000064619	ENSGALG00000032701	LY96	45.9252	127.757	-1.47604	3.48613e-05	0.00659427	GO:0051707,GO:0009607,GO:0006952,GO:0051704,GO:0009617,GO:1901701,GO:0032991,GO:0006955,GO:0006950,GO:0045087,GO:0070887,GO:0031666,GO:0071396,GO:0003674,GO:0071310,GO:1901700,GO:0008150,GO:0031664,GO:0010033,GO:0032497,GO:0002224,GO:0043234,GO:0002833,GO:0042221,GO:0032496,GO:0001875,GO:0009967,GO:0051240,GO:0032760,GO:0044763,GO:0048518,GO:0032490,GO:0046696,GO:0023056,GO:0002376,GO:0043235,GO:…	response to other organism,response to biotic stimulus,defense response,multi-organism process,response to bacterium,cellular response to oxygen-containing compound,macromolecular complex,immune response,response to stress,innate immune response,cellular response to chemical stimulus,positive regulation of lipopolysaccharide-mediated signaling pathway,cellular response to lipid,molecular_function…	gga04620	Toll-like receptor signaling pathway
ENSGALT00000022088	ENSGALG00000013569	SEC61B	78.1687	200.764	-1.36084	6.50389e-05	0.0104732	GO:0005488,GO:0034613,GO:0070727,GO:0032991,GO:0006613,GO:0033365,GO:0034504,GO:0015450,GO:0006605,GO:0008320,GO:0006606,GO:0044744,GO:0051170,GO:0005515,GO:0000060,GO:0044422,GO:0022884,GO:0043231,GO:0044446,GO:0042562,GO:0006612,GO:0043227,GO:0003674,GO:0006614,GO:0005737,GO:0044444,GO:0017038,GO:0048408,GO:0008150,GO:0005784,GO:0071256,GO:0043229,GO:0070972,GO:0043226,GO:0031204,GO:0008104,GO:…	binding,cellular protein localization,cellular macromolecule localization,macromolecular complex,cotranslational protein targeting to membrane,protein localization to organelle,protein localization to nucleus,P-P-bond-hydrolysis-driven protein transmembrane transporter activity,protein targeting,protein transmembrane transporter activity,protein import into nucleus,protein targeting to nucleus,nu…	gga04145,gga04141,gga03060	Phagosome,Protein processing in endoplasmic reticulum,Protein export
ENSGALT00000001353	ENSGALG00000000919	PIGR	5.01046	0.432759	3.53331	6.80474e-05	0.0108768	GO:0016043,GO:0034613,GO:0070727,GO:0032991,GO:0071840,GO:0005576,GO:0006955,GO:0044421,GO:0001792,GO:0019763,GO:0003674,GO:0045056,GO:0008150,GO:0002386,GO:0002414,GO:0002415,GO:0008104,GO:0016044,GO:0043234,GO:0042221,GO:0061024,GO:0044763,GO:0001580,GO:0002376,GO:0043235,GO:0033036,GO:0007167,GO:0009987,GO:0005615,GO:0038093,GO:0002251,GO:0002385,GO:0043113,GO:0050912,GO:0051641,GO:0050896,GO:…	cellular component organization,cellular protein localization,cellular macromolecule localization,macromolecular complex,cellular component organization or biogenesis,extracellular region,immune response,extracellular region part,polymeric immunoglobulin receptor activity,immunoglobulin receptor activity,molecular_function,transcytosis,biological_process,immune response in mucosal-associated lymp…	gga04672	Intestinal immune network for IgA production
ENSGALT00000040333	ENSGALG00000005243	PPP3CB	0.200871	7.09718	-5.14291	7.51666e-05	0.0117545	GO:0005488,GO:0046983,GO:0051704,GO:0043228,GO:0043232,GO:1901701,GO:0032991,GO:0007507,GO:0030424,GO:0043167,GO:0006955,GO:0043025,GO:0005515,GO:0044297,GO:0044422,GO:0042995,GO:0070887,GO:0003674,GO:0071310,GO:0005737,GO:0044444,GO:1901700,GO:0065008,GO:0008150,GO:0043229,GO:0030315,GO:0009653,GO:0043226,GO:0036303,GO:0032879,GO:0010033,GO:0016787,GO:0030017,GO:0005509,GO:0044249,GO:0043234,GO:…	binding,protein dimerization activity,multi-organism process,non-membrane-bounded organelle,intracellular non-membrane-bounded organelle,cellular response to oxygen-containing compound,macromolecular complex,heart development,axon,ion binding,immune response,neuronal cell body,protein binding,cell body,organelle part,cell projection,cellular response to chemical stimulus,molecular_function,cellul…	gga04370,gga04210,gga04020,gga04114,gga04010,gga04310	VEGF signaling pathway,Apoptosis,Calcium signaling pathway,Oocyte meiosis,MAPK signaling pathway,Wnt signaling pathway
ENSGALT00000059128	ENSGALG00000037863	SEC61G	60.7184	196.309	-1.69292	9.24564e-05	0.0133844	GO:0034613,GO:0070727,GO:0015450,GO:0006605,GO:0008320,GO:0022884,GO:0003674,GO:0008150,GO:0008104,GO:0006886,GO:0044763,GO:0033036,GO:0005622,GO:0009987,GO:0008565,GO:0051641,GO:0046907,GO:0015399,GO:0015405,GO:0015031,GO:0071806,GO:0005623,GO:0045184,GO:0044699,GO:0044464,GO:0051649,GO:0005575,GO:0051179,GO:0071702,GO:0044765,GO:0051234,GO:0006810,GO:0022804,GO:0022891,GO:0016020,GO:0044425,GO:…	cellular protein localization,cellular macromolecule localization,P-P-bond-hydrolysis-driven protein transmembrane transporter activity,protein targeting,protein transmembrane transporter activity,macromolecule transmembrane transporter activity,molecular_function,biological_process,protein localization,intracellular protein transport,single-organism cellular process,macromolecule localization,in…	gga04145,gga04141,gga03060	Phagosome,Protein processing in endoplasmic reticulum,Protein export
ENSGALT00000078413	ENSGALG00000003359	RAB5C	0.611525	0	Inf	0.000100799	0.0141304	GO:0005488,GO:0048227,GO:0051128,GO:0016043,GO:0071840,GO:0043167,GO:1901363,GO:0043168,GO:0097159,GO:0044422,GO:0043231,GO:0044446,GO:0043227,GO:0003674,GO:0005737,GO:0044444,GO:0008150,GO:0043229,GO:0030139,GO:0043226,GO:0005811,GO:0008104,GO:0032879,GO:0036094,GO:0016787,GO:0003824,GO:0044763,GO:0044424,GO:0031410,GO:0030100,GO:0033036,GO:0005622,GO:0000166,GO:1901265,GO:0009987,GO:0051641,GO:…	binding,plasma membrane to endosome transport,regulation of cellular component organization,cellular component organization,cellular component organization or biogenesis,ion binding,heterocyclic compound binding,anion binding,organic cyclic compound binding,organelle part,intracellular membrane-bounded organelle,intracellular organelle part,membrane-bounded organelle,molecular_function,cytoplasm,…	gga04145,gga04144	Phagosome,Endocytosis
ENSGALT00000044611	ENSGALG00000025881	-	15.274	37.7365	-1.30488	0.00011425	0.0152275	GO:0005575,GO:0016020,GO:0044425,GO:0016021,GO:0031224	cellular_component,membrane,membrane part,integral to membrane,intrinsic to membrane	gga04210,gga04630,gga04060	Apoptosis,Jak-STAT signaling pathway,Cytokine-cytokine receptor interaction
ENSGALT00000073662	ENSGALG00000037088	-	4.57659	0.0495573	6.52903	0.000135178	0.0168747	GO:0070887,GO:0003674,GO:0071310,GO:0008150,GO:0010033,GO:0042221,GO:0044763,GO:0034097,GO:0009987,GO:0050896,GO:0071345,GO:0050789,GO:0044699,GO:0065007,GO:0050794,GO:0004896,GO:0005575,GO:0019221,GO:0051716,GO:0007166,GO:0038023,GO:0044700,GO:0023052,GO:0004872,GO:0004871,GO:0060089,GO:0007154,GO:0007165,GO:0004888,GO:0016020,GO:0044425,GO:0016021,GO:0031224	cellular response to chemical stimulus,molecular_function,cellular response to organic substance,biological_process,response to organic substance,response to chemical stimulus,single-organism cellular process,response to cytokine stimulus,cellular process,response to stimulus,cellular response to cytokine stimulus,regulation of biological process,single-organism process,biological regulation,regu…	gga04630,gga04060,gga04080	Jak-STAT signaling pathway,Cytokine-cytokine receptor interaction,Neuroactive ligand-receptor interaction
ENSGALT00000012048	ENSGALG00000007447	TUBB1	5.48693	18.6817	-1.76756	0.000147828	0.0179873	GO:0005488,GO:0016043,GO:0022607,GO:0043228,GO:0043232,GO:0032991,GO:0071840,GO:0043167,GO:0044085,GO:1901363,GO:0043168,GO:0097159,GO:0043933,GO:0044422,GO:0005874,GO:0022402,GO:0007017,GO:0044446,GO:0006996,GO:0000226,GO:0005198,GO:0003674,GO:0005737,GO:0007049,GO:0008150,GO:0043229,GO:0007051,GO:0043226,GO:0007010,GO:0036094,GO:0016787,GO:0043234,GO:0003824,GO:0044763,GO:0044424,GO:0070925,GO:…	binding,cellular component organization,cellular component assembly,non-membrane-bounded organelle,intracellular non-membrane-bounded organelle,macromolecular complex,cellular component organization or biogenesis,ion binding,cellular component biogenesis,heterocyclic compound binding,anion binding,organic cyclic compound binding,macromolecular complex subunit organization,organelle part,microtubu…	gga04145,gga04540	Phagosome,Gap junction
ENSGALT00000065134	ENSGALG00000007762	CREBBP	1.5877	0	Inf	0.000207901	0.0222912	GO:0003682,GO:0005488,GO:0000785,GO:0005694,GO:0044427,GO:0016043,GO:0043228,GO:0043232,GO:0001191,GO:0032991,GO:0031974,GO:0071840,GO:2000113,GO:0043233,GO:0010558,GO:0043167,GO:0070013,GO:0045892,GO:0045934,GO:0051253,GO:0051172,GO:0031327,GO:1901363,GO:0001076,GO:0009890,GO:0010629,GO:0031981,GO:0000228,GO:0006950,GO:0097159,GO:0005515,GO:0051276,GO:0044422,GO:0043231,GO:0044446,GO:0043227,GO:…	chromatin binding,binding,chromatin,chromosome,chromosomal part,cellular component organization,non-membrane-bounded organelle,intracellular non-membrane-bounded organelle,RNA polymerase II transcription factor binding transcription factor activity involved in negative regulation of transcription,macromolecular complex,membrane-enclosed lumen,cellular component organization or biogenesis,negative…	gga04520,gga05164,gga04330,gga04110,gga04310,gga04916,gga04630,gga04350,gga05168,gga04068	Adherens junction,Influenza A,Notch signaling pathway,Cell cycle,Wnt signaling pathway,Melanogenesis,Jak-STAT signaling pathway,TGF-beta signaling pathway,Herpes simplex infection,FoxO signaling pathway
ENSGALT00000048095	ENSGALG00000014786	PIK3R1	41.9292	2.09504	4.32291	0.000221388	0.0231639	GO:0010812,GO:0046982,GO:0010810,GO:0022610,GO:0007162,GO:0005488,GO:0044445,GO:0030155,GO:0007155,GO:0046983,GO:0051128,GO:0016043,GO:0022607,GO:0034613,GO:0070727,GO:1901701,GO:0032991,GO:0001953,GO:0071840,GO:0033043,GO:0051017,GO:0061572,GO:0031589,GO:0033365,GO:0034504,GO:0001952,GO:0008286,GO:0044085,GO:0043551,GO:0006605,GO:0046626,GO:0006606,GO:0044744,GO:0030054,GO:0051170,GO:0006950,GO:…	negative regulation of cell-substrate adhesion,protein heterodimerization activity,regulation of cell-substrate adhesion,biological adhesion,negative regulation of cell adhesion,binding,cytosolic part,regulation of cell adhesion,cell adhesion,protein dimerization activity,regulation of cellular component organization,cellular component organization,cellular component assembly,cellular protein loc…	gga04370,gga05164,gga04510,gga04914,gga04210,gga04070,gga04810,gga04012,gga04150,gga04261,gga04630,gga04910,gga04620,gga04068	VEGF signaling pathway,Influenza A,Focal adhesion,Progesterone-mediated oocyte maturation,Apoptosis,Phosphatidylinositol signaling system,Regulation of actin cytoskeleton,ErbB signaling pathway,mTOR signaling pathway,Adrenergic signaling in cardiomyocytes,Jak-STAT signaling pathway,Insulin signaling pathway,Toll-like receptor signaling pathway,FoxO signaling pathway
ENSGALT00000014752	ENSGALG00000009064	FZD1	6.70893	0	Inf	0.000341206	0.029919	GO:0005488,GO:0007507,GO:2000113,GO:0010558,GO:0045892,GO:0045934,GO:0051253,GO:0051172,GO:0031327,GO:0009890,GO:0010629,GO:0001503,GO:0005515,GO:0003231,GO:0035425,GO:0003674,GO:0035295,GO:0090179,GO:0090178,GO:0090177,GO:0008150,GO:0001649,GO:0001738,GO:0044338,GO:0009653,GO:0042249,GO:0010605,GO:0003007,GO:0007399,GO:0003205,GO:0044339,GO:0044249,GO:0031324,GO:0042221,GO:0003150,GO:0002009,GO:…	binding,heart development,negative regulation of cellular macromolecule biosynthetic process,negative regulation of macromolecule biosynthetic process,negative regulation of transcription, DNA-dependent,negative regulation of nucleobase-containing compound metabolic process,negative regulation of RNA metabolic process,negative regulation of nitrogen compound metabolic process,negative regulation …	gga04310,gga04916	Wnt signaling pathway,Melanogenesis
ENSGALT00000083165	ENSGALG00000028749	ACTC2L	483.145	999.599	-1.04889	0.000512207	0.0392695	GO:0005488,GO:0043228,GO:0043232,GO:0005912,GO:0070161,GO:0005925,GO:0005924,GO:0043167,GO:0097433,GO:0030055,GO:1901363,GO:0030054,GO:0043168,GO:0097159,GO:0003674,GO:0005737,GO:0044444,GO:0043229,GO:0043226,GO:0036094,GO:0044424,GO:0005622,GO:0000166,GO:1901265,GO:0001882,GO:0035639,GO:0032550,GO:0001883,GO:0032549,GO:0032555,GO:0017076,GO:0005524,GO:0032553,GO:0005856,GO:0005623,GO:0032559,GO:…	binding,non-membrane-bounded organelle,intracellular non-membrane-bounded organelle,adherens junction,anchoring junction,focal adhesion,cell-substrate adherens junction,ion binding,dense body,cell-substrate junction,heterocyclic compound binding,cell junction,anion binding,organic cyclic compound binding,molecular_function,cytoplasm,cytoplasmic part,intracellular organelle,organelle,small molecul…	gga04520,gga04145,gga05164,gga04530,gga04510,gga05132,gga04810	Adherens junction,Phagosome,Influenza A,Tight junction,Focal adhesion,Salmonella infection,Regulation of actin cytoskeleton
ENSGALT00000073932	ENSGALG00000033718	-	0	1.13337	#NAME?	0.000528077	0.0400608	GO:0005575,GO:0016020,GO:0044425,GO:0016021,GO:0031224	cellular_component,membrane,membrane part,integral to membrane,intrinsic to membrane	gga04145,gga04514,gga04144,gga05168	Phagosome,Cell adhesion molecules (CAMs),Endocytosis,Herpes simplex infection
ENSGALT00000051155	ENSGALG00000009297	TELO2	0	3.99921	#NAME?	1.10066e-11	2.16716e-08	GO:0005488,GO:0032991,GO:0031974,GO:0043233,GO:0070013,GO:0031981,GO:0005515,GO:0044422,GO:0043231,GO:0044446,GO:0043227,GO:0005198,GO:0003674,GO:0031072,GO:0005737,GO:0044444,GO:0065008,GO:0008150,GO:0044428,GO:0043229,GO:0032947,GO:0019901,GO:0043226,GO:0019900,GO:0043234,GO:0005829,GO:0005634,GO:0050821,GO:0008152,GO:0044763,GO:0044424,GO:0048518,GO:0010467,GO:0031647,GO:0005622,GO:0048522,GO:…	binding,macromolecular complex,membrane-enclosed lumen,organelle lumen,intracellular organelle lumen,nuclear lumen,protein binding,organelle part,intracellular membrane-bounded organelle,intracellular organelle part,membrane-bounded organelle,structural molecule activity,molecular_function,heat shock protein binding,cytoplasm,cytoplasmic part,regulation of biological quality,biological_process,nu…	gga03460	Fanconi anemia pathway
ENSGALT00000008121	ENSGALG00000005065	PLA2G4A	0.0876853	8.64275	-6.62301	1.73642e-07	9.8969e-05	GO:0005488,GO:0008289,GO:0043167,GO:0005543,GO:0043168,GO:0070887,GO:0043231,GO:0043227,GO:0046677,GO:0003674,GO:0005737,GO:0044444,GO:0008150,GO:0043229,GO:0052689,GO:0043226,GO:0005811,GO:0009636,GO:0016787,GO:0005509,GO:0044249,GO:0042221,GO:0005544,GO:0005829,GO:0003824,GO:0008152,GO:0044763,GO:0044424,GO:1901576,GO:0031410,GO:0006644,GO:0009058,GO:0033036,GO:0005622,GO:0044237,GO:0071704,GO:…	binding,lipid binding,ion binding,phospholipid binding,anion binding,cellular response to chemical stimulus,intracellular membrane-bounded organelle,membrane-bounded organelle,response to antibiotic,molecular_function,cytoplasm,cytoplasmic part,biological_process,intracellular organelle,carboxylic ester hydrolase activity,organelle,lipid particle,response to toxic substance,hydrolase activity,cal…	gga04370,gga00591,gga04270,gga04010,gga00590,gga00592,gga00565,gga04912,gga00564,gga01100	VEGF signaling pathway,Linoleic acid metabolism,Vascular smooth muscle contraction,MAPK signaling pathway,Arachidonic acid metabolism,alpha-Linolenic acid metabolism,Ether lipid metabolism,GnRH signaling pathway,Glycerophospholipid metabolism,Metabolic pathways
ENSGALT00000070132	ENSGALG00000016766	REV1	10.3955	1.52689	2.76729	3.04383e-05	0.00607602	GO:0005488,GO:1901363,GO:0006259,GO:0006950,GO:0097159,GO:0043231,GO:0043227,GO:0003674,GO:0003676,GO:0008150,GO:0003677,GO:0043229,GO:0043226,GO:0017125,GO:0003684,GO:0044249,GO:0034645,GO:0003824,GO:0005634,GO:0008152,GO:0044763,GO:0044424,GO:1901576,GO:0009058,GO:0005622,GO:0009059,GO:0044237,GO:0071704,GO:0009987,GO:0046483,GO:0006725,GO:0050896,GO:0044238,GO:0043170,GO:0006139,GO:0042276,GO:…	binding,heterocyclic compound binding,DNA metabolic process,response to stress,organic cyclic compound binding,intracellular membrane-bounded organelle,membrane-bounded organelle,molecular_function,nucleic acid binding,biological_process,DNA binding,intracellular organelle,organelle,deoxycytidyl transferase activity,damaged DNA binding,cellular biosynthetic process,cellular macromolecule biosynth…	gga03460	Fanconi anemia pathway
ENSGALT00000049495	ENSGALG00000004796	CDC42	0.265873	5.3945	-4.34268	0.000125494	0.0161786	GO:0031256,GO:0010810,GO:0022610,GO:0005488,GO:0030155,GO:0007155,GO:0030010,GO:0034329,GO:0031252,GO:0006952,GO:0051128,GO:0007163,GO:0045198,GO:0016043,GO:0022607,GO:1900024,GO:0034330,GO:0043228,GO:0043232,GO:0034613,GO:0070727,GO:0090068,GO:0032991,GO:0005912,GO:0071840,GO:0007507,GO:0033043,GO:0000904,GO:0070161,GO:0072686,GO:0051017,GO:0000280,GO:0007067,GO:0034446,GO:0030859,GO:0035089,GO:…	leading edge membrane,regulation of cell-substrate adhesion,biological adhesion,binding,regulation of cell adhesion,cell adhesion,establishment of cell polarity,cell junction assembly,cell leading edge,defense response,regulation of cellular component organization,establishment or maintenance of cell polarity,establishment of epithelial cell apical/basal polarity,cellular component organization,c…	gga04520,gga04370,gga04530,gga04510,gga05132,gga04810,gga04144,gga04010,gga04912	Adherens junction,VEGF signaling pathway,Tight junction,Focal adhesion,Salmonella infection,Regulation of actin cytoskeleton,Endocytosis,MAPK signaling pathway,GnRH signaling pathway
ENSGALT00000020862	ENSGALG00000012787	BMP6	1.32999	10.3797	-2.96427	0.000132782	0.0167689	GO:0046982,GO:0005488,GO:0051707,GO:0046983,GO:0009607,GO:0006952,GO:0051704,GO:0034613,GO:0070727,GO:0009617,GO:1901701,GO:0001822,GO:0045601,GO:2000113,GO:0010558,GO:0033365,GO:0034504,GO:0005576,GO:0072001,GO:0045892,GO:0045934,GO:0051253,GO:0006605,GO:0048871,GO:0051172,GO:0006955,GO:0031327,GO:0006606,GO:0044744,GO:0009890,GO:0051170,GO:0010629,GO:0044421,GO:0001503,GO:0006950,GO:0005515,GO:…	protein heterodimerization activity,binding,response to other organism,protein dimerization activity,response to biotic stimulus,defense response,multi-organism process,cellular protein localization,cellular macromolecule localization,response to bacterium,cellular response to oxygen-containing compound,kidney development,regulation of endothelial cell differentiation,negative regulation of cellu…	gga04350	TGF-beta signaling pathway
ENSGALT00000003754	ENSGALG00000002375	NOTCH1	37.9301	11.8534	1.67804	0.000246485	0.0249463	GO:0010812,GO:0046982,GO:0031490,GO:0010810,GO:0003682,GO:0022610,GO:0007162,GO:0005488,GO:0030155,GO:0007155,GO:0046983,GO:0043566,GO:0006952,GO:0051128,GO:0051704,GO:0072073,GO:0003188,GO:0072017,GO:0003273,GO:0016043,GO:0022607,GO:0003192,GO:0032991,GO:0001822,GO:0005912,GO:0061314,GO:0071840,GO:0007507,GO:2000113,GO:0000904,GO:0072006,GO:0070161,GO:0035850,GO:0031589,GO:0010558,GO:0043167,GO:…	negative regulation of cell-substrate adhesion,protein heterodimerization activity,chromatin DNA binding,regulation of cell-substrate adhesion,chromatin binding,biological adhesion,negative regulation of cell adhesion,binding,regulation of cell adhesion,cell adhesion,protein dimerization activity,structure-specific DNA binding,defense response,regulation of cellular component organization,multi-o…	gga04330,gga04320	Notch signaling pathway,Dorso-ventral axis formation
ENSGALT00000014678	ENSGALG00000009020	JAG1	21.188	5.181	2.03195	0.000402184	0.0336101	GO:0010812,GO:0010810,GO:0022610,GO:0007162,GO:0005488,GO:0030155,GO:0007155,GO:0072073,GO:0072017,GO:0048771,GO:0001822,GO:0001953,GO:0005912,GO:0045601,GO:0061314,GO:0007507,GO:0072006,GO:0070161,GO:0035850,GO:0031589,GO:0001952,GO:0008289,GO:0043167,GO:0072001,GO:0072009,GO:0045602,GO:0006955,GO:0005543,GO:0030054,GO:0043168,GO:0003197,GO:0072015,GO:0001503,GO:0005515,GO:0003231,GO:0072080,GO:…	negative regulation of cell-substrate adhesion,regulation of cell-substrate adhesion,biological adhesion,negative regulation of cell adhesion,binding,regulation of cell adhesion,cell adhesion,kidney epithelium development,distal tubule development,tissue remodeling,kidney development,negative regulation of cell-matrix adhesion,adherens junction,regulation of endothelial cell differentiation,Notch…	gga04330	Notch signaling pathway
ENSGALT00000085725	ENSGALG00000024481	CENPS	1.47172	10.5566	-2.84256	0.00048417	0.0377208	GO:0046982,GO:0003682,GO:0005488,GO:0046983,GO:0005694,GO:0043566,GO:0044427,GO:0016043,GO:0022607,GO:0043228,GO:0043232,GO:0032991,GO:0031974,GO:0071840,GO:0065004,GO:0043233,GO:0007059,GO:0044085,GO:0070013,GO:0051383,GO:0071824,GO:1901363,GO:0006259,GO:0000793,GO:0031981,GO:0006950,GO:0097159,GO:0005515,GO:0043933,GO:0051276,GO:0044422,GO:0043231,GO:0022402,GO:0044446,GO:0043227,GO:0006996,GO:…	protein heterodimerization activity,chromatin binding,binding,protein dimerization activity,chromosome,structure-specific DNA binding,chromosomal part,cellular component organization,cellular component assembly,non-membrane-bounded organelle,intracellular non-membrane-bounded organelle,macromolecular complex,membrane-enclosed lumen,cellular component organization or biogenesis,protein-DNA complex…	gga03460	Fanconi anemia pathway
ENSGALT00000004933	ENSGALG00000003120	NCOR2	34.3909	11.4016	1.59279	0.000603816	0.0435155	GO:0005488,GO:0032991,GO:0031974,GO:2000113,GO:0043233,GO:0010558,GO:0070013,GO:0045892,GO:0045934,GO:0051253,GO:0051172,GO:0031327,GO:1901363,GO:0009890,GO:0010629,GO:0031981,GO:0097159,GO:0005515,GO:0044422,GO:0043231,GO:0044446,GO:0043227,GO:0003674,GO:0003676,GO:0008150,GO:0044428,GO:0003677,GO:0043229,GO:0043226,GO:0010605,GO:0044249,GO:0043234,GO:0031324,GO:0009892,GO:0034645,GO:0005634,GO:…	binding,macromolecular complex,membrane-enclosed lumen,negative regulation of cellular macromolecule biosynthetic process,organelle lumen,negative regulation of macromolecule biosynthetic process,intracellular organelle lumen,negative regulation of transcription, DNA-dependent,negative regulation of nucleobase-containing compound metabolic process,negative regulation of RNA metabolic process,nega…	gga04330	Notch signaling pathway
ENSGALT00000064834	ENSGALG00000036085	-	23.5378	7.23611	1.70169	0.000690331	0.0481531	GO:0005488,GO:0043167,GO:0003674,GO:0008150,GO:0016787,GO:0005509,GO:0003824,GO:0008152,GO:0044763,GO:0006644,GO:0005622,GO:0044237,GO:0071704,GO:0009987,GO:0044710,GO:0050896,GO:0044238,GO:0016298,GO:0009395,GO:0006796,GO:0043169,GO:0006793,GO:0004620,GO:0005623,GO:0044242,GO:0035556,GO:0016788,GO:0050789,GO:0044699,GO:0065007,GO:0050794,GO:0046872,GO:1901575,GO:0042578,GO:0044464,GO:0019637,GO:…	binding,ion binding,molecular_function,biological_process,hydrolase activity,calcium ion binding,catalytic activity,metabolic process,single-organism cellular process,phospholipid metabolic process,intracellular,cellular metabolic process,organic substance metabolic process,cellular process,single-organism metabolic process,response to stimulus,primary metabolic process,lipase activity,phospholip…	gga04370,gga04070,gga04020,gga04012,gga00562,gga01100	VEGF signaling pathway,Phosphatidylinositol signaling system,Calcium signaling pathway,ErbB signaling pathway,Inositol phosphate metabolism,Metabolic pathways
